# Supplementary material for: Molecular mechanisms of fentanyl mediated β-arrestin biased signaling
Source: PLoS Comput Biol. 2020 Apr 10;16(4):e1007394. doi: 10.1371/journal.pcbi.1007394 (PMC7176292; doi:10.1371/journal.pcbi.1007394)
Supplement: S1 File — (PDB) [file pcbi.1007394.s015.pdb]

ATOM      1  O01 FEN L 500      39.424  33.278  39.303  1.00  0.00           O   
ATOM      2  C02 FEN L 500      39.358  33.424  40.557  1.00  0.00           C   
ATOM      3  C03 FEN L 500      40.268  34.384  41.281  1.00  0.00           C   
ATOM      4  C04 FEN L 500      41.072  35.251  40.326  1.00  0.00           C   
ATOM      5  N05 FEN L 500      38.436  32.764  41.334  1.00  0.00           N   
ATOM      6  C06 FEN L 500      37.382  31.898  40.700  1.00  0.00           C   
ATOM      7  C07 FEN L 500      36.090  32.677  40.377  1.00  0.00           C   
ATOM      8  C08 FEN L 500      35.121  31.782  39.562  1.00  0.00           C   
ATOM      9  N09 FEN L 500      34.859  30.423  40.282  1.00  0.00           N   
ATOM     10  C10 FEN L 500      36.069  29.705  40.638  1.00  0.00           C   
ATOM     11  C11 FEN L 500      37.071  30.618  41.514  1.00  0.00           C   
ATOM     12  C12 FEN L 500      33.788  29.580  39.761  1.00  0.00           C   
ATOM     13  C13 FEN L 500      32.397  30.175  40.000  1.00  0.00           C   
ATOM     14  C14 FEN L 500      31.452  29.133  39.549  1.00  0.00           C   
ATOM     15  C15 FEN L 500      31.082  28.895  38.174  1.00  0.00           C   
ATOM     16  C16 FEN L 500      30.113  27.962  37.893  1.00  0.00           C   
ATOM     17  C17 FEN L 500      29.501  27.219  38.902  1.00  0.00           C   
ATOM     18  C18 FEN L 500      29.873  27.381  40.213  1.00  0.00           C   
ATOM     19  C19 FEN L 500      30.753  28.391  40.556  1.00  0.00           C   
ATOM     20  C20 FEN L 500      38.389  32.817  42.761  1.00  0.00           C   
ATOM     21  C21 FEN L 500      39.319  32.077  43.469  1.00  0.00           C   
ATOM     22  C22 FEN L 500      39.488  32.203  44.870  1.00  0.00           C   
ATOM     23  C23 FEN L 500      38.739  33.151  45.632  1.00  0.00           C   
ATOM     24  C24 FEN L 500      37.864  33.947  44.859  1.00  0.00           C   
ATOM     25  C25 FEN L 500      37.737  33.832  43.448  1.00  0.00           C   
ATOM     26  H09 FEN L 500      34.506  30.719  41.215  1.00  0.00           H   
ATOM     27 H031 FEN L 500      40.976  33.725  41.827  1.00  0.00           H   
ATOM     28 H032 FEN L 500      39.662  34.974  42.001  1.00  0.00           H   
ATOM     29 H041 FEN L 500      41.872  35.760  40.905  1.00  0.00           H   
ATOM     30 H042 FEN L 500      40.512  36.067  39.821  1.00  0.00           H   
ATOM     31 H043 FEN L 500      41.462  34.635  39.488  1.00  0.00           H   
ATOM     32 H061 FEN L 500      37.831  31.636  39.718  1.00  0.00           H   
ATOM     33 H071 FEN L 500      36.308  33.686  39.967  1.00  0.00           H   
ATOM     34 H072 FEN L 500      35.559  32.823  41.342  1.00  0.00           H   
ATOM     35 H081 FEN L 500      35.456  31.609  38.529  1.00  0.00           H   
ATOM     36 H082 FEN L 500      34.153  32.305  39.553  1.00  0.00           H   
ATOM     37 H101 FEN L 500      35.710  28.784  41.121  1.00  0.00           H   
ATOM     38 H102 FEN L 500      36.510  29.343  39.698  1.00  0.00           H   
ATOM     39 H111 FEN L 500      36.544  30.872  42.458  1.00  0.00           H   
ATOM     40 H112 FEN L 500      38.028  30.110  41.760  1.00  0.00           H   
ATOM     41 H121 FEN L 500      33.893  28.681  40.386  1.00  0.00           H   
ATOM     42 H122 FEN L 500      34.090  29.508  38.706  1.00  0.00           H   
ATOM     43 H131 FEN L 500      32.265  30.494  41.056  1.00  0.00           H   
ATOM     44 H132 FEN L 500      32.100  31.002  39.320  1.00  0.00           H   
ATOM     45 H151 FEN L 500      31.573  29.631  37.554  1.00  0.00           H   
ATOM     46 H161 FEN L 500      29.755  27.817  36.884  1.00  0.00           H   
ATOM     47 H171 FEN L 500      28.778  26.471  38.611  1.00  0.00           H   
ATOM     48 H181 FEN L 500      29.233  26.879  40.924  1.00  0.00           H   
ATOM     49 H191 FEN L 500      30.923  28.634  41.595  1.00  0.00           H   
ATOM     50 H211 FEN L 500      39.996  31.369  43.014  1.00  0.00           H   
ATOM     51 H221 FEN L 500      40.196  31.529  45.329  1.00  0.00           H   
ATOM     52 H231 FEN L 500      38.728  33.277  46.704  1.00  0.00           H   
ATOM     53 H241 FEN L 500      37.254  34.686  45.356  1.00  0.00           H   
ATOM     54 H251 FEN L 500      37.040  34.504  42.970  1.00  0.00           H   
TER      54      FEN L 500 
ATOM     55  N   MET R  67      33.577   7.020  34.723  1.00  0.00           N   
ATOM     56  CA  MET R  67      32.899   6.679  35.966  1.00  0.00           C   
ATOM     57  C   MET R  67      33.661   7.125  37.220  1.00  0.00           C   
ATOM     58  O   MET R  67      33.227   7.962  37.971  1.00  0.00           O   
ATOM     59  CB  MET R  67      32.758   5.160  35.932  1.00  0.00           C   
ATOM     60  CG  MET R  67      32.491   4.472  37.317  1.00  0.00           C   
ATOM     61  SD  MET R  67      30.984   5.082  38.086  1.00  0.00           S   
ATOM     62  CE  MET R  67      30.892   3.859  39.396  1.00  0.00           C   
ATOM     63  HA  MET R  67      31.962   7.209  36.055  1.00  0.00           H   
ATOM     64  HB1 MET R  67      31.907   4.853  35.287  1.00  0.00           H   
ATOM     65  HB2 MET R  67      33.632   4.573  35.577  1.00  0.00           H   
ATOM     66  HG1 MET R  67      32.276   3.406  37.091  1.00  0.00           H   
ATOM     67  HG2 MET R  67      33.384   4.518  37.976  1.00  0.00           H   
ATOM     68  HE1 MET R  67      30.272   2.968  39.158  1.00  0.00           H   
ATOM     69  HE2 MET R  67      31.920   3.477  39.577  1.00  0.00           H   
ATOM     70  HE3 MET R  67      30.583   4.387  40.324  1.00  0.00           H   
ATOM     71  H1  MET R  67      33.038   6.693  33.947  1.00  0.00           H   
ATOM     72  H2  MET R  67      34.478   6.612  34.871  1.00  0.00           H   
ATOM     73  N   ILE R  68      34.953   6.597  37.434  1.00  0.00           N   
ATOM     74  CA  ILE R  68      35.788   6.630  38.594  1.00  0.00           C   
ATOM     75  C   ILE R  68      36.095   8.059  38.942  1.00  0.00           C   
ATOM     76  O   ILE R  68      35.941   8.447  40.072  1.00  0.00           O   
ATOM     77  CB  ILE R  68      37.067   5.742  38.511  1.00  0.00           C   
ATOM     78  CG1 ILE R  68      36.782   4.271  38.151  1.00  0.00           C   
ATOM     79  CG2 ILE R  68      37.901   5.845  39.837  1.00  0.00           C   
ATOM     80  CD  ILE R  68      38.071   3.387  37.867  1.00  0.00           C   
ATOM     81  HN  ILE R  68      35.431   6.018  36.779  1.00  0.00           H   
ATOM     82  HA  ILE R  68      35.211   6.147  39.369  1.00  0.00           H   
ATOM     83  HB  ILE R  68      37.624   6.164  37.648  1.00  0.00           H   
ATOM     84 HG11 ILE R  68      36.159   3.847  38.967  1.00  0.00           H   
ATOM     85 HG12 ILE R  68      36.202   4.221  37.205  1.00  0.00           H   
ATOM     86 HG21 ILE R  68      38.968   5.764  39.538  1.00  0.00           H   
ATOM     87 HG22 ILE R  68      37.820   6.794  40.410  1.00  0.00           H   
ATOM     88 HG23 ILE R  68      37.614   5.032  40.537  1.00  0.00           H   
ATOM     89  HD1 ILE R  68      38.655   3.898  37.071  1.00  0.00           H   
ATOM     90  HD2 ILE R  68      38.833   3.184  38.649  1.00  0.00           H   
ATOM     91  HD3 ILE R  68      37.789   2.371  37.519  1.00  0.00           H   
ATOM     92  N   THR R  69      36.561   8.969  38.055  1.00  0.00           N   
ATOM     93  CA  THR R  69      36.767  10.434  38.260  1.00  0.00           C   
ATOM     94  C   THR R  69      35.589  11.202  38.494  1.00  0.00           C   
ATOM     95  O   THR R  69      35.505  11.895  39.489  1.00  0.00           O   
ATOM     96  CB  THR R  69      37.504  11.183  37.276  1.00  0.00           C   
ATOM     97  CG2 THR R  69      38.118  12.420  37.826  1.00  0.00           C   
ATOM     98  OG1 THR R  69      38.640  10.468  36.753  1.00  0.00           O   
ATOM     99  HN  THR R  69      37.086   8.426  37.403  1.00  0.00           H   
ATOM    100  HA  THR R  69      37.295  10.521  39.198  1.00  0.00           H   
ATOM    101  HB  THR R  69      36.956  11.345  36.324  1.00  0.00           H   
ATOM    102  HG1 THR R  69      38.256   9.691  36.341  1.00  0.00           H   
ATOM    103 HG21 THR R  69      38.894  12.195  38.588  1.00  0.00           H   
ATOM    104 HG22 THR R  69      38.651  12.872  36.962  1.00  0.00           H   
ATOM    105 HG23 THR R  69      37.534  13.309  38.146  1.00  0.00           H   
ATOM    106  N   ALA R  70      34.563  11.078  37.638  1.00  0.00           N   
ATOM    107  CA  ALA R  70      33.346  11.807  37.749  1.00  0.00           C   
ATOM    108  C   ALA R  70      32.544  11.541  39.051  1.00  0.00           C   
ATOM    109  O   ALA R  70      32.156  12.454  39.768  1.00  0.00           O   
ATOM    110  CB  ALA R  70      32.402  11.566  36.531  1.00  0.00           C   
ATOM    111  HN  ALA R  70      34.758  10.637  36.766  1.00  0.00           H   
ATOM    112  HA  ALA R  70      33.511  12.871  37.664  1.00  0.00           H   
ATOM    113  HB1 ALA R  70      32.111  10.499  36.429  1.00  0.00           H   
ATOM    114  HB2 ALA R  70      31.536  12.262  36.550  1.00  0.00           H   
ATOM    115  HB3 ALA R  70      32.985  11.820  35.619  1.00  0.00           H   
ATOM    116  N   ILE R  71      32.305  10.260  39.379  1.00  0.00           N   
ATOM    117  CA  ILE R  71      31.541   9.785  40.578  1.00  0.00           C   
ATOM    118  C   ILE R  71      32.270  10.324  41.805  1.00  0.00           C   
ATOM    119  O   ILE R  71      31.721  10.843  42.756  1.00  0.00           O   
ATOM    120  CB  ILE R  71      31.116   8.324  40.568  1.00  0.00           C   
ATOM    121  CG1 ILE R  71      30.034   8.110  41.655  1.00  0.00           C   
ATOM    122  CG2 ILE R  71      32.351   7.403  40.914  1.00  0.00           C   
ATOM    123  CD  ILE R  71      29.486   6.647  41.569  1.00  0.00           C   
ATOM    124  HN  ILE R  71      32.749   9.551  38.836  1.00  0.00           H   
ATOM    125  HA  ILE R  71      30.644  10.368  40.432  1.00  0.00           H   
ATOM    126  HB  ILE R  71      30.664   8.165  39.566  1.00  0.00           H   
ATOM    127 HG11 ILE R  71      30.517   8.362  42.624  1.00  0.00           H   
ATOM    128 HG12 ILE R  71      29.215   8.842  41.494  1.00  0.00           H   
ATOM    129 HG21 ILE R  71      32.069   6.402  40.525  1.00  0.00           H   
ATOM    130 HG22 ILE R  71      33.295   7.772  40.459  1.00  0.00           H   
ATOM    131 HG23 ILE R  71      32.484   7.478  42.015  1.00  0.00           H   
ATOM    132  HD1 ILE R  71      29.179   6.290  40.562  1.00  0.00           H   
ATOM    133  HD2 ILE R  71      30.178   5.861  41.938  1.00  0.00           H   
ATOM    134  HD3 ILE R  71      28.542   6.603  42.153  1.00  0.00           H   
ATOM    135  N   THR R  72      33.620  10.263  41.749  1.00  0.00           N   
ATOM    136  CA  THR R  72      34.521  10.687  42.851  1.00  0.00           C   
ATOM    137  C   THR R  72      34.280  12.216  43.093  1.00  0.00           C   
ATOM    138  O   THR R  72      33.981  12.578  44.241  1.00  0.00           O   
ATOM    139  CB  THR R  72      35.970  10.468  42.620  1.00  0.00           C   
ATOM    140  CG2 THR R  72      36.948  11.143  43.621  1.00  0.00           C   
ATOM    141  OG1 THR R  72      36.272   9.078  42.696  1.00  0.00           O   
ATOM    142  HN  THR R  72      34.059   9.887  40.937  1.00  0.00           H   
ATOM    143  HA  THR R  72      34.323  10.020  43.677  1.00  0.00           H   
ATOM    144  HB  THR R  72      36.221  10.879  41.619  1.00  0.00           H   
ATOM    145  HG1 THR R  72      36.313   8.706  41.812  1.00  0.00           H   
ATOM    146 HG21 THR R  72      37.999  10.816  43.473  1.00  0.00           H   
ATOM    147 HG22 THR R  72      37.017  12.250  43.682  1.00  0.00           H   
ATOM    148 HG23 THR R  72      36.629  10.689  44.583  1.00  0.00           H   
ATOM    149  N   ILE R  73      34.411  13.039  42.032  1.00  0.00           N   
ATOM    150  CA  ILE R  73      34.265  14.451  42.259  1.00  0.00           C   
ATOM    151  C   ILE R  73      32.863  14.836  42.897  1.00  0.00           C   
ATOM    152  O   ILE R  73      32.830  15.473  43.961  1.00  0.00           O   
ATOM    153  CB  ILE R  73      34.634  15.201  41.022  1.00  0.00           C   
ATOM    154  CG1 ILE R  73      36.119  15.252  40.674  1.00  0.00           C   
ATOM    155  CG2 ILE R  73      34.105  16.699  41.101  1.00  0.00           C   
ATOM    156  CD  ILE R  73      37.024  15.961  41.685  1.00  0.00           C   
ATOM    157  HN  ILE R  73      34.569  12.794  41.078  1.00  0.00           H   
ATOM    158  HA  ILE R  73      34.981  14.749  43.011  1.00  0.00           H   
ATOM    159  HB  ILE R  73      34.115  14.736  40.157  1.00  0.00           H   
ATOM    160 HG11 ILE R  73      36.513  14.232  40.476  1.00  0.00           H   
ATOM    161 HG12 ILE R  73      36.067  15.834  39.730  1.00  0.00           H   
ATOM    162 HG21 ILE R  73      32.995  16.750  41.127  1.00  0.00           H   
ATOM    163 HG22 ILE R  73      34.409  17.219  42.034  1.00  0.00           H   
ATOM    164 HG23 ILE R  73      34.421  17.264  40.197  1.00  0.00           H   
ATOM    165  HD1 ILE R  73      37.147  15.232  42.514  1.00  0.00           H   
ATOM    166  HD2 ILE R  73      38.070  16.166  41.369  1.00  0.00           H   
ATOM    167  HD3 ILE R  73      36.600  16.889  42.123  1.00  0.00           H   
ATOM    168  N   MET R  74      31.772  14.199  42.395  1.00  0.00           N   
ATOM    169  CA  MET R  74      30.480  14.358  42.946  1.00  0.00           C   
ATOM    170  C   MET R  74      30.353  13.765  44.357  1.00  0.00           C   
ATOM    171  O   MET R  74      29.711  14.377  45.168  1.00  0.00           O   
ATOM    172  CB  MET R  74      29.319  13.855  41.959  1.00  0.00           C   
ATOM    173  CG  MET R  74      29.238  14.706  40.719  1.00  0.00           C   
ATOM    174  SD  MET R  74      28.137  16.145  40.795  1.00  0.00           S   
ATOM    175  CE  MET R  74      26.463  15.485  41.170  1.00  0.00           C   
ATOM    176  HN  MET R  74      31.924  13.556  41.648  1.00  0.00           H   
ATOM    177  HA  MET R  74      30.463  15.430  43.081  1.00  0.00           H   
ATOM    178  HB1 MET R  74      29.730  12.905  41.553  1.00  0.00           H   
ATOM    179  HB2 MET R  74      28.353  13.744  42.495  1.00  0.00           H   
ATOM    180  HG1 MET R  74      30.238  15.067  40.395  1.00  0.00           H   
ATOM    181  HG2 MET R  74      28.792  14.072  39.924  1.00  0.00           H   
ATOM    182  HE1 MET R  74      26.314  14.633  40.473  1.00  0.00           H   
ATOM    183  HE2 MET R  74      26.369  15.134  42.220  1.00  0.00           H   
ATOM    184  HE3 MET R  74      25.665  16.257  41.167  1.00  0.00           H   
ATOM    185  N   ALA R  75      30.887  12.583  44.635  1.00  0.00           N   
ATOM    186  CA  ALA R  75      30.798  11.900  45.887  1.00  0.00           C   
ATOM    187  C   ALA R  75      31.417  12.724  47.025  1.00  0.00           C   
ATOM    188  O   ALA R  75      30.833  12.815  48.131  1.00  0.00           O   
ATOM    189  CB  ALA R  75      31.467  10.478  45.770  1.00  0.00           C   
ATOM    190  HN  ALA R  75      31.365  11.989  43.993  1.00  0.00           H   
ATOM    191  HA  ALA R  75      29.747  11.792  46.114  1.00  0.00           H   
ATOM    192  HB1 ALA R  75      32.484  10.491  45.321  1.00  0.00           H   
ATOM    193  HB2 ALA R  75      31.409   9.970  46.756  1.00  0.00           H   
ATOM    194  HB3 ALA R  75      30.903   9.839  45.057  1.00  0.00           H   
ATOM    195  N   LEU R  76      32.573  13.492  46.795  1.00  0.00           N   
ATOM    196  CA  LEU R  76      33.137  14.423  47.685  1.00  0.00           C   
ATOM    197  C   LEU R  76      32.171  15.570  47.965  1.00  0.00           C   
ATOM    198  O   LEU R  76      31.842  15.874  49.083  1.00  0.00           O   
ATOM    199  CB  LEU R  76      34.398  14.959  47.051  1.00  0.00           C   
ATOM    200  CG  LEU R  76      35.185  16.076  47.781  1.00  0.00           C   
ATOM    201  CD1 LEU R  76      35.704  15.632  49.136  1.00  0.00           C   
ATOM    202  CD2 LEU R  76      36.452  16.471  46.961  1.00  0.00           C   
ATOM    203  HN  LEU R  76      33.000  13.541  45.895  1.00  0.00           H   
ATOM    204  HA  LEU R  76      33.305  13.865  48.594  1.00  0.00           H   
ATOM    205  HB1 LEU R  76      35.119  14.130  46.883  1.00  0.00           H   
ATOM    206  HB2 LEU R  76      34.122  15.361  46.053  1.00  0.00           H   
ATOM    207  HG  LEU R  76      34.591  17.004  47.925  1.00  0.00           H   
ATOM    208 HD11 LEU R  76      36.569  14.934  49.140  1.00  0.00           H   
ATOM    209 HD12 LEU R  76      36.108  16.561  49.593  1.00  0.00           H   
ATOM    210 HD13 LEU R  76      34.799  15.351  49.715  1.00  0.00           H   
ATOM    211 HD21 LEU R  76      36.873  17.439  47.306  1.00  0.00           H   
ATOM    212 HD22 LEU R  76      37.159  15.615  47.010  1.00  0.00           H   
ATOM    213 HD23 LEU R  76      36.220  16.708  45.900  1.00  0.00           H   
ATOM    214  N   TYR R  77      31.564  16.186  46.889  1.00  0.00           N   
ATOM    215  CA  TYR R  77      30.534  17.183  46.992  1.00  0.00           C   
ATOM    216  C   TYR R  77      29.325  16.867  47.775  1.00  0.00           C   
ATOM    217  O   TYR R  77      28.889  17.783  48.476  1.00  0.00           O   
ATOM    218  CB  TYR R  77      30.127  17.726  45.641  1.00  0.00           C   
ATOM    219  CG  TYR R  77      31.250  18.341  44.908  1.00  0.00           C   
ATOM    220  CD1 TYR R  77      30.912  18.583  43.550  1.00  0.00           C   
ATOM    221  CD2 TYR R  77      32.441  18.862  45.423  1.00  0.00           C   
ATOM    222  CE1 TYR R  77      31.828  19.286  42.771  1.00  0.00           C   
ATOM    223  CE2 TYR R  77      33.367  19.519  44.610  1.00  0.00           C   
ATOM    224  CZ  TYR R  77      33.015  19.792  43.318  1.00  0.00           C   
ATOM    225  OH  TYR R  77      33.805  20.577  42.543  1.00  0.00           O   
ATOM    226  HN  TYR R  77      31.786  15.928  45.952  1.00  0.00           H   
ATOM    227  HA  TYR R  77      30.921  18.029  47.541  1.00  0.00           H   
ATOM    228  HB1 TYR R  77      29.677  16.884  45.075  1.00  0.00           H   
ATOM    229  HB2 TYR R  77      29.429  18.583  45.755  1.00  0.00           H   
ATOM    230  HD1 TYR R  77      30.048  18.165  43.056  1.00  0.00           H   
ATOM    231  HD2 TYR R  77      32.522  18.829  46.499  1.00  0.00           H   
ATOM    232  HE1 TYR R  77      31.630  19.622  41.763  1.00  0.00           H   
ATOM    233  HE2 TYR R  77      34.179  20.074  45.056  1.00  0.00           H   
ATOM    234  HH  TYR R  77      33.740  20.257  41.640  1.00  0.00           H   
ATOM    235  N   SER R  78      28.955  15.614  47.651  1.00  0.00           N   
ATOM    236  CA  SER R  78      27.704  15.288  48.279  1.00  0.00           C   
ATOM    237  C   SER R  78      27.844  15.011  49.806  1.00  0.00           C   
ATOM    238  O   SER R  78      26.999  15.344  50.653  1.00  0.00           O   
ATOM    239  CB  SER R  78      27.155  14.016  47.671  1.00  0.00           C   
ATOM    240  OG  SER R  78      27.091  14.022  46.251  1.00  0.00           O   
ATOM    241  HN  SER R  78      29.445  15.019  47.018  1.00  0.00           H   
ATOM    242  HA  SER R  78      26.999  16.073  48.047  1.00  0.00           H   
ATOM    243  HB1 SER R  78      27.899  13.243  47.962  1.00  0.00           H   
ATOM    244  HB2 SER R  78      26.225  13.539  48.048  1.00  0.00           H   
ATOM    245  HG1 SER R  78      27.946  14.277  45.896  1.00  0.00           H   
ATOM    246  N   ILE R  79      29.083  14.610  50.139  1.00  0.00           N   
ATOM    247  CA  ILE R  79      29.432  14.385  51.521  1.00  0.00           C   
ATOM    248  C   ILE R  79      29.678  15.722  52.131  1.00  0.00           C   
ATOM    249  O   ILE R  79      29.036  16.169  53.108  1.00  0.00           O   
ATOM    250  CB  ILE R  79      30.487  13.402  51.882  1.00  0.00           C   
ATOM    251  CG1 ILE R  79      30.240  12.053  51.081  1.00  0.00           C   
ATOM    252  CG2 ILE R  79      30.501  13.083  53.372  1.00  0.00           C   
ATOM    253  CD  ILE R  79      31.485  11.153  50.951  1.00  0.00           C   
ATOM    254  HN  ILE R  79      29.796  14.494  49.451  1.00  0.00           H   
ATOM    255  HA  ILE R  79      28.551  13.974  51.993  1.00  0.00           H   
ATOM    256  HB  ILE R  79      31.475  13.783  51.547  1.00  0.00           H   
ATOM    257 HG11 ILE R  79      29.437  11.547  51.659  1.00  0.00           H   
ATOM    258 HG12 ILE R  79      29.825  12.285  50.076  1.00  0.00           H   
ATOM    259 HG21 ILE R  79      31.301  12.342  53.579  1.00  0.00           H   
ATOM    260 HG22 ILE R  79      30.765  13.949  54.016  1.00  0.00           H   
ATOM    261 HG23 ILE R  79      29.459  12.756  53.577  1.00  0.00           H   
ATOM    262  HD1 ILE R  79      31.731  10.813  51.980  1.00  0.00           H   
ATOM    263  HD2 ILE R  79      31.299  10.256  50.322  1.00  0.00           H   
ATOM    264  HD3 ILE R  79      32.350  11.726  50.552  1.00  0.00           H   
ATOM    265  N   VAL R  80      30.556  16.506  51.420  1.00  0.00           N   
ATOM    266  CA  VAL R  80      30.920  17.929  51.776  1.00  0.00           C   
ATOM    267  C   VAL R  80      29.761  18.849  52.015  1.00  0.00           C   
ATOM    268  O   VAL R  80      29.689  19.510  53.030  1.00  0.00           O   
ATOM    269  CB  VAL R  80      32.041  18.449  50.838  1.00  0.00           C   
ATOM    270  CG1 VAL R  80      32.301  19.988  50.932  1.00  0.00           C   
ATOM    271  CG2 VAL R  80      33.418  17.748  50.992  1.00  0.00           C   
ATOM    272  HN  VAL R  80      30.990  16.213  50.572  1.00  0.00           H   
ATOM    273  HA  VAL R  80      31.338  17.897  52.772  1.00  0.00           H   
ATOM    274  HB  VAL R  80      31.682  18.305  49.796  1.00  0.00           H   
ATOM    275 HG11 VAL R  80      32.785  20.277  51.889  1.00  0.00           H   
ATOM    276 HG12 VAL R  80      33.049  20.397  50.220  1.00  0.00           H   
ATOM    277 HG13 VAL R  80      31.357  20.564  50.824  1.00  0.00           H   
ATOM    278 HG21 VAL R  80      34.236  18.218  50.405  1.00  0.00           H   
ATOM    279 HG22 VAL R  80      33.766  17.672  52.044  1.00  0.00           H   
ATOM    280 HG23 VAL R  80      33.407  16.674  50.708  1.00  0.00           H   
ATOM    281  N   CYS R  81      28.818  18.966  51.092  1.00  0.00           N   
ATOM    282  CA  CYS R  81      27.686  19.901  51.118  1.00  0.00           C   
ATOM    283  C   CYS R  81      26.663  19.783  52.327  1.00  0.00           C   
ATOM    284  O   CYS R  81      26.380  20.773  52.994  1.00  0.00           O   
ATOM    285  CB  CYS R  81      26.997  19.959  49.730  1.00  0.00           C   
ATOM    286  SG  CYS R  81      25.580  21.109  49.728  1.00  0.00           S   
ATOM    287  HN  CYS R  81      28.934  18.374  50.299  1.00  0.00           H   
ATOM    288  HA  CYS R  81      28.116  20.886  51.218  1.00  0.00           H   
ATOM    289  HB1 CYS R  81      27.759  20.196  48.958  1.00  0.00           H   
ATOM    290  HB2 CYS R  81      26.652  18.921  49.536  1.00  0.00           H   
ATOM    291  HG1 CYS R  81      26.298  22.207  49.541  1.00  0.00           H   
ATOM    292  N   VAL R  82      26.101  18.553  52.493  1.00  0.00           N   
ATOM    293  CA  VAL R  82      25.076  18.246  53.448  1.00  0.00           C   
ATOM    294  C   VAL R  82      25.570  18.489  54.873  1.00  0.00           C   
ATOM    295  O   VAL R  82      24.936  19.128  55.663  1.00  0.00           O   
ATOM    296  CB  VAL R  82      24.496  16.843  53.148  1.00  0.00           C   
ATOM    297  CG1 VAL R  82      23.422  16.433  54.208  1.00  0.00           C   
ATOM    298  CG2 VAL R  82      24.050  16.746  51.736  1.00  0.00           C   
ATOM    299  HN  VAL R  82      26.323  17.808  51.870  1.00  0.00           H   
ATOM    300  HA  VAL R  82      24.264  18.947  53.330  1.00  0.00           H   
ATOM    301  HB  VAL R  82      25.310  16.096  53.268  1.00  0.00           H   
ATOM    302 HG11 VAL R  82      22.460  16.958  54.024  1.00  0.00           H   
ATOM    303 HG12 VAL R  82      23.227  15.344  54.104  1.00  0.00           H   
ATOM    304 HG13 VAL R  82      23.973  16.666  55.144  1.00  0.00           H   
ATOM    305 HG21 VAL R  82      24.852  16.505  51.006  1.00  0.00           H   
ATOM    306 HG22 VAL R  82      23.279  15.956  51.609  1.00  0.00           H   
ATOM    307 HG23 VAL R  82      23.622  17.748  51.521  1.00  0.00           H   
ATOM    308  N   VAL R  83      26.760  17.851  55.139  1.00  0.00           N   
ATOM    309  CA  VAL R  83      27.451  17.947  56.394  1.00  0.00           C   
ATOM    310  C   VAL R  83      27.924  19.348  56.592  1.00  0.00           C   
ATOM    311  O   VAL R  83      27.875  19.769  57.783  1.00  0.00           O   
ATOM    312  CB  VAL R  83      28.453  16.780  56.519  1.00  0.00           C   
ATOM    313  CG1 VAL R  83      29.378  17.023  57.733  1.00  0.00           C   
ATOM    314  CG2 VAL R  83      27.656  15.433  56.653  1.00  0.00           C   
ATOM    315  HN  VAL R  83      27.209  17.272  54.462  1.00  0.00           H   
ATOM    316  HA  VAL R  83      26.764  17.719  57.196  1.00  0.00           H   
ATOM    317  HB  VAL R  83      29.010  16.836  55.560  1.00  0.00           H   
ATOM    318 HG11 VAL R  83      30.104  16.184  57.795  1.00  0.00           H   
ATOM    319 HG12 VAL R  83      29.948  17.973  57.819  1.00  0.00           H   
ATOM    320 HG13 VAL R  83      28.774  16.900  58.658  1.00  0.00           H   
ATOM    321 HG21 VAL R  83      28.486  14.703  56.759  1.00  0.00           H   
ATOM    322 HG22 VAL R  83      27.094  15.483  57.610  1.00  0.00           H   
ATOM    323 HG23 VAL R  83      26.942  15.237  55.825  1.00  0.00           H   
ATOM    324  N   GLY R  84      28.391  20.163  55.605  1.00  0.00           N   
ATOM    325  CA  GLY R  84      29.015  21.437  55.904  1.00  0.00           C   
ATOM    326  C   GLY R  84      27.937  22.471  56.143  1.00  0.00           C   
ATOM    327  O   GLY R  84      27.942  23.273  57.088  1.00  0.00           O   
ATOM    328  HN  GLY R  84      28.464  19.799  54.680  1.00  0.00           H   
ATOM    329  HA1 GLY R  84      29.616  21.387  56.801  1.00  0.00           H   
ATOM    330  HA2 GLY R  84      29.525  21.882  55.063  1.00  0.00           H   
ATOM    331  N   LEU R  85      26.871  22.483  55.288  1.00  0.00           N   
ATOM    332  CA  LEU R  85      25.693  23.335  55.529  1.00  0.00           C   
ATOM    333  C   LEU R  85      24.936  23.029  56.888  1.00  0.00           C   
ATOM    334  O   LEU R  85      24.589  23.971  57.645  1.00  0.00           O   
ATOM    335  CB  LEU R  85      24.699  23.170  54.356  1.00  0.00           C   
ATOM    336  CG  LEU R  85      23.266  23.879  54.319  1.00  0.00           C   
ATOM    337  CD1 LEU R  85      23.378  25.335  54.166  1.00  0.00           C   
ATOM    338  CD2 LEU R  85      22.633  23.304  53.064  1.00  0.00           C   
ATOM    339  HN  LEU R  85      26.887  21.882  54.492  1.00  0.00           H   
ATOM    340  HA  LEU R  85      25.901  24.394  55.529  1.00  0.00           H   
ATOM    341  HB1 LEU R  85      25.224  23.524  53.443  1.00  0.00           H   
ATOM    342  HB2 LEU R  85      24.689  22.069  54.206  1.00  0.00           H   
ATOM    343  HG  LEU R  85      22.664  23.571  55.200  1.00  0.00           H   
ATOM    344 HD11 LEU R  85      23.304  25.751  55.194  1.00  0.00           H   
ATOM    345 HD12 LEU R  85      24.202  25.639  53.485  1.00  0.00           H   
ATOM    346 HD13 LEU R  85      22.423  25.710  53.740  1.00  0.00           H   
ATOM    347 HD21 LEU R  85      22.622  22.193  53.078  1.00  0.00           H   
ATOM    348 HD22 LEU R  85      21.587  23.619  52.863  1.00  0.00           H   
ATOM    349 HD23 LEU R  85      23.122  23.634  52.123  1.00  0.00           H   
ATOM    350  N   PHE R  86      24.805  21.756  57.270  1.00  0.00           N   
ATOM    351  CA  PHE R  86      24.402  21.291  58.502  1.00  0.00           C   
ATOM    352  C   PHE R  86      25.234  21.725  59.650  1.00  0.00           C   
ATOM    353  O   PHE R  86      24.670  22.301  60.577  1.00  0.00           O   
ATOM    354  CB  PHE R  86      24.042  19.786  58.549  1.00  0.00           C   
ATOM    355  CG  PHE R  86      23.438  19.160  59.767  1.00  0.00           C   
ATOM    356  CD1 PHE R  86      24.206  18.653  60.858  1.00  0.00           C   
ATOM    357  CD2 PHE R  86      22.084  18.826  59.779  1.00  0.00           C   
ATOM    358  CE1 PHE R  86      23.710  17.858  61.823  1.00  0.00           C   
ATOM    359  CE2 PHE R  86      21.567  18.039  60.764  1.00  0.00           C   
ATOM    360  CZ  PHE R  86      22.381  17.445  61.803  1.00  0.00           C   
ATOM    361  HN  PHE R  86      25.171  21.036  56.685  1.00  0.00           H   
ATOM    362  HA  PHE R  86      23.483  21.844  58.631  1.00  0.00           H   
ATOM    363  HB1 PHE R  86      23.335  19.625  57.707  1.00  0.00           H   
ATOM    364  HB2 PHE R  86      25.002  19.254  58.375  1.00  0.00           H   
ATOM    365  HD1 PHE R  86      25.257  18.902  60.866  1.00  0.00           H   
ATOM    366  HD2 PHE R  86      21.467  19.081  58.930  1.00  0.00           H   
ATOM    367  HE1 PHE R  86      24.440  17.414  62.484  1.00  0.00           H   
ATOM    368  HE2 PHE R  86      20.522  17.785  60.667  1.00  0.00           H   
ATOM    369  HZ  PHE R  86      21.980  16.745  62.521  1.00  0.00           H   
ATOM    370  N   GLY R  87      26.555  21.625  59.535  1.00  0.00           N   
ATOM    371  CA  GLY R  87      27.555  22.060  60.520  1.00  0.00           C   
ATOM    372  C   GLY R  87      27.642  23.518  60.807  1.00  0.00           C   
ATOM    373  O   GLY R  87      27.759  23.968  61.990  1.00  0.00           O   
ATOM    374  HN  GLY R  87      26.873  21.008  58.820  1.00  0.00           H   
ATOM    375  HA1 GLY R  87      27.399  21.502  61.432  1.00  0.00           H   
ATOM    376  HA2 GLY R  87      28.513  21.781  60.106  1.00  0.00           H   
ATOM    377  N   ASN R  88      27.664  24.319  59.741  1.00  0.00           N   
ATOM    378  CA  ASN R  88      27.525  25.755  59.827  1.00  0.00           C   
ATOM    379  C   ASN R  88      26.222  26.207  60.380  1.00  0.00           C   
ATOM    380  O   ASN R  88      26.190  27.059  61.272  1.00  0.00           O   
ATOM    381  CB  ASN R  88      28.012  26.517  58.634  1.00  0.00           C   
ATOM    382  CG  ASN R  88      29.487  26.324  58.257  1.00  0.00           C   
ATOM    383  ND2 ASN R  88      29.795  25.402  57.403  1.00  0.00           N   
ATOM    384  OD1 ASN R  88      30.361  26.854  58.972  1.00  0.00           O   
ATOM    385  HN  ASN R  88      27.546  23.892  58.848  1.00  0.00           H   
ATOM    386  HA  ASN R  88      28.277  26.134  60.502  1.00  0.00           H   
ATOM    387  HB1 ASN R  88      27.413  26.180  57.761  1.00  0.00           H   
ATOM    388  HB2 ASN R  88      27.778  27.601  58.701  1.00  0.00           H   
ATOM    389 HD21 ASN R  88      29.082  24.868  56.949  1.00  0.00           H   
ATOM    390 HD22 ASN R  88      30.739  25.183  57.154  1.00  0.00           H   
ATOM    391  N   PHE R  89      25.048  25.596  59.975  1.00  0.00           N   
ATOM    392  CA  PHE R  89      23.816  25.778  60.648  1.00  0.00           C   
ATOM    393  C   PHE R  89      23.903  25.491  62.118  1.00  0.00           C   
ATOM    394  O   PHE R  89      23.418  26.302  62.865  1.00  0.00           O   
ATOM    395  CB  PHE R  89      22.680  24.933  59.935  1.00  0.00           C   
ATOM    396  CG  PHE R  89      21.581  24.487  60.791  1.00  0.00           C   
ATOM    397  CD1 PHE R  89      21.342  23.131  61.043  1.00  0.00           C   
ATOM    398  CD2 PHE R  89      20.661  25.417  61.195  1.00  0.00           C   
ATOM    399  CE1 PHE R  89      20.177  22.761  61.830  1.00  0.00           C   
ATOM    400  CE2 PHE R  89      19.503  25.068  61.819  1.00  0.00           C   
ATOM    401  CZ  PHE R  89      19.201  23.711  62.044  1.00  0.00           C   
ATOM    402  HN  PHE R  89      25.035  24.876  59.286  1.00  0.00           H   
ATOM    403  HA  PHE R  89      23.710  26.848  60.542  1.00  0.00           H   
ATOM    404  HB1 PHE R  89      22.194  25.420  59.062  1.00  0.00           H   
ATOM    405  HB2 PHE R  89      23.218  24.045  59.540  1.00  0.00           H   
ATOM    406  HD1 PHE R  89      22.152  22.433  60.891  1.00  0.00           H   
ATOM    407  HD2 PHE R  89      20.806  26.449  60.911  1.00  0.00           H   
ATOM    408  HE1 PHE R  89      19.979  21.756  62.171  1.00  0.00           H   
ATOM    409  HE2 PHE R  89      18.687  25.771  61.905  1.00  0.00           H   
ATOM    410  HZ  PHE R  89      18.258  23.385  62.457  1.00  0.00           H   
ATOM    411  N   LEU R  90      24.478  24.342  62.544  1.00  0.00           N   
ATOM    412  CA  LEU R  90      24.649  24.128  64.020  1.00  0.00           C   
ATOM    413  C   LEU R  90      25.427  25.168  64.838  1.00  0.00           C   
ATOM    414  O   LEU R  90      25.151  25.459  66.003  1.00  0.00           O   
ATOM    415  CB  LEU R  90      25.165  22.710  64.295  1.00  0.00           C   
ATOM    416  CG  LEU R  90      24.254  21.566  63.961  1.00  0.00           C   
ATOM    417  CD1 LEU R  90      24.977  20.227  64.224  1.00  0.00           C   
ATOM    418  CD2 LEU R  90      22.959  21.522  64.767  1.00  0.00           C   
ATOM    419  HN  LEU R  90      24.654  23.590  61.913  1.00  0.00           H   
ATOM    420  HA  LEU R  90      23.635  24.199  64.384  1.00  0.00           H   
ATOM    421  HB1 LEU R  90      26.102  22.600  63.709  1.00  0.00           H   
ATOM    422  HB2 LEU R  90      25.378  22.586  65.379  1.00  0.00           H   
ATOM    423  HG  LEU R  90      24.044  21.606  62.871  1.00  0.00           H   
ATOM    424 HD11 LEU R  90      24.387  19.345  63.895  1.00  0.00           H   
ATOM    425 HD12 LEU R  90      25.903  20.277  63.611  1.00  0.00           H   
ATOM    426 HD13 LEU R  90      25.436  20.113  65.230  1.00  0.00           H   
ATOM    427 HD21 LEU R  90      23.069  21.506  65.873  1.00  0.00           H   
ATOM    428 HD22 LEU R  90      22.485  22.452  64.388  1.00  0.00           H   
ATOM    429 HD23 LEU R  90      22.268  20.701  64.480  1.00  0.00           H   
ATOM    430  N   VAL R  91      26.444  25.712  64.215  1.00  0.00           N   
ATOM    431  CA  VAL R  91      27.180  26.893  64.676  1.00  0.00           C   
ATOM    432  C   VAL R  91      26.294  28.207  64.732  1.00  0.00           C   
ATOM    433  O   VAL R  91      26.128  28.840  65.761  1.00  0.00           O   
ATOM    434  CB  VAL R  91      28.459  27.202  63.893  1.00  0.00           C   
ATOM    435  CG1 VAL R  91      29.107  28.502  64.336  1.00  0.00           C   
ATOM    436  CG2 VAL R  91      29.450  26.083  64.081  1.00  0.00           C   
ATOM    437  HN  VAL R  91      26.708  25.273  63.360  1.00  0.00           H   
ATOM    438  HA  VAL R  91      27.492  26.728  65.697  1.00  0.00           H   
ATOM    439  HB  VAL R  91      28.236  27.214  62.805  1.00  0.00           H   
ATOM    440 HG11 VAL R  91      28.502  29.372  64.003  1.00  0.00           H   
ATOM    441 HG12 VAL R  91      28.999  28.426  65.439  1.00  0.00           H   
ATOM    442 HG13 VAL R  91      30.175  28.643  64.065  1.00  0.00           H   
ATOM    443 HG21 VAL R  91      30.347  26.236  63.444  1.00  0.00           H   
ATOM    444 HG22 VAL R  91      29.693  26.076  65.165  1.00  0.00           H   
ATOM    445 HG23 VAL R  91      29.055  25.092  63.770  1.00  0.00           H   
ATOM    446  N   MET R  92      25.656  28.637  63.622  1.00  0.00           N   
ATOM    447  CA  MET R  92      24.739  29.807  63.653  1.00  0.00           C   
ATOM    448  C   MET R  92      23.577  29.663  64.615  1.00  0.00           C   
ATOM    449  O   MET R  92      23.115  30.539  65.355  1.00  0.00           O   
ATOM    450  CB  MET R  92      24.380  30.204  62.238  1.00  0.00           C   
ATOM    451  CG  MET R  92      25.369  31.050  61.369  1.00  0.00           C   
ATOM    452  SD  MET R  92      24.759  31.624  59.676  1.00  0.00           S   
ATOM    453  CE  MET R  92      24.847  29.944  59.028  1.00  0.00           C   
ATOM    454  HN  MET R  92      25.829  28.088  62.807  1.00  0.00           H   
ATOM    455  HA  MET R  92      25.350  30.613  64.032  1.00  0.00           H   
ATOM    456  HB1 MET R  92      23.775  29.393  61.781  1.00  0.00           H   
ATOM    457  HB2 MET R  92      23.615  31.008  62.298  1.00  0.00           H   
ATOM    458  HG1 MET R  92      25.762  31.804  62.083  1.00  0.00           H   
ATOM    459  HG2 MET R  92      26.224  30.356  61.221  1.00  0.00           H   
ATOM    460  HE1 MET R  92      24.668  29.899  57.932  1.00  0.00           H   
ATOM    461  HE2 MET R  92      25.872  29.528  59.127  1.00  0.00           H   
ATOM    462  HE3 MET R  92      24.031  29.318  59.447  1.00  0.00           H   
ATOM    463  N   TYR R  93      22.958  28.484  64.564  1.00  0.00           N   
ATOM    464  CA  TYR R  93      21.979  28.109  65.526  1.00  0.00           C   
ATOM    465  C   TYR R  93      22.328  28.162  66.971  1.00  0.00           C   
ATOM    466  O   TYR R  93      21.651  28.899  67.704  1.00  0.00           O   
ATOM    467  CB  TYR R  93      21.521  26.651  65.101  1.00  0.00           C   
ATOM    468  CG  TYR R  93      20.254  26.199  65.826  1.00  0.00           C   
ATOM    469  CD1 TYR R  93      20.285  25.843  67.180  1.00  0.00           C   
ATOM    470  CD2 TYR R  93      19.015  26.107  65.092  1.00  0.00           C   
ATOM    471  CE1 TYR R  93      19.140  25.434  67.812  1.00  0.00           C   
ATOM    472  CE2 TYR R  93      17.855  25.657  65.776  1.00  0.00           C   
ATOM    473  CZ  TYR R  93      17.944  25.433  67.153  1.00  0.00           C   
ATOM    474  OH  TYR R  93      16.781  25.083  67.893  1.00  0.00           O   
ATOM    475  HN  TYR R  93      23.273  27.730  63.992  1.00  0.00           H   
ATOM    476  HA  TYR R  93      21.126  28.744  65.334  1.00  0.00           H   
ATOM    477  HB1 TYR R  93      21.332  26.632  64.007  1.00  0.00           H   
ATOM    478  HB2 TYR R  93      22.354  25.928  65.231  1.00  0.00           H   
ATOM    479  HD1 TYR R  93      21.202  25.856  67.751  1.00  0.00           H   
ATOM    480  HD2 TYR R  93      18.925  26.411  64.060  1.00  0.00           H   
ATOM    481  HE1 TYR R  93      19.182  25.260  68.877  1.00  0.00           H   
ATOM    482  HE2 TYR R  93      16.932  25.523  65.231  1.00  0.00           H   
ATOM    483  HH  TYR R  93      16.018  25.561  67.559  1.00  0.00           H   
ATOM    484  N   VAL R  94      23.491  27.566  67.359  1.00  0.00           N   
ATOM    485  CA  VAL R  94      23.936  27.657  68.717  1.00  0.00           C   
ATOM    486  C   VAL R  94      24.323  29.094  69.143  1.00  0.00           C   
ATOM    487  O   VAL R  94      24.170  29.443  70.312  1.00  0.00           O   
ATOM    488  CB  VAL R  94      25.105  26.648  68.953  1.00  0.00           C   
ATOM    489  CG1 VAL R  94      26.021  27.084  70.088  1.00  0.00           C   
ATOM    490  CG2 VAL R  94      24.386  25.311  69.244  1.00  0.00           C   
ATOM    491  HN  VAL R  94      24.039  27.021  66.729  1.00  0.00           H   
ATOM    492  HA  VAL R  94      23.108  27.410  69.365  1.00  0.00           H   
ATOM    493  HB  VAL R  94      25.691  26.468  68.027  1.00  0.00           H   
ATOM    494 HG11 VAL R  94      26.741  26.284  70.364  1.00  0.00           H   
ATOM    495 HG12 VAL R  94      26.523  28.059  69.910  1.00  0.00           H   
ATOM    496 HG13 VAL R  94      25.659  27.246  71.126  1.00  0.00           H   
ATOM    497 HG21 VAL R  94      23.710  25.443  70.115  1.00  0.00           H   
ATOM    498 HG22 VAL R  94      23.727  25.091  68.377  1.00  0.00           H   
ATOM    499 HG23 VAL R  94      24.962  24.362  69.276  1.00  0.00           H   
ATOM    500  N   ILE R  95      24.826  29.979  68.236  1.00  0.00           N   
ATOM    501  CA  ILE R  95      25.194  31.385  68.525  1.00  0.00           C   
ATOM    502  C   ILE R  95      23.965  32.242  68.827  1.00  0.00           C   
ATOM    503  O   ILE R  95      24.034  33.237  69.554  1.00  0.00           O   
ATOM    504  CB  ILE R  95      26.126  31.916  67.431  1.00  0.00           C   
ATOM    505  CG1 ILE R  95      27.439  31.149  67.423  1.00  0.00           C   
ATOM    506  CG2 ILE R  95      26.282  33.410  67.646  1.00  0.00           C   
ATOM    507  CD  ILE R  95      28.168  31.353  66.083  1.00  0.00           C   
ATOM    508  HN  ILE R  95      24.688  29.617  67.317  1.00  0.00           H   
ATOM    509  HA  ILE R  95      25.776  31.318  69.433  1.00  0.00           H   
ATOM    510  HB  ILE R  95      25.585  31.767  66.472  1.00  0.00           H   
ATOM    511 HG11 ILE R  95      28.018  31.531  68.291  1.00  0.00           H   
ATOM    512 HG12 ILE R  95      27.321  30.052  67.561  1.00  0.00           H   
ATOM    513 HG21 ILE R  95      25.400  33.892  67.172  1.00  0.00           H   
ATOM    514 HG22 ILE R  95      26.592  33.658  68.683  1.00  0.00           H   
ATOM    515 HG23 ILE R  95      27.062  33.729  66.922  1.00  0.00           H   
ATOM    516  HD1 ILE R  95      28.345  32.396  65.744  1.00  0.00           H   
ATOM    517  HD2 ILE R  95      29.161  30.855  66.085  1.00  0.00           H   
ATOM    518  HD3 ILE R  95      27.509  30.997  65.263  1.00  0.00           H   
ATOM    519  N   VAL R  96      22.772  31.909  68.293  1.00  0.00           N   
ATOM    520  CA  VAL R  96      21.616  32.615  68.641  1.00  0.00           C   
ATOM    521  C   VAL R  96      20.792  31.840  69.775  1.00  0.00           C   
ATOM    522  O   VAL R  96      20.239  32.464  70.711  1.00  0.00           O   
ATOM    523  CB  VAL R  96      20.706  32.997  67.458  1.00  0.00           C   
ATOM    524  CG1 VAL R  96      21.637  33.820  66.529  1.00  0.00           C   
ATOM    525  CG2 VAL R  96      20.101  31.815  66.811  1.00  0.00           C   
ATOM    526  HN  VAL R  96      22.594  31.260  67.558  1.00  0.00           H   
ATOM    527  HA  VAL R  96      21.769  33.576  69.108  1.00  0.00           H   
ATOM    528  HB  VAL R  96      19.863  33.621  67.826  1.00  0.00           H   
ATOM    529 HG11 VAL R  96      21.065  34.264  65.686  1.00  0.00           H   
ATOM    530 HG12 VAL R  96      22.023  34.731  67.034  1.00  0.00           H   
ATOM    531 HG13 VAL R  96      22.489  33.276  66.070  1.00  0.00           H   
ATOM    532 HG21 VAL R  96      19.560  31.292  67.628  1.00  0.00           H   
ATOM    533 HG22 VAL R  96      19.365  32.188  66.067  1.00  0.00           H   
ATOM    534 HG23 VAL R  96      20.761  31.179  66.182  1.00  0.00           H   
ATOM    535  N   ARG R  97      20.754  30.503  69.807  1.00  0.00           N   
ATOM    536  CA  ARG R  97      20.109  29.624  70.740  1.00  0.00           C   
ATOM    537  C   ARG R  97      20.490  29.804  72.174  1.00  0.00           C   
ATOM    538  O   ARG R  97      19.651  29.830  73.087  1.00  0.00           O   
ATOM    539  CB  ARG R  97      20.493  28.165  70.324  1.00  0.00           C   
ATOM    540  CG  ARG R  97      19.798  27.057  71.212  1.00  0.00           C   
ATOM    541  CD  ARG R  97      18.307  26.840  71.029  1.00  0.00           C   
ATOM    542  NE  ARG R  97      18.155  25.498  71.647  1.00  0.00           N   
ATOM    543  CZ  ARG R  97      17.027  24.818  71.469  1.00  0.00           C   
ATOM    544  NH1 ARG R  97      15.918  25.342  70.943  1.00  0.00           N 1+
ATOM    545  NH2 ARG R  97      16.980  23.611  71.823  1.00  0.00           N   
ATOM    546  HN  ARG R  97      21.234  30.023  69.076  1.00  0.00           H   
ATOM    547  HA  ARG R  97      19.038  29.770  70.737  1.00  0.00           H   
ATOM    548  HB1 ARG R  97      20.079  28.091  69.296  1.00  0.00           H   
ATOM    549  HB2 ARG R  97      21.592  28.014  70.391  1.00  0.00           H   
ATOM    550  HG1 ARG R  97      20.279  26.175  70.738  1.00  0.00           H   
ATOM    551  HG2 ARG R  97      20.166  27.167  72.254  1.00  0.00           H   
ATOM    552  HD1 ARG R  97      17.663  27.592  71.533  1.00  0.00           H   
ATOM    553  HD2 ARG R  97      18.029  26.821  69.954  1.00  0.00           H   
ATOM    554  HE  ARG R  97      18.877  25.065  72.185  1.00  0.00           H   
ATOM    555 HH11 ARG R  97      15.838  26.310  70.707  1.00  0.00           H   
ATOM    556 HH12 ARG R  97      15.173  24.735  70.664  1.00  0.00           H   
ATOM    557 HH21 ARG R  97      17.625  23.314  72.528  1.00  0.00           H   
ATOM    558 HH22 ARG R  97      16.112  23.121  71.749  1.00  0.00           H   
ATOM    559  N   TYR R  98      21.811  29.891  72.324  1.00  0.00           N   
ATOM    560  CA  TYR R  98      22.432  29.941  73.668  1.00  0.00           C   
ATOM    561  C   TYR R  98      22.989  31.320  74.003  1.00  0.00           C   
ATOM    562  O   TYR R  98      23.755  31.838  73.183  1.00  0.00           O   
ATOM    563  CB  TYR R  98      23.584  28.924  73.720  1.00  0.00           C   
ATOM    564  CG  TYR R  98      23.137  27.524  73.789  1.00  0.00           C   
ATOM    565  CD1 TYR R  98      22.854  26.903  75.037  1.00  0.00           C   
ATOM    566  CD2 TYR R  98      22.986  26.743  72.559  1.00  0.00           C   
ATOM    567  CE1 TYR R  98      22.611  25.543  75.142  1.00  0.00           C   
ATOM    568  CE2 TYR R  98      22.716  25.342  72.735  1.00  0.00           C   
ATOM    569  CZ  TYR R  98      22.541  24.778  73.997  1.00  0.00           C   
ATOM    570  OH  TYR R  98      22.085  23.497  74.064  1.00  0.00           O   
ATOM    571  HN  TYR R  98      22.448  29.932  71.558  1.00  0.00           H   
ATOM    572  HA  TYR R  98      21.613  29.771  74.352  1.00  0.00           H   
ATOM    573  HB1 TYR R  98      24.218  29.059  72.818  1.00  0.00           H   
ATOM    574  HB2 TYR R  98      24.267  28.942  74.596  1.00  0.00           H   
ATOM    575  HD1 TYR R  98      23.054  27.510  75.908  1.00  0.00           H   
ATOM    576  HD2 TYR R  98      23.245  27.157  71.597  1.00  0.00           H   
ATOM    577  HE1 TYR R  98      22.457  24.988  76.056  1.00  0.00           H   
ATOM    578  HE2 TYR R  98      22.488  24.709  71.890  1.00  0.00           H   
ATOM    579  HH  TYR R  98      22.680  23.005  73.494  1.00  0.00           H   
ATOM    580  N   THR R  99      22.655  31.970  75.118  1.00  0.00           N   
ATOM    581  CA  THR R  99      23.093  33.280  75.568  1.00  0.00           C   
ATOM    582  C   THR R  99      24.613  33.327  75.895  1.00  0.00           C   
ATOM    583  O   THR R  99      25.298  34.273  75.587  1.00  0.00           O   
ATOM    584  CB  THR R  99      22.166  34.013  76.490  1.00  0.00           C   
ATOM    585  CG2 THR R  99      21.908  33.139  77.822  1.00  0.00           C   
ATOM    586  OG1 THR R  99      22.691  35.324  77.062  1.00  0.00           O   
ATOM    587  HN  THR R  99      21.916  31.553  75.643  1.00  0.00           H   
ATOM    588  HA  THR R  99      23.060  33.940  74.714  1.00  0.00           H   
ATOM    589  HB  THR R  99      21.170  34.141  76.014  1.00  0.00           H   
ATOM    590  HG1 THR R  99      21.861  35.715  77.344  1.00  0.00           H   
ATOM    591 HG21 THR R  99      22.818  32.706  78.289  1.00  0.00           H   
ATOM    592 HG22 THR R  99      21.454  33.805  78.587  1.00  0.00           H   
ATOM    593 HG23 THR R  99      21.266  32.245  77.669  1.00  0.00           H   
ATOM    594  N   LYS R 100      25.169  32.194  76.345  1.00  0.00           N   
ATOM    595  CA  LYS R 100      26.543  32.119  76.814  1.00  0.00           C   
ATOM    596  C   LYS R 100      27.568  32.052  75.562  1.00  0.00           C   
ATOM    597  O   LYS R 100      28.748  31.819  75.684  1.00  0.00           O   
ATOM    598  CB  LYS R 100      26.804  31.044  77.933  1.00  0.00           C   
ATOM    599  CG  LYS R 100      26.054  31.192  79.238  1.00  0.00           C   
ATOM    600  CD  LYS R 100      26.055  32.513  79.956  1.00  0.00           C   
ATOM    601  CE  LYS R 100      27.396  33.203  80.165  1.00  0.00           C   
ATOM    602  NZ  LYS R 100      28.260  32.558  81.049  1.00  0.00           N 1+
ATOM    603  HN  LYS R 100      24.532  31.458  76.559  1.00  0.00           H   
ATOM    604  HA  LYS R 100      26.797  33.032  77.332  1.00  0.00           H   
ATOM    605  HB1 LYS R 100      26.616  30.056  77.460  1.00  0.00           H   
ATOM    606  HB2 LYS R 100      27.894  31.042  78.144  1.00  0.00           H   
ATOM    607  HG1 LYS R 100      24.971  31.016  79.062  1.00  0.00           H   
ATOM    608  HG2 LYS R 100      26.402  30.501  80.036  1.00  0.00           H   
ATOM    609  HD1 LYS R 100      25.365  33.215  79.440  1.00  0.00           H   
ATOM    610  HD2 LYS R 100      25.534  32.307  80.916  1.00  0.00           H   
ATOM    611  HE1 LYS R 100      27.976  33.178  79.218  1.00  0.00           H   
ATOM    612  HE2 LYS R 100      27.277  34.258  80.492  1.00  0.00           H   
ATOM    613  HZ1 LYS R 100      28.366  31.528  80.956  1.00  0.00           H   
ATOM    614  HZ2 LYS R 100      29.147  33.100  81.007  1.00  0.00           H   
ATOM    615  HZ3 LYS R 100      27.897  32.720  82.010  1.00  0.00           H   
ATOM    616  N   MET R 101      27.048  32.202  74.331  1.00  0.00           N   
ATOM    617  CA  MET R 101      27.888  32.170  73.204  1.00  0.00           C   
ATOM    618  C   MET R 101      28.296  33.610  72.877  1.00  0.00           C   
ATOM    619  O   MET R 101      29.025  33.808  71.893  1.00  0.00           O   
ATOM    620  CB  MET R 101      27.118  31.465  72.058  1.00  0.00           C   
ATOM    621  CG  MET R 101      26.992  29.930  72.280  1.00  0.00           C   
ATOM    622  SD  MET R 101      28.533  28.912  72.489  1.00  0.00           S   
ATOM    623  CE  MET R 101      28.326  28.868  74.317  1.00  0.00           C   
ATOM    624  HN  MET R 101      26.057  32.270  74.250  1.00  0.00           H   
ATOM    625  HA  MET R 101      28.721  31.524  73.437  1.00  0.00           H   
ATOM    626  HB1 MET R 101      26.223  32.109  71.919  1.00  0.00           H   
ATOM    627  HB2 MET R 101      27.668  31.559  71.098  1.00  0.00           H   
ATOM    628  HG1 MET R 101      26.409  29.870  73.224  1.00  0.00           H   
ATOM    629  HG2 MET R 101      26.395  29.595  71.405  1.00  0.00           H   
ATOM    630  HE1 MET R 101      28.298  27.863  74.788  1.00  0.00           H   
ATOM    631  HE2 MET R 101      29.285  29.278  74.700  1.00  0.00           H   
ATOM    632  HE3 MET R 101      27.475  29.392  74.803  1.00  0.00           H   
ATOM    633  N   LYS R 102      27.885  34.613  73.639  1.00  0.00           N   
ATOM    634  CA  LYS R 102      28.411  35.905  73.374  1.00  0.00           C   
ATOM    635  C   LYS R 102      29.782  36.127  73.988  1.00  0.00           C   
ATOM    636  O   LYS R 102      29.960  36.011  75.168  1.00  0.00           O   
ATOM    637  CB  LYS R 102      27.466  36.954  73.908  1.00  0.00           C   
ATOM    638  CG  LYS R 102      26.073  37.112  73.227  1.00  0.00           C   
ATOM    639  CD  LYS R 102      25.120  37.877  74.168  1.00  0.00           C   
ATOM    640  CE  LYS R 102      24.324  37.102  75.194  1.00  0.00           C   
ATOM    641  NZ  LYS R 102      23.258  38.017  75.826  1.00  0.00           N 1+
ATOM    642  HN  LYS R 102      27.135  34.452  74.275  1.00  0.00           H   
ATOM    643  HA  LYS R 102      28.526  36.077  72.314  1.00  0.00           H   
ATOM    644  HB1 LYS R 102      27.270  36.756  74.983  1.00  0.00           H   
ATOM    645  HB2 LYS R 102      27.924  37.939  73.674  1.00  0.00           H   
ATOM    646  HG1 LYS R 102      26.170  37.783  72.348  1.00  0.00           H   
ATOM    647  HG2 LYS R 102      25.612  36.187  72.818  1.00  0.00           H   
ATOM    648  HD1 LYS R 102      25.644  38.728  74.653  1.00  0.00           H   
ATOM    649  HD2 LYS R 102      24.454  38.456  73.494  1.00  0.00           H   
ATOM    650  HE1 LYS R 102      23.722  36.240  74.833  1.00  0.00           H   
ATOM    651  HE2 LYS R 102      25.057  36.818  75.979  1.00  0.00           H   
ATOM    652  HZ1 LYS R 102      23.634  38.358  76.734  1.00  0.00           H   
ATOM    653  HZ2 LYS R 102      23.036  38.796  75.174  1.00  0.00           H   
ATOM    654  HZ3 LYS R 102      22.346  37.524  75.911  1.00  0.00           H   
ATOM    655  N   THR R 103      30.669  36.583  73.094  1.00  0.00           N   
ATOM    656  CA  THR R 103      32.094  36.778  73.196  1.00  0.00           C   
ATOM    657  C   THR R 103      32.535  36.829  71.744  1.00  0.00           C   
ATOM    658  O   THR R 103      31.830  36.310  70.856  1.00  0.00           O   
ATOM    659  CB  THR R 103      32.821  35.801  74.036  1.00  0.00           C   
ATOM    660  CG2 THR R 103      32.655  34.348  73.436  1.00  0.00           C   
ATOM    661  OG1 THR R 103      34.151  36.087  74.105  1.00  0.00           O   
ATOM    662  HN  THR R 103      30.407  36.609  72.132  1.00  0.00           H   
ATOM    663  HA  THR R 103      32.235  37.741  73.665  1.00  0.00           H   
ATOM    664  HB  THR R 103      32.424  35.829  75.073  1.00  0.00           H   
ATOM    665  HG1 THR R 103      34.247  36.817  74.721  1.00  0.00           H   
ATOM    666 HG21 THR R 103      33.293  33.547  73.868  1.00  0.00           H   
ATOM    667 HG22 THR R 103      31.585  34.069  73.546  1.00  0.00           H   
ATOM    668 HG23 THR R 103      32.907  34.239  72.360  1.00  0.00           H   
ATOM    669  N   ALA R 104      33.724  37.504  71.447  1.00  0.00           N   
ATOM    670  CA  ALA R 104      34.113  37.974  70.170  1.00  0.00           C   
ATOM    671  C   ALA R 104      34.337  36.957  69.099  1.00  0.00           C   
ATOM    672  O   ALA R 104      33.807  37.053  68.011  1.00  0.00           O   
ATOM    673  CB  ALA R 104      35.412  38.877  70.239  1.00  0.00           C   
ATOM    674  HN  ALA R 104      34.246  37.671  72.279  1.00  0.00           H   
ATOM    675  HA  ALA R 104      33.250  38.538  69.849  1.00  0.00           H   
ATOM    676  HB1 ALA R 104      36.355  38.311  70.398  1.00  0.00           H   
ATOM    677  HB2 ALA R 104      35.405  39.383  69.250  1.00  0.00           H   
ATOM    678  HB3 ALA R 104      35.399  39.634  71.053  1.00  0.00           H   
ATOM    679  N   THR R 105      35.016  35.832  69.473  1.00  0.00           N   
ATOM    680  CA  THR R 105      35.503  34.652  68.707  1.00  0.00           C   
ATOM    681  C   THR R 105      34.322  34.029  68.042  1.00  0.00           C   
ATOM    682  O   THR R 105      34.355  33.929  66.796  1.00  0.00           O   
ATOM    683  CB  THR R 105      36.379  33.639  69.332  1.00  0.00           C   
ATOM    684  CG2 THR R 105      37.016  32.584  68.290  1.00  0.00           C   
ATOM    685  OG1 THR R 105      37.486  34.338  69.949  1.00  0.00           O   
ATOM    686  HN  THR R 105      35.416  35.698  70.377  1.00  0.00           H   
ATOM    687  HA  THR R 105      36.197  35.110  68.018  1.00  0.00           H   
ATOM    688  HB  THR R 105      35.796  33.050  70.072  1.00  0.00           H   
ATOM    689  HG1 THR R 105      37.126  34.579  70.806  1.00  0.00           H   
ATOM    690 HG21 THR R 105      36.206  31.961  67.853  1.00  0.00           H   
ATOM    691 HG22 THR R 105      37.582  33.116  67.495  1.00  0.00           H   
ATOM    692 HG23 THR R 105      37.594  31.804  68.828  1.00  0.00           H   
ATOM    693  N   ASN R 106      33.181  33.880  68.769  1.00  0.00           N   
ATOM    694  CA  ASN R 106      31.923  33.378  68.371  1.00  0.00           C   
ATOM    695  C   ASN R 106      31.272  34.275  67.286  1.00  0.00           C   
ATOM    696  O   ASN R 106      30.684  33.754  66.395  1.00  0.00           O   
ATOM    697  CB  ASN R 106      30.954  33.110  69.595  1.00  0.00           C   
ATOM    698  CG  ASN R 106      31.624  32.123  70.602  1.00  0.00           C   
ATOM    699  ND2 ASN R 106      30.796  31.581  71.528  1.00  0.00           N   
ATOM    700  OD1 ASN R 106      32.797  31.827  70.551  1.00  0.00           O   
ATOM    701  HN  ASN R 106      33.216  33.955  69.763  1.00  0.00           H   
ATOM    702  HA  ASN R 106      32.156  32.478  67.822  1.00  0.00           H   
ATOM    703  HB1 ASN R 106      30.680  34.102  70.014  1.00  0.00           H   
ATOM    704  HB2 ASN R 106      30.031  32.608  69.232  1.00  0.00           H   
ATOM    705 HD21 ASN R 106      29.884  31.976  71.640  1.00  0.00           H   
ATOM    706 HD22 ASN R 106      31.170  30.922  72.181  1.00  0.00           H   
ATOM    707  N   ILE R 107      31.321  35.632  67.470  1.00  0.00           N   
ATOM    708  CA  ILE R 107      30.830  36.708  66.553  1.00  0.00           C   
ATOM    709  C   ILE R 107      31.624  36.750  65.219  1.00  0.00           C   
ATOM    710  O   ILE R 107      30.997  36.851  64.162  1.00  0.00           O   
ATOM    711  CB  ILE R 107      30.739  38.092  67.136  1.00  0.00           C   
ATOM    712  CG1 ILE R 107      29.939  38.159  68.446  1.00  0.00           C   
ATOM    713  CG2 ILE R 107      30.165  39.134  66.131  1.00  0.00           C   
ATOM    714  CD  ILE R 107      28.554  37.483  68.411  1.00  0.00           C   
ATOM    715  HN  ILE R 107      31.773  36.023  68.268  1.00  0.00           H   
ATOM    716  HA  ILE R 107      29.817  36.430  66.300  1.00  0.00           H   
ATOM    717  HB  ILE R 107      31.780  38.421  67.341  1.00  0.00           H   
ATOM    718 HG11 ILE R 107      30.494  37.658  69.268  1.00  0.00           H   
ATOM    719 HG12 ILE R 107      29.847  39.229  68.733  1.00  0.00           H   
ATOM    720 HG21 ILE R 107      29.153  38.800  65.816  1.00  0.00           H   
ATOM    721 HG22 ILE R 107      30.091  40.108  66.662  1.00  0.00           H   
ATOM    722 HG23 ILE R 107      30.817  39.178  65.233  1.00  0.00           H   
ATOM    723  HD1 ILE R 107      28.527  36.396  68.182  1.00  0.00           H   
ATOM    724  HD2 ILE R 107      27.959  37.778  69.302  1.00  0.00           H   
ATOM    725  HD3 ILE R 107      27.949  37.983  67.625  1.00  0.00           H   
ATOM    726  N   TYR R 108      32.964  36.637  65.224  1.00  0.00           N   
ATOM    727  CA  TYR R 108      33.828  36.430  64.099  1.00  0.00           C   
ATOM    728  C   TYR R 108      33.575  35.093  63.348  1.00  0.00           C   
ATOM    729  O   TYR R 108      33.484  34.880  62.137  1.00  0.00           O   
ATOM    730  CB  TYR R 108      35.296  36.520  64.562  1.00  0.00           C   
ATOM    731  CG  TYR R 108      35.637  37.863  65.170  1.00  0.00           C   
ATOM    732  CD1 TYR R 108      35.143  39.080  64.684  1.00  0.00           C   
ATOM    733  CD2 TYR R 108      36.383  37.964  66.373  1.00  0.00           C   
ATOM    734  CE1 TYR R 108      35.187  40.294  65.392  1.00  0.00           C   
ATOM    735  CE2 TYR R 108      36.641  39.269  66.949  1.00  0.00           C   
ATOM    736  CZ  TYR R 108      35.903  40.374  66.608  1.00  0.00           C   
ATOM    737  OH  TYR R 108      36.080  41.662  67.203  1.00  0.00           O   
ATOM    738  HN  TYR R 108      33.375  36.593  66.132  1.00  0.00           H   
ATOM    739  HA  TYR R 108      33.665  37.196  63.355  1.00  0.00           H   
ATOM    740  HB1 TYR R 108      35.446  35.694  65.289  1.00  0.00           H   
ATOM    741  HB2 TYR R 108      35.951  36.623  63.670  1.00  0.00           H   
ATOM    742  HD1 TYR R 108      34.720  39.126  63.691  1.00  0.00           H   
ATOM    743  HD2 TYR R 108      36.859  37.095  66.804  1.00  0.00           H   
ATOM    744  HE1 TYR R 108      34.684  41.218  65.145  1.00  0.00           H   
ATOM    745  HE2 TYR R 108      37.248  39.215  67.840  1.00  0.00           H   
ATOM    746  HH  TYR R 108      36.638  41.472  67.961  1.00  0.00           H   
ATOM    747  N   ILE R 109      33.264  34.024  64.176  1.00  0.00           N   
ATOM    748  CA  ILE R 109      32.986  32.728  63.597  1.00  0.00           C   
ATOM    749  C   ILE R 109      31.509  32.761  63.097  1.00  0.00           C   
ATOM    750  O   ILE R 109      31.250  31.873  62.173  1.00  0.00           O   
ATOM    751  CB  ILE R 109      33.153  31.656  64.722  1.00  0.00           C   
ATOM    752  CG1 ILE R 109      34.656  31.464  64.933  1.00  0.00           C   
ATOM    753  CG2 ILE R 109      32.299  30.409  64.687  1.00  0.00           C   
ATOM    754  CD  ILE R 109      34.946  30.407  66.020  1.00  0.00           C   
ATOM    755  HN  ILE R 109      33.404  34.049  65.163  1.00  0.00           H   
ATOM    756  HA  ILE R 109      33.653  32.384  62.820  1.00  0.00           H   
ATOM    757  HB  ILE R 109      32.714  32.095  65.644  1.00  0.00           H   
ATOM    758 HG11 ILE R 109      35.042  31.206  63.924  1.00  0.00           H   
ATOM    759 HG12 ILE R 109      34.980  32.462  65.298  1.00  0.00           H   
ATOM    760 HG21 ILE R 109      32.387  29.826  63.745  1.00  0.00           H   
ATOM    761 HG22 ILE R 109      32.465  29.708  65.532  1.00  0.00           H   
ATOM    762 HG23 ILE R 109      31.219  30.666  64.635  1.00  0.00           H   
ATOM    763  HD1 ILE R 109      34.662  29.378  65.709  1.00  0.00           H   
ATOM    764  HD2 ILE R 109      36.036  30.218  66.122  1.00  0.00           H   
ATOM    765  HD3 ILE R 109      34.454  30.595  66.998  1.00  0.00           H   
ATOM    766  N   PHE R 110      30.628  33.670  63.523  1.00  0.00           N   
ATOM    767  CA  PHE R 110      29.397  33.888  62.875  1.00  0.00           C   
ATOM    768  C   PHE R 110      29.530  34.387  61.444  1.00  0.00           C   
ATOM    769  O   PHE R 110      28.795  33.961  60.541  1.00  0.00           O   
ATOM    770  CB  PHE R 110      28.490  34.782  63.812  1.00  0.00           C   
ATOM    771  CG  PHE R 110      27.050  34.700  63.381  1.00  0.00           C   
ATOM    772  CD1 PHE R 110      26.550  35.313  62.262  1.00  0.00           C   
ATOM    773  CD2 PHE R 110      26.159  33.957  64.123  1.00  0.00           C   
ATOM    774  CE1 PHE R 110      25.257  35.011  61.832  1.00  0.00           C   
ATOM    775  CE2 PHE R 110      24.834  33.708  63.786  1.00  0.00           C   
ATOM    776  CZ  PHE R 110      24.374  34.282  62.622  1.00  0.00           C   
ATOM    777  HN  PHE R 110      30.898  34.215  64.313  1.00  0.00           H   
ATOM    778  HA  PHE R 110      28.917  32.933  62.717  1.00  0.00           H   
ATOM    779  HB1 PHE R 110      28.581  34.596  64.904  1.00  0.00           H   
ATOM    780  HB2 PHE R 110      28.848  35.830  63.721  1.00  0.00           H   
ATOM    781  HD1 PHE R 110      27.247  35.975  61.769  1.00  0.00           H   
ATOM    782  HD2 PHE R 110      26.579  33.428  64.965  1.00  0.00           H   
ATOM    783  HE1 PHE R 110      24.877  35.397  60.897  1.00  0.00           H   
ATOM    784  HE2 PHE R 110      24.225  33.041  64.378  1.00  0.00           H   
ATOM    785  HZ  PHE R 110      23.423  33.988  62.203  1.00  0.00           H   
ATOM    786  N   ASN R 111      30.535  35.274  61.178  1.00  0.00           N   
ATOM    787  CA  ASN R 111      30.842  35.714  59.805  1.00  0.00           C   
ATOM    788  C   ASN R 111      31.662  34.730  58.905  1.00  0.00           C   
ATOM    789  O   ASN R 111      31.472  34.648  57.704  1.00  0.00           O   
ATOM    790  CB  ASN R 111      31.491  37.126  59.787  1.00  0.00           C   
ATOM    791  CG  ASN R 111      31.461  37.894  58.476  1.00  0.00           C   
ATOM    792  ND2 ASN R 111      32.575  38.146  57.748  1.00  0.00           N   
ATOM    793  OD1 ASN R 111      30.443  38.453  58.041  1.00  0.00           O   
ATOM    794  HN  ASN R 111      31.130  35.544  61.931  1.00  0.00           H   
ATOM    795  HA  ASN R 111      29.860  35.827  59.370  1.00  0.00           H   
ATOM    796  HB1 ASN R 111      30.859  37.701  60.497  1.00  0.00           H   
ATOM    797  HB2 ASN R 111      32.530  37.175  60.178  1.00  0.00           H   
ATOM    798 HD21 ASN R 111      33.424  38.139  58.276  1.00  0.00           H   
ATOM    799 HD22 ASN R 111      32.515  38.441  56.795  1.00  0.00           H   
ATOM    800  N   LEU R 112      32.469  33.874  59.552  1.00  0.00           N   
ATOM    801  CA  LEU R 112      32.998  32.621  58.882  1.00  0.00           C   
ATOM    802  C   LEU R 112      31.863  31.676  58.537  1.00  0.00           C   
ATOM    803  O   LEU R 112      31.734  31.250  57.421  1.00  0.00           O   
ATOM    804  CB  LEU R 112      33.895  31.855  59.824  1.00  0.00           C   
ATOM    805  CG  LEU R 112      35.225  32.595  60.178  1.00  0.00           C   
ATOM    806  CD1 LEU R 112      36.212  31.727  60.967  1.00  0.00           C   
ATOM    807  CD2 LEU R 112      36.093  33.029  59.002  1.00  0.00           C   
ATOM    808  HN  LEU R 112      32.642  33.966  60.530  1.00  0.00           H   
ATOM    809  HA  LEU R 112      33.427  32.883  57.925  1.00  0.00           H   
ATOM    810  HB1 LEU R 112      33.507  31.535  60.814  1.00  0.00           H   
ATOM    811  HB2 LEU R 112      34.261  30.892  59.410  1.00  0.00           H   
ATOM    812  HG  LEU R 112      34.901  33.516  60.707  1.00  0.00           H   
ATOM    813 HD11 LEU R 112      37.183  32.211  61.207  1.00  0.00           H   
ATOM    814 HD12 LEU R 112      35.811  31.264  61.894  1.00  0.00           H   
ATOM    815 HD13 LEU R 112      36.526  30.833  60.387  1.00  0.00           H   
ATOM    816 HD21 LEU R 112      36.363  32.030  58.598  1.00  0.00           H   
ATOM    817 HD22 LEU R 112      35.636  33.706  58.248  1.00  0.00           H   
ATOM    818 HD23 LEU R 112      37.088  33.415  59.311  1.00  0.00           H   
ATOM    819  N   ALA R 113      30.926  31.322  59.510  1.00  0.00           N   
ATOM    820  CA  ALA R 113      29.729  30.433  59.385  1.00  0.00           C   
ATOM    821  C   ALA R 113      28.691  30.908  58.419  1.00  0.00           C   
ATOM    822  O   ALA R 113      28.055  30.066  57.778  1.00  0.00           O   
ATOM    823  CB  ALA R 113      28.991  30.206  60.712  1.00  0.00           C   
ATOM    824  HN  ALA R 113      31.059  31.625  60.451  1.00  0.00           H   
ATOM    825  HA  ALA R 113      30.056  29.519  58.911  1.00  0.00           H   
ATOM    826  HB1 ALA R 113      29.601  29.746  61.518  1.00  0.00           H   
ATOM    827  HB2 ALA R 113      28.505  31.139  61.070  1.00  0.00           H   
ATOM    828  HB3 ALA R 113      28.218  29.410  60.656  1.00  0.00           H   
ATOM    829  N   LEU R 114      28.533  32.228  58.313  1.00  0.00           N   
ATOM    830  CA  LEU R 114      27.940  32.859  57.142  1.00  0.00           C   
ATOM    831  C   LEU R 114      28.578  32.511  55.828  1.00  0.00           C   
ATOM    832  O   LEU R 114      27.856  31.941  55.023  1.00  0.00           O   
ATOM    833  CB  LEU R 114      27.847  34.395  57.341  1.00  0.00           C   
ATOM    834  CG  LEU R 114      27.436  35.245  56.157  1.00  0.00           C   
ATOM    835  CD1 LEU R 114      25.916  34.943  55.854  1.00  0.00           C   
ATOM    836  CD2 LEU R 114      27.678  36.745  56.508  1.00  0.00           C   
ATOM    837  HN  LEU R 114      28.845  32.905  58.975  1.00  0.00           H   
ATOM    838  HA  LEU R 114      26.924  32.514  57.019  1.00  0.00           H   
ATOM    839  HB1 LEU R 114      27.171  34.451  58.221  1.00  0.00           H   
ATOM    840  HB2 LEU R 114      28.791  34.817  57.748  1.00  0.00           H   
ATOM    841  HG  LEU R 114      27.943  35.106  55.178  1.00  0.00           H   
ATOM    842 HD11 LEU R 114      25.332  35.130  56.781  1.00  0.00           H   
ATOM    843 HD12 LEU R 114      25.483  35.577  55.051  1.00  0.00           H   
ATOM    844 HD13 LEU R 114      25.859  33.933  55.396  1.00  0.00           H   
ATOM    845 HD21 LEU R 114      27.474  37.378  55.618  1.00  0.00           H   
ATOM    846 HD22 LEU R 114      27.082  37.078  57.385  1.00  0.00           H   
ATOM    847 HD23 LEU R 114      28.745  36.883  56.788  1.00  0.00           H   
ATOM    848  N   ALA R 115      29.890  32.791  55.669  1.00  0.00           N   
ATOM    849  CA  ALA R 115      30.453  32.704  54.393  1.00  0.00           C   
ATOM    850  C   ALA R 115      30.470  31.261  53.780  1.00  0.00           C   
ATOM    851  O   ALA R 115      30.072  31.096  52.654  1.00  0.00           O   
ATOM    852  CB  ALA R 115      31.879  33.332  54.504  1.00  0.00           C   
ATOM    853  HN  ALA R 115      30.429  33.183  56.411  1.00  0.00           H   
ATOM    854  HA  ALA R 115      29.981  33.346  53.663  1.00  0.00           H   
ATOM    855  HB1 ALA R 115      31.777  34.301  55.037  1.00  0.00           H   
ATOM    856  HB2 ALA R 115      32.678  32.700  54.947  1.00  0.00           H   
ATOM    857  HB3 ALA R 115      32.213  33.598  53.478  1.00  0.00           H   
ATOM    858  N   ASP R 116      30.721  30.227  54.635  1.00  0.00           N   
ATOM    859  CA  ASP R 116      30.652  28.757  54.421  1.00  0.00           C   
ATOM    860  C   ASP R 116      29.261  28.177  54.144  1.00  0.00           C   
ATOM    861  O   ASP R 116      29.071  27.221  53.422  1.00  0.00           O   
ATOM    862  CB  ASP R 116      31.298  28.078  55.683  1.00  0.00           C   
ATOM    863  CG  ASP R 116      32.805  28.184  55.659  1.00  0.00           C   
ATOM    864  OD1 ASP R 116      33.438  28.283  56.755  1.00  0.00           O   
ATOM    865  OD2 ASP R 116      33.358  28.251  54.502  1.00  0.00           O 1-
ATOM    866  HN  ASP R 116      30.992  30.416  55.576  1.00  0.00           H   
ATOM    867  HA  ASP R 116      31.248  28.592  53.535  1.00  0.00           H   
ATOM    868  HB1 ASP R 116      30.887  28.413  56.659  1.00  0.00           H   
ATOM    869  HB2 ASP R 116      31.222  26.971  55.637  1.00  0.00           H   
ATOM    870  N   ALA R 117      28.190  28.809  54.732  1.00  0.00           N   
ATOM    871  CA  ALA R 117      26.804  28.664  54.256  1.00  0.00           C   
ATOM    872  C   ALA R 117      26.538  29.241  52.917  1.00  0.00           C   
ATOM    873  O   ALA R 117      25.869  28.614  52.114  1.00  0.00           O   
ATOM    874  CB  ALA R 117      25.869  29.515  55.183  1.00  0.00           C   
ATOM    875  HN  ALA R 117      28.318  29.583  55.347  1.00  0.00           H   
ATOM    876  HA  ALA R 117      26.596  27.605  54.218  1.00  0.00           H   
ATOM    877  HB1 ALA R 117      24.805  29.466  54.866  1.00  0.00           H   
ATOM    878  HB2 ALA R 117      26.038  29.120  56.208  1.00  0.00           H   
ATOM    879  HB3 ALA R 117      26.079  30.605  55.145  1.00  0.00           H   
ATOM    880  N   LEU R 118      27.083  30.434  52.591  1.00  0.00           N   
ATOM    881  CA  LEU R 118      27.082  30.893  51.198  1.00  0.00           C   
ATOM    882  C   LEU R 118      27.734  29.931  50.266  1.00  0.00           C   
ATOM    883  O   LEU R 118      27.203  29.586  49.187  1.00  0.00           O   
ATOM    884  CB  LEU R 118      27.569  32.367  50.966  1.00  0.00           C   
ATOM    885  CG  LEU R 118      26.845  33.378  51.948  1.00  0.00           C   
ATOM    886  CD1 LEU R 118      27.656  34.704  52.125  1.00  0.00           C   
ATOM    887  CD2 LEU R 118      25.424  33.670  51.416  1.00  0.00           C   
ATOM    888  HN  LEU R 118      27.601  30.956  53.265  1.00  0.00           H   
ATOM    889  HA  LEU R 118      26.076  30.708  50.852  1.00  0.00           H   
ATOM    890  HB1 LEU R 118      28.660  32.294  51.161  1.00  0.00           H   
ATOM    891  HB2 LEU R 118      27.380  32.652  49.908  1.00  0.00           H   
ATOM    892  HG  LEU R 118      26.647  32.860  52.912  1.00  0.00           H   
ATOM    893 HD11 LEU R 118      28.656  34.540  52.582  1.00  0.00           H   
ATOM    894 HD12 LEU R 118      27.891  34.993  51.078  1.00  0.00           H   
ATOM    895 HD13 LEU R 118      27.074  35.469  52.682  1.00  0.00           H   
ATOM    896 HD21 LEU R 118      24.951  32.676  51.263  1.00  0.00           H   
ATOM    897 HD22 LEU R 118      24.898  34.300  52.165  1.00  0.00           H   
ATOM    898 HD23 LEU R 118      25.397  34.263  50.477  1.00  0.00           H   
ATOM    899  N   ALA R 119      28.924  29.456  50.574  1.00  0.00           N   
ATOM    900  CA  ALA R 119      29.653  28.506  49.807  1.00  0.00           C   
ATOM    901  C   ALA R 119      28.920  27.158  49.548  1.00  0.00           C   
ATOM    902  O   ALA R 119      29.085  26.567  48.502  1.00  0.00           O   
ATOM    903  CB  ALA R 119      30.872  28.206  50.716  1.00  0.00           C   
ATOM    904  HN  ALA R 119      29.408  29.709  51.408  1.00  0.00           H   
ATOM    905  HA  ALA R 119      29.829  28.764  48.773  1.00  0.00           H   
ATOM    906  HB1 ALA R 119      31.544  29.090  50.691  1.00  0.00           H   
ATOM    907  HB2 ALA R 119      30.477  28.026  51.739  1.00  0.00           H   
ATOM    908  HB3 ALA R 119      31.521  27.443  50.236  1.00  0.00           H   
ATOM    909  N   THR R 120      28.430  26.628  50.644  1.00  0.00           N   
ATOM    910  CA  THR R 120      27.809  25.312  50.652  1.00  0.00           C   
ATOM    911  C   THR R 120      26.372  25.426  50.064  1.00  0.00           C   
ATOM    912  O   THR R 120      25.814  24.486  49.403  1.00  0.00           O   
ATOM    913  CB  THR R 120      27.646  24.642  52.058  1.00  0.00           C   
ATOM    914  CG2 THR R 120      28.950  24.103  52.627  1.00  0.00           C   
ATOM    915  OG1 THR R 120      27.049  25.444  53.057  1.00  0.00           O   
ATOM    916  HN  THR R 120      28.652  26.930  51.568  1.00  0.00           H   
ATOM    917  HA  THR R 120      28.295  24.595  50.007  1.00  0.00           H   
ATOM    918  HB  THR R 120      26.929  23.800  51.961  1.00  0.00           H   
ATOM    919  HG1 THR R 120      27.754  26.046  53.306  1.00  0.00           H   
ATOM    920 HG21 THR R 120      28.816  23.606  53.611  1.00  0.00           H   
ATOM    921 HG22 THR R 120      29.302  23.312  51.931  1.00  0.00           H   
ATOM    922 HG23 THR R 120      29.733  24.891  52.667  1.00  0.00           H   
ATOM    923  N   SER R 121      25.650  26.597  50.111  1.00  0.00           N   
ATOM    924  CA  SER R 121      24.432  26.855  49.357  1.00  0.00           C   
ATOM    925  C   SER R 121      24.660  26.834  47.875  1.00  0.00           C   
ATOM    926  O   SER R 121      23.827  26.449  47.041  1.00  0.00           O   
ATOM    927  CB  SER R 121      23.788  28.247  49.632  1.00  0.00           C   
ATOM    928  OG  SER R 121      23.258  28.349  50.928  1.00  0.00           O   
ATOM    929  HN  SER R 121      26.133  27.253  50.686  1.00  0.00           H   
ATOM    930  HA  SER R 121      23.825  26.000  49.616  1.00  0.00           H   
ATOM    931  HB1 SER R 121      24.561  29.040  49.543  1.00  0.00           H   
ATOM    932  HB2 SER R 121      22.958  28.395  48.908  1.00  0.00           H   
ATOM    933  HG1 SER R 121      24.002  28.330  51.535  1.00  0.00           H   
ATOM    934  N   THR R 122      25.738  27.510  47.474  1.00  0.00           N   
ATOM    935  CA  THR R 122      26.153  27.624  46.027  1.00  0.00           C   
ATOM    936  C   THR R 122      26.647  26.384  45.407  1.00  0.00           C   
ATOM    937  O   THR R 122      26.430  26.011  44.292  1.00  0.00           O   
ATOM    938  CB  THR R 122      27.095  28.780  45.617  1.00  0.00           C   
ATOM    939  CG2 THR R 122      26.298  30.128  45.620  1.00  0.00           C   
ATOM    940  OG1 THR R 122      28.045  28.975  46.617  1.00  0.00           O   
ATOM    941  HN  THR R 122      26.298  28.000  48.138  1.00  0.00           H   
ATOM    942  HA  THR R 122      25.206  27.700  45.514  1.00  0.00           H   
ATOM    943  HB  THR R 122      27.570  28.715  44.615  1.00  0.00           H   
ATOM    944  HG1 THR R 122      27.640  29.300  47.424  1.00  0.00           H   
ATOM    945 HG21 THR R 122      26.952  31.005  45.426  1.00  0.00           H   
ATOM    946 HG22 THR R 122      25.408  30.110  44.955  1.00  0.00           H   
ATOM    947 HG23 THR R 122      25.893  30.218  46.650  1.00  0.00           H   
ATOM    948  N   LEU R 123      27.357  25.566  46.205  1.00  0.00           N   
ATOM    949  CA  LEU R 123      27.766  24.243  45.865  1.00  0.00           C   
ATOM    950  C   LEU R 123      26.762  23.282  45.151  1.00  0.00           C   
ATOM    951  O   LEU R 123      27.158  22.682  44.166  1.00  0.00           O   
ATOM    952  CB  LEU R 123      28.410  23.612  47.145  1.00  0.00           C   
ATOM    953  CG  LEU R 123      29.083  22.200  47.048  1.00  0.00           C   
ATOM    954  CD1 LEU R 123      30.186  22.223  45.939  1.00  0.00           C   
ATOM    955  CD2 LEU R 123      29.760  21.875  48.368  1.00  0.00           C   
ATOM    956  HN  LEU R 123      27.605  26.074  47.027  1.00  0.00           H   
ATOM    957  HA  LEU R 123      28.532  24.373  45.116  1.00  0.00           H   
ATOM    958  HB1 LEU R 123      29.194  24.306  47.516  1.00  0.00           H   
ATOM    959  HB2 LEU R 123      27.559  23.647  47.858  1.00  0.00           H   
ATOM    960  HG  LEU R 123      28.318  21.436  46.796  1.00  0.00           H   
ATOM    961 HD11 LEU R 123      29.718  22.583  44.998  1.00  0.00           H   
ATOM    962 HD12 LEU R 123      30.980  22.969  46.156  1.00  0.00           H   
ATOM    963 HD13 LEU R 123      30.603  21.212  45.744  1.00  0.00           H   
ATOM    964 HD21 LEU R 123      30.134  20.829  48.337  1.00  0.00           H   
ATOM    965 HD22 LEU R 123      30.619  22.578  48.376  1.00  0.00           H   
ATOM    966 HD23 LEU R 123      29.028  21.957  49.200  1.00  0.00           H   
ATOM    967  N   PRO R 124      25.453  23.179  45.404  1.00  0.00           N   
ATOM    968  CA  PRO R 124      24.618  22.452  44.452  1.00  0.00           C   
ATOM    969  C   PRO R 124      24.516  22.993  43.041  1.00  0.00           C   
ATOM    970  O   PRO R 124      24.518  22.142  42.161  1.00  0.00           O   
ATOM    971  CB  PRO R 124      23.278  22.287  45.138  1.00  0.00           C   
ATOM    972  CG  PRO R 124      23.812  22.133  46.570  1.00  0.00           C   
ATOM    973  CD  PRO R 124      24.905  23.219  46.704  1.00  0.00           C   
ATOM    974  HA  PRO R 124      25.025  21.454  44.386  1.00  0.00           H   
ATOM    975  HB1 PRO R 124      22.694  23.231  45.087  1.00  0.00           H   
ATOM    976  HB2 PRO R 124      22.653  21.461  44.735  1.00  0.00           H   
ATOM    977  HG1 PRO R 124      22.960  22.197  47.280  1.00  0.00           H   
ATOM    978  HG2 PRO R 124      24.384  21.183  46.646  1.00  0.00           H   
ATOM    979  HD1 PRO R 124      24.430  24.188  46.967  1.00  0.00           H   
ATOM    980  HD2 PRO R 124      25.600  22.975  47.536  1.00  0.00           H   
ATOM    981  N   PHE R 125      24.505  24.352  42.817  1.00  0.00           N   
ATOM    982  CA  PHE R 125      24.680  24.990  41.478  1.00  0.00           C   
ATOM    983  C   PHE R 125      25.979  24.728  40.759  1.00  0.00           C   
ATOM    984  O   PHE R 125      25.968  24.527  39.547  1.00  0.00           O   
ATOM    985  CB  PHE R 125      24.560  26.528  41.615  1.00  0.00           C   
ATOM    986  CG  PHE R 125      23.233  26.957  42.138  1.00  0.00           C   
ATOM    987  CD1 PHE R 125      22.019  26.481  41.629  1.00  0.00           C   
ATOM    988  CD2 PHE R 125      23.167  27.865  43.205  1.00  0.00           C   
ATOM    989  CE1 PHE R 125      20.763  26.932  42.025  1.00  0.00           C   
ATOM    990  CE2 PHE R 125      21.967  28.208  43.820  1.00  0.00           C   
ATOM    991  CZ  PHE R 125      20.765  27.764  43.185  1.00  0.00           C   
ATOM    992  HN  PHE R 125      24.173  24.976  43.519  1.00  0.00           H   
ATOM    993  HA  PHE R 125      23.913  24.492  40.904  1.00  0.00           H   
ATOM    994  HB1 PHE R 125      25.368  26.954  42.248  1.00  0.00           H   
ATOM    995  HB2 PHE R 125      24.679  26.975  40.604  1.00  0.00           H   
ATOM    996  HD1 PHE R 125      22.039  25.719  40.864  1.00  0.00           H   
ATOM    997  HD2 PHE R 125      24.150  27.931  43.648  1.00  0.00           H   
ATOM    998  HE1 PHE R 125      19.829  26.634  41.571  1.00  0.00           H   
ATOM    999  HE2 PHE R 125      21.891  28.662  44.797  1.00  0.00           H   
ATOM   1000  HZ  PHE R 125      19.816  28.089  43.584  1.00  0.00           H   
ATOM   1001  N   GLN R 126      27.101  24.594  41.589  1.00  0.00           N   
ATOM   1002  CA  GLN R 126      28.350  23.943  41.109  1.00  0.00           C   
ATOM   1003  C   GLN R 126      28.108  22.490  40.710  1.00  0.00           C   
ATOM   1004  O   GLN R 126      28.538  22.121  39.606  1.00  0.00           O   
ATOM   1005  CB  GLN R 126      29.458  24.183  42.160  1.00  0.00           C   
ATOM   1006  CG  GLN R 126      30.847  23.590  41.876  1.00  0.00           C   
ATOM   1007  CD  GLN R 126      31.438  23.687  40.443  1.00  0.00           C   
ATOM   1008  NE2 GLN R 126      32.123  24.771  40.134  1.00  0.00           N   
ATOM   1009  OE1 GLN R 126      31.437  22.674  39.769  1.00  0.00           O   
ATOM   1010  HN  GLN R 126      27.020  24.842  42.551  1.00  0.00           H   
ATOM   1011  HA  GLN R 126      28.622  24.410  40.174  1.00  0.00           H   
ATOM   1012  HB1 GLN R 126      29.540  25.289  42.221  1.00  0.00           H   
ATOM   1013  HB2 GLN R 126      29.140  23.627  43.068  1.00  0.00           H   
ATOM   1014  HG1 GLN R 126      31.552  24.100  42.567  1.00  0.00           H   
ATOM   1015  HG2 GLN R 126      30.845  22.513  42.147  1.00  0.00           H   
ATOM   1016 HE21 GLN R 126      32.360  25.468  40.811  1.00  0.00           H   
ATOM   1017 HE22 GLN R 126      32.706  24.694  39.325  1.00  0.00           H   
ATOM   1018  N   SER R 127      27.351  21.624  41.405  1.00  0.00           N   
ATOM   1019  CA  SER R 127      27.322  20.116  41.201  1.00  0.00           C   
ATOM   1020  C   SER R 127      26.581  19.721  40.041  1.00  0.00           C   
ATOM   1021  O   SER R 127      27.119  18.969  39.149  1.00  0.00           O   
ATOM   1022  CB  SER R 127      26.660  19.338  42.406  1.00  0.00           C   
ATOM   1023  OG  SER R 127      27.593  19.182  43.431  1.00  0.00           O   
ATOM   1024  HN  SER R 127      26.884  22.002  42.200  1.00  0.00           H   
ATOM   1025  HA  SER R 127      28.355  19.822  41.092  1.00  0.00           H   
ATOM   1026  HB1 SER R 127      25.772  19.900  42.765  1.00  0.00           H   
ATOM   1027  HB2 SER R 127      26.365  18.283  42.218  1.00  0.00           H   
ATOM   1028  HG1 SER R 127      27.967  20.024  43.700  1.00  0.00           H   
ATOM   1029  N   VAL R 128      25.354  20.333  39.821  1.00  0.00           N   
ATOM   1030  CA  VAL R 128      24.517  20.258  38.563  1.00  0.00           C   
ATOM   1031  C   VAL R 128      25.310  20.810  37.372  1.00  0.00           C   
ATOM   1032  O   VAL R 128      25.297  20.140  36.347  1.00  0.00           O   
ATOM   1033  CB  VAL R 128      23.107  20.824  38.785  1.00  0.00           C   
ATOM   1034  CG1 VAL R 128      22.320  20.699  37.484  1.00  0.00           C   
ATOM   1035  CG2 VAL R 128      22.352  20.204  39.950  1.00  0.00           C   
ATOM   1036  HN  VAL R 128      24.995  20.958  40.511  1.00  0.00           H   
ATOM   1037  HA  VAL R 128      24.319  19.226  38.311  1.00  0.00           H   
ATOM   1038  HB  VAL R 128      23.219  21.904  39.023  1.00  0.00           H   
ATOM   1039 HG11 VAL R 128      22.264  19.665  37.081  1.00  0.00           H   
ATOM   1040 HG12 VAL R 128      21.275  21.030  37.666  1.00  0.00           H   
ATOM   1041 HG13 VAL R 128      22.555  21.419  36.671  1.00  0.00           H   
ATOM   1042 HG21 VAL R 128      21.264  20.426  39.920  1.00  0.00           H   
ATOM   1043 HG22 VAL R 128      22.414  19.106  39.793  1.00  0.00           H   
ATOM   1044 HG23 VAL R 128      22.838  20.552  40.887  1.00  0.00           H   
ATOM   1045  N   ASN R 129      26.100  21.931  37.481  1.00  0.00           N   
ATOM   1046  CA  ASN R 129      26.942  22.433  36.451  1.00  0.00           C   
ATOM   1047  C   ASN R 129      28.115  21.450  36.127  1.00  0.00           C   
ATOM   1048  O   ASN R 129      28.372  21.292  34.964  1.00  0.00           O   
ATOM   1049  CB  ASN R 129      27.395  23.806  36.886  1.00  0.00           C   
ATOM   1050  CG  ASN R 129      28.537  24.460  36.038  1.00  0.00           C   
ATOM   1051  ND2 ASN R 129      28.290  24.869  34.767  1.00  0.00           N   
ATOM   1052  OD1 ASN R 129      29.673  24.663  36.507  1.00  0.00           O   
ATOM   1053  HN  ASN R 129      26.159  22.446  38.333  1.00  0.00           H   
ATOM   1054  HA  ASN R 129      26.280  22.568  35.608  1.00  0.00           H   
ATOM   1055  HB1 ASN R 129      26.554  24.526  36.973  1.00  0.00           H   
ATOM   1056  HB2 ASN R 129      27.812  23.619  37.899  1.00  0.00           H   
ATOM   1057 HD21 ASN R 129      27.429  24.709  34.284  1.00  0.00           H   
ATOM   1058 HD22 ASN R 129      29.059  25.238  34.245  1.00  0.00           H   
ATOM   1059  N   TYR R 130      28.772  20.747  37.029  1.00  0.00           N   
ATOM   1060  CA  TYR R 130      29.799  19.740  36.733  1.00  0.00           C   
ATOM   1061  C   TYR R 130      29.078  18.498  36.117  1.00  0.00           C   
ATOM   1062  O   TYR R 130      29.581  17.900  35.181  1.00  0.00           O   
ATOM   1063  CB  TYR R 130      30.678  19.519  38.022  1.00  0.00           C   
ATOM   1064  CG  TYR R 130      31.731  18.378  37.786  1.00  0.00           C   
ATOM   1065  CD1 TYR R 130      31.492  17.074  38.285  1.00  0.00           C   
ATOM   1066  CD2 TYR R 130      32.858  18.613  37.010  1.00  0.00           C   
ATOM   1067  CE1 TYR R 130      32.265  15.969  37.962  1.00  0.00           C   
ATOM   1068  CE2 TYR R 130      33.704  17.556  36.752  1.00  0.00           C   
ATOM   1069  CZ  TYR R 130      33.389  16.264  37.138  1.00  0.00           C   
ATOM   1070  OH  TYR R 130      34.070  15.079  36.564  1.00  0.00           O   
ATOM   1071  HN  TYR R 130      28.772  21.101  37.961  1.00  0.00           H   
ATOM   1072  HA  TYR R 130      30.556  20.090  36.046  1.00  0.00           H   
ATOM   1073  HB1 TYR R 130      31.321  20.404  38.212  1.00  0.00           H   
ATOM   1074  HB2 TYR R 130      30.027  19.470  38.921  1.00  0.00           H   
ATOM   1075  HD1 TYR R 130      30.594  16.977  38.876  1.00  0.00           H   
ATOM   1076  HD2 TYR R 130      33.075  19.565  36.548  1.00  0.00           H   
ATOM   1077  HE1 TYR R 130      32.006  14.953  38.220  1.00  0.00           H   
ATOM   1078  HE2 TYR R 130      34.521  17.663  36.054  1.00  0.00           H   
ATOM   1079  HH  TYR R 130      34.963  15.395  36.406  1.00  0.00           H   
ATOM   1080  N   LEU R 131      27.906  18.047  36.678  1.00  0.00           N   
ATOM   1081  CA  LEU R 131      26.973  16.944  36.264  1.00  0.00           C   
ATOM   1082  C   LEU R 131      26.615  16.937  34.796  1.00  0.00           C   
ATOM   1083  O   LEU R 131      26.607  15.932  34.163  1.00  0.00           O   
ATOM   1084  CB  LEU R 131      25.743  16.849  37.261  1.00  0.00           C   
ATOM   1085  CG  LEU R 131      24.774  15.708  36.984  1.00  0.00           C   
ATOM   1086  CD1 LEU R 131      25.443  14.334  36.897  1.00  0.00           C   
ATOM   1087  CD2 LEU R 131      23.695  15.521  38.092  1.00  0.00           C   
ATOM   1088  HN  LEU R 131      27.450  18.561  37.401  1.00  0.00           H   
ATOM   1089  HA  LEU R 131      27.501  16.033  36.504  1.00  0.00           H   
ATOM   1090  HB1 LEU R 131      26.156  16.612  38.264  1.00  0.00           H   
ATOM   1091  HB2 LEU R 131      25.163  17.797  37.270  1.00  0.00           H   
ATOM   1092  HG  LEU R 131      24.172  15.845  36.060  1.00  0.00           H   
ATOM   1093 HD11 LEU R 131      26.296  14.326  36.185  1.00  0.00           H   
ATOM   1094 HD12 LEU R 131      25.853  14.108  37.905  1.00  0.00           H   
ATOM   1095 HD13 LEU R 131      24.669  13.604  36.577  1.00  0.00           H   
ATOM   1096 HD21 LEU R 131      22.964  14.748  37.773  1.00  0.00           H   
ATOM   1097 HD22 LEU R 131      24.245  15.162  38.988  1.00  0.00           H   
ATOM   1098 HD23 LEU R 131      23.089  16.437  38.258  1.00  0.00           H   
ATOM   1099  N   MET R 132      26.327  18.109  34.186  1.00  0.00           N   
ATOM   1100  CA  MET R 132      25.727  18.329  32.892  1.00  0.00           C   
ATOM   1101  C   MET R 132      26.671  19.128  31.993  1.00  0.00           C   
ATOM   1102  O   MET R 132      26.574  19.143  30.766  1.00  0.00           O   
ATOM   1103  CB  MET R 132      24.374  19.204  33.070  1.00  0.00           C   
ATOM   1104  CG  MET R 132      23.458  18.441  34.080  1.00  0.00           C   
ATOM   1105  SD  MET R 132      22.766  16.953  33.430  1.00  0.00           S   
ATOM   1106  CE  MET R 132      21.609  17.558  32.094  1.00  0.00           C   
ATOM   1107  HN  MET R 132      26.268  18.848  34.852  1.00  0.00           H   
ATOM   1108  HA  MET R 132      25.541  17.408  32.359  1.00  0.00           H   
ATOM   1109  HB1 MET R 132      24.714  20.116  33.605  1.00  0.00           H   
ATOM   1110  HB2 MET R 132      23.967  19.564  32.101  1.00  0.00           H   
ATOM   1111  HG1 MET R 132      23.905  18.220  35.073  1.00  0.00           H   
ATOM   1112  HG2 MET R 132      22.684  19.194  34.339  1.00  0.00           H   
ATOM   1113  HE1 MET R 132      21.153  16.760  31.470  1.00  0.00           H   
ATOM   1114  HE2 MET R 132      20.743  18.101  32.529  1.00  0.00           H   
ATOM   1115  HE3 MET R 132      22.149  18.222  31.385  1.00  0.00           H   
ATOM   1116  N   GLY R 133      27.716  19.778  32.535  1.00  0.00           N   
ATOM   1117  CA  GLY R 133      28.807  20.513  31.925  1.00  0.00           C   
ATOM   1118  C   GLY R 133      28.231  21.756  31.093  1.00  0.00           C   
ATOM   1119  O   GLY R 133      28.698  22.027  29.991  1.00  0.00           O   
ATOM   1120  HN  GLY R 133      27.832  19.717  33.523  1.00  0.00           H   
ATOM   1121  HA1 GLY R 133      29.409  20.878  32.744  1.00  0.00           H   
ATOM   1122  HA2 GLY R 133      29.306  19.937  31.161  1.00  0.00           H   
ATOM   1123  N   THR R 134      27.347  22.511  31.737  1.00  0.00           N   
ATOM   1124  CA  THR R 134      26.697  23.595  31.091  1.00  0.00           C   
ATOM   1125  C   THR R 134      26.157  24.360  32.233  1.00  0.00           C   
ATOM   1126  O   THR R 134      26.196  23.907  33.417  1.00  0.00           O   
ATOM   1127  CB  THR R 134      25.546  23.244  30.240  1.00  0.00           C   
ATOM   1128  CG2 THR R 134      24.212  22.786  30.897  1.00  0.00           C   
ATOM   1129  OG1 THR R 134      25.251  24.236  29.280  1.00  0.00           O   
ATOM   1130  HN  THR R 134      27.033  22.358  32.671  1.00  0.00           H   
ATOM   1131  HA  THR R 134      27.380  24.149  30.464  1.00  0.00           H   
ATOM   1132  HB  THR R 134      25.950  22.457  29.569  1.00  0.00           H   
ATOM   1133  HG1 THR R 134      24.707  23.692  28.706  1.00  0.00           H   
ATOM   1134 HG21 THR R 134      24.305  22.006  31.683  1.00  0.00           H   
ATOM   1135 HG22 THR R 134      23.786  23.667  31.423  1.00  0.00           H   
ATOM   1136 HG23 THR R 134      23.506  22.506  30.086  1.00  0.00           H   
ATOM   1137  N   TRP R 135      25.850  25.623  31.975  1.00  0.00           N   
ATOM   1138  CA  TRP R 135      25.243  26.537  32.943  1.00  0.00           C   
ATOM   1139  C   TRP R 135      23.766  26.803  32.539  1.00  0.00           C   
ATOM   1140  O   TRP R 135      23.413  27.655  31.678  1.00  0.00           O   
ATOM   1141  CB  TRP R 135      26.063  27.836  32.906  1.00  0.00           C   
ATOM   1142  CG  TRP R 135      25.533  28.866  33.865  1.00  0.00           C   
ATOM   1143  CD1 TRP R 135      24.603  29.801  33.563  1.00  0.00           C   
ATOM   1144  CD2 TRP R 135      25.600  28.883  35.309  1.00  0.00           C   
ATOM   1145  CE2 TRP R 135      24.962  30.029  35.754  1.00  0.00           C   
ATOM   1146  CE3 TRP R 135      26.183  28.005  36.260  1.00  0.00           C   
ATOM   1147  NE1 TRP R 135      24.376  30.555  34.670  1.00  0.00           N   
ATOM   1148  CZ2 TRP R 135      24.936  30.478  37.057  1.00  0.00           C   
ATOM   1149  CZ3 TRP R 135      26.062  28.419  37.642  1.00  0.00           C   
ATOM   1150  CH2 TRP R 135      25.468  29.601  37.998  1.00  0.00           C   
ATOM   1151  HN  TRP R 135      25.933  26.016  31.063  1.00  0.00           H   
ATOM   1152  HA  TRP R 135      25.258  26.102  33.931  1.00  0.00           H   
ATOM   1153  HB1 TRP R 135      27.115  27.536  33.101  1.00  0.00           H   
ATOM   1154  HB2 TRP R 135      26.091  28.366  31.931  1.00  0.00           H   
ATOM   1155  HD1 TRP R 135      24.164  30.032  32.604  1.00  0.00           H   
ATOM   1156  HE1 TRP R 135      23.687  31.246  34.671  1.00  0.00           H   
ATOM   1157  HE3 TRP R 135      26.879  27.232  35.970  1.00  0.00           H   
ATOM   1158  HZ2 TRP R 135      24.389  31.370  37.326  1.00  0.00           H   
ATOM   1159  HZ3 TRP R 135      26.610  27.928  38.432  1.00  0.00           H   
ATOM   1160  HH2 TRP R 135      25.530  29.904  39.033  1.00  0.00           H   
ATOM   1161  N   PRO R 136      22.804  26.091  33.035  1.00  0.00           N   
ATOM   1162  CA  PRO R 136      21.377  26.261  32.603  1.00  0.00           C   
ATOM   1163  C   PRO R 136      20.697  27.266  33.650  1.00  0.00           C   
ATOM   1164  O   PRO R 136      19.488  27.408  33.741  1.00  0.00           O   
ATOM   1165  CB  PRO R 136      20.812  24.870  32.670  1.00  0.00           C   
ATOM   1166  CG  PRO R 136      21.416  24.461  34.044  1.00  0.00           C   
ATOM   1167  CD  PRO R 136      22.910  24.948  33.924  1.00  0.00           C   
ATOM   1168  HA  PRO R 136      21.293  26.726  31.632  1.00  0.00           H   
ATOM   1169  HB1 PRO R 136      19.713  24.709  32.638  1.00  0.00           H   
ATOM   1170  HB2 PRO R 136      21.355  24.211  31.959  1.00  0.00           H   
ATOM   1171  HG1 PRO R 136      21.030  25.006  34.932  1.00  0.00           H   
ATOM   1172  HG2 PRO R 136      21.418  23.354  34.139  1.00  0.00           H   
ATOM   1173  HD1 PRO R 136      23.403  25.209  34.885  1.00  0.00           H   
ATOM   1174  HD2 PRO R 136      23.485  24.183  33.360  1.00  0.00           H   
ATOM   1175  N   PHE R 137      21.498  27.951  34.432  1.00  0.00           N   
ATOM   1176  CA  PHE R 137      20.893  28.610  35.599  1.00  0.00           C   
ATOM   1177  C   PHE R 137      20.860  30.172  35.321  1.00  0.00           C   
ATOM   1178  O   PHE R 137      20.422  30.896  36.250  1.00  0.00           O   
ATOM   1179  CB  PHE R 137      21.757  28.399  36.871  1.00  0.00           C   
ATOM   1180  CG  PHE R 137      21.623  26.977  37.307  1.00  0.00           C   
ATOM   1181  CD1 PHE R 137      20.377  26.468  37.575  1.00  0.00           C   
ATOM   1182  CD2 PHE R 137      22.723  26.205  37.674  1.00  0.00           C   
ATOM   1183  CE1 PHE R 137      20.157  25.284  38.124  1.00  0.00           C   
ATOM   1184  CE2 PHE R 137      22.517  24.935  38.283  1.00  0.00           C   
ATOM   1185  CZ  PHE R 137      21.239  24.431  38.460  1.00  0.00           C   
ATOM   1186  HN  PHE R 137      22.485  27.810  34.438  1.00  0.00           H   
ATOM   1187  HA  PHE R 137      19.854  28.353  35.743  1.00  0.00           H   
ATOM   1188  HB1 PHE R 137      22.810  28.656  36.627  1.00  0.00           H   
ATOM   1189  HB2 PHE R 137      21.364  29.043  37.687  1.00  0.00           H   
ATOM   1190  HD1 PHE R 137      19.543  27.145  37.455  1.00  0.00           H   
ATOM   1191  HD2 PHE R 137      23.734  26.540  37.492  1.00  0.00           H   
ATOM   1192  HE1 PHE R 137      19.175  24.867  38.293  1.00  0.00           H   
ATOM   1193  HE2 PHE R 137      23.372  24.378  38.637  1.00  0.00           H   
ATOM   1194  HZ  PHE R 137      20.958  23.497  38.924  1.00  0.00           H   
ATOM   1195  N   GLY R 138      21.192  30.690  34.097  1.00  0.00           N   
ATOM   1196  CA  GLY R 138      21.042  32.168  33.670  1.00  0.00           C   
ATOM   1197  C   GLY R 138      21.562  33.284  34.447  1.00  0.00           C   
ATOM   1198  O   GLY R 138      22.382  33.156  35.318  1.00  0.00           O   
ATOM   1199  HN  GLY R 138      21.451  30.127  33.316  1.00  0.00           H   
ATOM   1200  HA1 GLY R 138      21.384  32.347  32.661  1.00  0.00           H   
ATOM   1201  HA2 GLY R 138      19.984  32.353  33.560  1.00  0.00           H   
ATOM   1202  N   THR R 139      21.311  34.466  33.926  1.00  0.00           N   
ATOM   1203  CA  THR R 139      22.185  35.695  34.142  1.00  0.00           C   
ATOM   1204  C   THR R 139      22.145  36.197  35.559  1.00  0.00           C   
ATOM   1205  O   THR R 139      23.131  36.640  36.139  1.00  0.00           O   
ATOM   1206  CB  THR R 139      21.840  36.856  33.236  1.00  0.00           C   
ATOM   1207  CG2 THR R 139      22.479  36.633  31.890  1.00  0.00           C   
ATOM   1208  OG1 THR R 139      20.468  37.036  32.909  1.00  0.00           O   
ATOM   1209  HN  THR R 139      20.644  34.494  33.185  1.00  0.00           H   
ATOM   1210  HA  THR R 139      23.213  35.367  34.098  1.00  0.00           H   
ATOM   1211  HB  THR R 139      22.251  37.751  33.751  1.00  0.00           H   
ATOM   1212  HG1 THR R 139      20.304  37.982  32.932  1.00  0.00           H   
ATOM   1213 HG21 THR R 139      23.587  36.576  31.948  1.00  0.00           H   
ATOM   1214 HG22 THR R 139      22.044  35.688  31.500  1.00  0.00           H   
ATOM   1215 HG23 THR R 139      22.223  37.407  31.135  1.00  0.00           H   
ATOM   1216  N   ILE R 140      20.959  36.194  36.124  1.00  0.00           N   
ATOM   1217  CA  ILE R 140      20.648  36.725  37.441  1.00  0.00           C   
ATOM   1218  C   ILE R 140      21.423  36.053  38.560  1.00  0.00           C   
ATOM   1219  O   ILE R 140      22.128  36.717  39.259  1.00  0.00           O   
ATOM   1220  CB  ILE R 140      19.176  36.675  37.806  1.00  0.00           C   
ATOM   1221  CG1 ILE R 140      18.465  37.538  36.701  1.00  0.00           C   
ATOM   1222  CG2 ILE R 140      18.867  37.232  39.243  1.00  0.00           C   
ATOM   1223  CD  ILE R 140      18.943  38.935  36.510  1.00  0.00           C   
ATOM   1224  HN  ILE R 140      20.210  35.769  35.622  1.00  0.00           H   
ATOM   1225  HA  ILE R 140      21.013  37.740  37.499  1.00  0.00           H   
ATOM   1226  HB  ILE R 140      18.777  35.643  37.708  1.00  0.00           H   
ATOM   1227 HG11 ILE R 140      18.510  36.963  35.752  1.00  0.00           H   
ATOM   1228 HG12 ILE R 140      17.408  37.594  37.038  1.00  0.00           H   
ATOM   1229 HG21 ILE R 140      19.295  36.514  39.975  1.00  0.00           H   
ATOM   1230 HG22 ILE R 140      19.354  38.229  39.302  1.00  0.00           H   
ATOM   1231 HG23 ILE R 140      17.798  37.214  39.546  1.00  0.00           H   
ATOM   1232  HD1 ILE R 140      19.842  38.937  35.857  1.00  0.00           H   
ATOM   1233  HD2 ILE R 140      18.238  39.641  36.021  1.00  0.00           H   
ATOM   1234  HD3 ILE R 140      19.182  39.270  37.542  1.00  0.00           H   
ATOM   1235  N   LEU R 141      21.384  34.748  38.598  1.00  0.00           N   
ATOM   1236  CA  LEU R 141      22.117  33.853  39.409  1.00  0.00           C   
ATOM   1237  C   LEU R 141      23.535  33.735  39.153  1.00  0.00           C   
ATOM   1238  O   LEU R 141      24.328  33.588  40.058  1.00  0.00           O   
ATOM   1239  CB  LEU R 141      21.449  32.517  39.465  1.00  0.00           C   
ATOM   1240  CG  LEU R 141      21.885  31.518  40.538  1.00  0.00           C   
ATOM   1241  CD1 LEU R 141      22.002  32.131  41.949  1.00  0.00           C   
ATOM   1242  CD2 LEU R 141      20.776  30.433  40.498  1.00  0.00           C   
ATOM   1243  HN  LEU R 141      20.831  34.202  37.973  1.00  0.00           H   
ATOM   1244  HA  LEU R 141      22.136  34.125  40.454  1.00  0.00           H   
ATOM   1245  HB1 LEU R 141      20.388  32.825  39.583  1.00  0.00           H   
ATOM   1246  HB2 LEU R 141      21.649  32.023  38.490  1.00  0.00           H   
ATOM   1247  HG  LEU R 141      22.821  31.022  40.203  1.00  0.00           H   
ATOM   1248 HD11 LEU R 141      22.669  33.014  42.044  1.00  0.00           H   
ATOM   1249 HD12 LEU R 141      21.023  32.408  42.395  1.00  0.00           H   
ATOM   1250 HD13 LEU R 141      22.258  31.419  42.763  1.00  0.00           H   
ATOM   1251 HD21 LEU R 141      20.874  29.716  41.341  1.00  0.00           H   
ATOM   1252 HD22 LEU R 141      19.776  30.915  40.549  1.00  0.00           H   
ATOM   1253 HD23 LEU R 141      20.823  29.957  39.495  1.00  0.00           H   
ATOM   1254  N   CYS R 142      23.942  33.890  37.902  1.00  0.00           N   
ATOM   1255  CA  CYS R 142      25.312  33.927  37.403  1.00  0.00           C   
ATOM   1256  C   CYS R 142      25.945  35.196  38.017  1.00  0.00           C   
ATOM   1257  O   CYS R 142      27.096  35.156  38.395  1.00  0.00           O   
ATOM   1258  CB  CYS R 142      25.428  34.050  35.882  1.00  0.00           C   
ATOM   1259  SG  CYS R 142      27.137  34.018  35.246  1.00  0.00           S   
ATOM   1260  HN  CYS R 142      23.270  34.042  37.181  1.00  0.00           H   
ATOM   1261  HA  CYS R 142      25.836  33.065  37.787  1.00  0.00           H   
ATOM   1262  HB1 CYS R 142      25.047  33.151  35.351  1.00  0.00           H   
ATOM   1263  HB2 CYS R 142      24.787  34.869  35.492  1.00  0.00           H   
ATOM   1264  N   LYS R 143      25.259  36.277  38.115  1.00  0.00           N   
ATOM   1265  CA  LYS R 143      25.810  37.465  38.687  1.00  0.00           C   
ATOM   1266  C   LYS R 143      26.114  37.398  40.223  1.00  0.00           C   
ATOM   1267  O   LYS R 143      27.274  37.766  40.602  1.00  0.00           O   
ATOM   1268  CB  LYS R 143      24.939  38.752  38.358  1.00  0.00           C   
ATOM   1269  CG  LYS R 143      25.017  39.158  36.874  1.00  0.00           C   
ATOM   1270  CD  LYS R 143      24.005  40.325  36.676  1.00  0.00           C   
ATOM   1271  CE  LYS R 143      23.907  40.932  35.274  1.00  0.00           C   
ATOM   1272  NZ  LYS R 143      25.162  41.638  35.076  1.00  0.00           N 1+
ATOM   1273  HN  LYS R 143      24.340  36.320  37.731  1.00  0.00           H   
ATOM   1274  HA  LYS R 143      26.744  37.707  38.202  1.00  0.00           H   
ATOM   1275  HB1 LYS R 143      23.892  38.390  38.445  1.00  0.00           H   
ATOM   1276  HB2 LYS R 143      25.166  39.630  39.001  1.00  0.00           H   
ATOM   1277  HG1 LYS R 143      26.022  39.591  36.680  1.00  0.00           H   
ATOM   1278  HG2 LYS R 143      24.817  38.437  36.053  1.00  0.00           H   
ATOM   1279  HD1 LYS R 143      22.996  39.913  36.895  1.00  0.00           H   
ATOM   1280  HD2 LYS R 143      24.170  41.078  37.476  1.00  0.00           H   
ATOM   1281  HE1 LYS R 143      23.698  40.118  34.547  1.00  0.00           H   
ATOM   1282  HE2 LYS R 143      23.085  41.673  35.181  1.00  0.00           H   
ATOM   1283  HZ1 LYS R 143      25.917  40.973  34.813  1.00  0.00           H   
ATOM   1284  HZ2 LYS R 143      25.058  42.458  34.444  1.00  0.00           H   
ATOM   1285  HZ3 LYS R 143      25.278  42.124  35.987  1.00  0.00           H   
ATOM   1286  N   ILE R 144      25.179  36.808  41.010  1.00  0.00           N   
ATOM   1287  CA  ILE R 144      25.439  36.516  42.394  1.00  0.00           C   
ATOM   1288  C   ILE R 144      26.481  35.416  42.501  1.00  0.00           C   
ATOM   1289  O   ILE R 144      27.310  35.596  43.423  1.00  0.00           O   
ATOM   1290  CB  ILE R 144      24.130  36.190  43.149  1.00  0.00           C   
ATOM   1291  CG1 ILE R 144      23.128  37.395  42.997  1.00  0.00           C   
ATOM   1292  CG2 ILE R 144      24.397  35.956  44.658  1.00  0.00           C   
ATOM   1293  CD  ILE R 144      21.744  36.859  43.582  1.00  0.00           C   
ATOM   1294  HN  ILE R 144      24.318  36.491  40.620  1.00  0.00           H   
ATOM   1295  HA  ILE R 144      25.808  37.441  42.812  1.00  0.00           H   
ATOM   1296  HB  ILE R 144      23.648  35.282  42.728  1.00  0.00           H   
ATOM   1297 HG11 ILE R 144      23.539  38.276  43.535  1.00  0.00           H   
ATOM   1298 HG12 ILE R 144      22.892  37.578  41.927  1.00  0.00           H   
ATOM   1299 HG21 ILE R 144      24.972  35.013  44.778  1.00  0.00           H   
ATOM   1300 HG22 ILE R 144      24.955  36.831  45.055  1.00  0.00           H   
ATOM   1301 HG23 ILE R 144      23.471  35.886  45.268  1.00  0.00           H   
ATOM   1302  HD1 ILE R 144      20.862  37.345  43.113  1.00  0.00           H   
ATOM   1303  HD2 ILE R 144      21.561  35.788  43.348  1.00  0.00           H   
ATOM   1304  HD3 ILE R 144      21.552  37.051  44.659  1.00  0.00           H   
ATOM   1305  N   VAL R 145      26.517  34.323  41.709  1.00  0.00           N   
ATOM   1306  CA  VAL R 145      27.460  33.265  41.984  1.00  0.00           C   
ATOM   1307  C   VAL R 145      28.909  33.666  41.935  1.00  0.00           C   
ATOM   1308  O   VAL R 145      29.621  33.421  42.895  1.00  0.00           O   
ATOM   1309  CB  VAL R 145      27.214  32.068  41.040  1.00  0.00           C   
ATOM   1310  CG1 VAL R 145      28.419  31.132  40.841  1.00  0.00           C   
ATOM   1311  CG2 VAL R 145      26.072  31.285  41.693  1.00  0.00           C   
ATOM   1312  HN  VAL R 145      25.848  34.209  40.978  1.00  0.00           H   
ATOM   1313  HA  VAL R 145      27.274  32.967  43.005  1.00  0.00           H   
ATOM   1314  HB  VAL R 145      26.951  32.499  40.050  1.00  0.00           H   
ATOM   1315 HG11 VAL R 145      28.825  30.836  41.832  1.00  0.00           H   
ATOM   1316 HG12 VAL R 145      28.107  30.285  40.193  1.00  0.00           H   
ATOM   1317 HG13 VAL R 145      29.181  31.765  40.336  1.00  0.00           H   
ATOM   1318 HG21 VAL R 145      25.114  31.835  41.817  1.00  0.00           H   
ATOM   1319 HG22 VAL R 145      25.845  30.296  41.240  1.00  0.00           H   
ATOM   1320 HG23 VAL R 145      26.443  30.910  42.671  1.00  0.00           H   
ATOM   1321  N   ILE R 146      29.329  34.295  40.804  1.00  0.00           N   
ATOM   1322  CA  ILE R 146      30.772  34.697  40.670  1.00  0.00           C   
ATOM   1323  C   ILE R 146      31.037  35.679  41.821  1.00  0.00           C   
ATOM   1324  O   ILE R 146      32.078  35.581  42.463  1.00  0.00           O   
ATOM   1325  CB  ILE R 146      31.251  35.264  39.363  1.00  0.00           C   
ATOM   1326  CG1 ILE R 146      30.934  34.322  38.193  1.00  0.00           C   
ATOM   1327  CG2 ILE R 146      32.752  35.554  39.370  1.00  0.00           C   
ATOM   1328  CD  ILE R 146      30.965  34.989  36.845  1.00  0.00           C   
ATOM   1329  HN  ILE R 146      28.685  34.498  40.070  1.00  0.00           H   
ATOM   1330  HA  ILE R 146      31.383  33.837  40.901  1.00  0.00           H   
ATOM   1331  HB  ILE R 146      30.752  36.240  39.187  1.00  0.00           H   
ATOM   1332 HG11 ILE R 146      31.463  33.348  38.278  1.00  0.00           H   
ATOM   1333 HG12 ILE R 146      29.859  34.057  38.287  1.00  0.00           H   
ATOM   1334 HG21 ILE R 146      33.127  35.777  38.348  1.00  0.00           H   
ATOM   1335 HG22 ILE R 146      32.951  36.487  39.939  1.00  0.00           H   
ATOM   1336 HG23 ILE R 146      33.282  34.699  39.842  1.00  0.00           H   
ATOM   1337  HD1 ILE R 146      30.873  34.209  36.059  1.00  0.00           H   
ATOM   1338  HD2 ILE R 146      30.144  35.726  36.717  1.00  0.00           H   
ATOM   1339  HD3 ILE R 146      31.997  35.374  36.702  1.00  0.00           H   
ATOM   1340  N   SER R 147      30.084  36.575  42.140  1.00  0.00           N   
ATOM   1341  CA  SER R 147      30.245  37.464  43.347  1.00  0.00           C   
ATOM   1342  C   SER R 147      30.512  36.780  44.688  1.00  0.00           C   
ATOM   1343  O   SER R 147      31.225  37.302  45.535  1.00  0.00           O   
ATOM   1344  CB  SER R 147      29.071  38.497  43.559  1.00  0.00           C   
ATOM   1345  OG  SER R 147      28.776  39.206  42.360  1.00  0.00           O   
ATOM   1346  HN  SER R 147      29.190  36.587  41.698  1.00  0.00           H   
ATOM   1347  HA  SER R 147      31.138  37.981  43.028  1.00  0.00           H   
ATOM   1348  HB1 SER R 147      28.193  37.902  43.891  1.00  0.00           H   
ATOM   1349  HB2 SER R 147      29.182  39.298  44.320  1.00  0.00           H   
ATOM   1350  HG1 SER R 147      28.137  38.845  41.742  1.00  0.00           H   
ATOM   1351  N   ILE R 148      29.883  35.621  44.992  1.00  0.00           N   
ATOM   1352  CA  ILE R 148      29.916  34.963  46.329  1.00  0.00           C   
ATOM   1353  C   ILE R 148      31.383  34.380  46.509  1.00  0.00           C   
ATOM   1354  O   ILE R 148      31.931  34.473  47.622  1.00  0.00           O   
ATOM   1355  CB  ILE R 148      28.877  33.793  46.416  1.00  0.00           C   
ATOM   1356  CG1 ILE R 148      27.360  34.294  46.620  1.00  0.00           C   
ATOM   1357  CG2 ILE R 148      29.156  32.661  47.443  1.00  0.00           C   
ATOM   1358  CD  ILE R 148      27.221  35.006  47.966  1.00  0.00           C   
ATOM   1359  HN  ILE R 148      29.447  35.059  44.293  1.00  0.00           H   
ATOM   1360  HA  ILE R 148      29.810  35.649  47.156  1.00  0.00           H   
ATOM   1361  HB  ILE R 148      29.027  33.245  45.461  1.00  0.00           H   
ATOM   1362 HG11 ILE R 148      27.043  34.906  45.748  1.00  0.00           H   
ATOM   1363 HG12 ILE R 148      26.658  33.434  46.573  1.00  0.00           H   
ATOM   1364 HG21 ILE R 148      28.202  32.125  47.635  1.00  0.00           H   
ATOM   1365 HG22 ILE R 148      29.860  31.862  47.129  1.00  0.00           H   
ATOM   1366 HG23 ILE R 148      29.564  33.116  48.371  1.00  0.00           H   
ATOM   1367  HD1 ILE R 148      27.683  36.013  48.040  1.00  0.00           H   
ATOM   1368  HD2 ILE R 148      26.140  35.071  48.216  1.00  0.00           H   
ATOM   1369  HD3 ILE R 148      27.561  34.261  48.718  1.00  0.00           H   
ATOM   1370  N   ASP R 149      32.101  33.889  45.414  1.00  0.00           N   
ATOM   1371  CA  ASP R 149      33.479  33.616  45.552  1.00  0.00           C   
ATOM   1372  C   ASP R 149      34.380  34.700  46.105  1.00  0.00           C   
ATOM   1373  O   ASP R 149      35.228  34.439  46.972  1.00  0.00           O   
ATOM   1374  CB  ASP R 149      34.148  33.095  44.271  1.00  0.00           C   
ATOM   1375  CG  ASP R 149      33.627  31.783  43.743  1.00  0.00           C   
ATOM   1376  OD1 ASP R 149      33.825  31.488  42.532  1.00  0.00           O   
ATOM   1377  OD2 ASP R 149      33.271  31.004  44.672  1.00  0.00           O 1-
ATOM   1378  HN  ASP R 149      31.716  33.999  44.500  1.00  0.00           H   
ATOM   1379  HA  ASP R 149      33.708  32.894  46.322  1.00  0.00           H   
ATOM   1380  HB1 ASP R 149      33.973  33.791  43.422  1.00  0.00           H   
ATOM   1381  HB2 ASP R 149      35.232  32.929  44.449  1.00  0.00           H   
ATOM   1382  N   TYR R 150      34.185  35.931  45.610  1.00  0.00           N   
ATOM   1383  CA  TYR R 150      34.883  37.131  46.074  1.00  0.00           C   
ATOM   1384  C   TYR R 150      34.426  37.608  47.459  1.00  0.00           C   
ATOM   1385  O   TYR R 150      35.245  37.900  48.332  1.00  0.00           O   
ATOM   1386  CB  TYR R 150      34.851  38.314  45.189  1.00  0.00           C   
ATOM   1387  CG  TYR R 150      35.577  38.040  43.906  1.00  0.00           C   
ATOM   1388  CD1 TYR R 150      34.891  38.104  42.646  1.00  0.00           C   
ATOM   1389  CD2 TYR R 150      36.936  37.805  43.883  1.00  0.00           C   
ATOM   1390  CE1 TYR R 150      35.527  37.672  41.465  1.00  0.00           C   
ATOM   1391  CE2 TYR R 150      37.536  37.376  42.741  1.00  0.00           C   
ATOM   1392  CZ  TYR R 150      36.849  37.230  41.520  1.00  0.00           C   
ATOM   1393  OH  TYR R 150      37.593  36.782  40.405  1.00  0.00           O   
ATOM   1394  HN  TYR R 150      33.464  36.027  44.928  1.00  0.00           H   
ATOM   1395  HA  TYR R 150      35.908  36.843  46.254  1.00  0.00           H   
ATOM   1396  HB1 TYR R 150      33.830  38.613  44.869  1.00  0.00           H   
ATOM   1397  HB2 TYR R 150      35.385  39.180  45.635  1.00  0.00           H   
ATOM   1398  HD1 TYR R 150      33.848  38.386  42.651  1.00  0.00           H   
ATOM   1399  HD2 TYR R 150      37.420  37.855  44.847  1.00  0.00           H   
ATOM   1400  HE1 TYR R 150      34.938  37.801  40.569  1.00  0.00           H   
ATOM   1401  HE2 TYR R 150      38.576  37.083  42.720  1.00  0.00           H   
ATOM   1402  HH  TYR R 150      37.051  36.746  39.613  1.00  0.00           H   
ATOM   1403  N   TYR R 151      33.106  37.603  47.719  1.00  0.00           N   
ATOM   1404  CA  TYR R 151      32.555  37.977  48.981  1.00  0.00           C   
ATOM   1405  C   TYR R 151      32.952  37.150  50.145  1.00  0.00           C   
ATOM   1406  O   TYR R 151      33.526  37.659  51.088  1.00  0.00           O   
ATOM   1407  CB  TYR R 151      30.980  37.980  48.824  1.00  0.00           C   
ATOM   1408  CG  TYR R 151      30.198  38.448  50.081  1.00  0.00           C   
ATOM   1409  CD1 TYR R 151      29.993  37.589  51.192  1.00  0.00           C   
ATOM   1410  CD2 TYR R 151      29.767  39.771  50.086  1.00  0.00           C   
ATOM   1411  CE1 TYR R 151      29.392  38.068  52.372  1.00  0.00           C   
ATOM   1412  CE2 TYR R 151      28.979  40.148  51.221  1.00  0.00           C   
ATOM   1413  CZ  TYR R 151      28.875  39.418  52.358  1.00  0.00           C   
ATOM   1414  OH  TYR R 151      28.395  40.121  53.492  1.00  0.00           O   
ATOM   1415  HN  TYR R 151      32.487  37.401  46.964  1.00  0.00           H   
ATOM   1416  HA  TYR R 151      32.934  38.917  49.356  1.00  0.00           H   
ATOM   1417  HB1 TYR R 151      30.727  38.579  47.923  1.00  0.00           H   
ATOM   1418  HB2 TYR R 151      30.641  36.932  48.677  1.00  0.00           H   
ATOM   1419  HD1 TYR R 151      30.338  36.570  51.091  1.00  0.00           H   
ATOM   1420  HD2 TYR R 151      29.861  40.517  49.311  1.00  0.00           H   
ATOM   1421  HE1 TYR R 151      29.383  37.482  53.279  1.00  0.00           H   
ATOM   1422  HE2 TYR R 151      28.560  41.140  51.306  1.00  0.00           H   
ATOM   1423  HH  TYR R 151      28.848  39.761  54.258  1.00  0.00           H   
ATOM   1424  N   ASN R 152      32.885  35.869  49.959  1.00  0.00           N   
ATOM   1425  CA  ASN R 152      33.349  34.843  50.892  1.00  0.00           C   
ATOM   1426  C   ASN R 152      34.819  35.064  51.213  1.00  0.00           C   
ATOM   1427  O   ASN R 152      35.235  35.179  52.355  1.00  0.00           O   
ATOM   1428  CB  ASN R 152      33.134  33.415  50.360  1.00  0.00           C   
ATOM   1429  CG  ASN R 152      31.664  33.094  50.360  1.00  0.00           C   
ATOM   1430  ND2 ASN R 152      31.321  31.926  49.646  1.00  0.00           N   
ATOM   1431  OD1 ASN R 152      30.795  33.786  50.906  1.00  0.00           O   
ATOM   1432  HN  ASN R 152      32.627  35.601  49.034  1.00  0.00           H   
ATOM   1433  HA  ASN R 152      32.836  34.896  51.841  1.00  0.00           H   
ATOM   1434  HB1 ASN R 152      33.510  33.389  49.316  1.00  0.00           H   
ATOM   1435  HB2 ASN R 152      33.625  32.568  50.886  1.00  0.00           H   
ATOM   1436 HD21 ASN R 152      31.946  31.176  49.428  1.00  0.00           H   
ATOM   1437 HD22 ASN R 152      30.367  31.839  49.359  1.00  0.00           H   
ATOM   1438  N   MET R 153      35.719  35.064  50.137  1.00  0.00           N   
ATOM   1439  CA  MET R 153      37.145  35.160  50.335  1.00  0.00           C   
ATOM   1440  C   MET R 153      37.539  36.410  51.086  1.00  0.00           C   
ATOM   1441  O   MET R 153      38.142  36.339  52.118  1.00  0.00           O   
ATOM   1442  CB  MET R 153      37.932  34.897  49.058  1.00  0.00           C   
ATOM   1443  CG  MET R 153      39.481  35.015  49.164  1.00  0.00           C   
ATOM   1444  SD  MET R 153      40.272  34.058  50.540  1.00  0.00           S   
ATOM   1445  CE  MET R 153      39.565  32.453  50.023  1.00  0.00           C   
ATOM   1446  HN  MET R 153      35.405  34.959  49.196  1.00  0.00           H   
ATOM   1447  HA  MET R 153      37.379  34.356  51.018  1.00  0.00           H   
ATOM   1448  HB1 MET R 153      37.609  33.889  48.723  1.00  0.00           H   
ATOM   1449  HB2 MET R 153      37.646  35.463  48.145  1.00  0.00           H   
ATOM   1450  HG1 MET R 153      39.961  34.753  48.196  1.00  0.00           H   
ATOM   1451  HG2 MET R 153      39.768  36.050  49.447  1.00  0.00           H   
ATOM   1452  HE1 MET R 153      40.107  31.667  50.592  1.00  0.00           H   
ATOM   1453  HE2 MET R 153      38.525  32.270  50.369  1.00  0.00           H   
ATOM   1454  HE3 MET R 153      39.811  32.141  48.986  1.00  0.00           H   
ATOM   1455  N   PHE R 154      37.174  37.600  50.557  1.00  0.00           N   
ATOM   1456  CA  PHE R 154      37.423  38.919  51.132  1.00  0.00           C   
ATOM   1457  C   PHE R 154      36.838  39.127  52.468  1.00  0.00           C   
ATOM   1458  O   PHE R 154      37.452  39.823  53.330  1.00  0.00           O   
ATOM   1459  CB  PHE R 154      37.178  40.037  50.056  1.00  0.00           C   
ATOM   1460  CG  PHE R 154      38.304  40.046  49.017  1.00  0.00           C   
ATOM   1461  CD1 PHE R 154      39.445  40.724  49.496  1.00  0.00           C   
ATOM   1462  CD2 PHE R 154      38.310  39.523  47.736  1.00  0.00           C   
ATOM   1463  CE1 PHE R 154      40.630  40.771  48.696  1.00  0.00           C   
ATOM   1464  CE2 PHE R 154      39.440  39.426  46.991  1.00  0.00           C   
ATOM   1465  CZ  PHE R 154      40.684  40.076  47.423  1.00  0.00           C   
ATOM   1466  HN  PHE R 154      36.663  37.712  49.708  1.00  0.00           H   
ATOM   1467  HA  PHE R 154      38.496  38.843  51.226  1.00  0.00           H   
ATOM   1468  HB1 PHE R 154      36.157  40.092  49.620  1.00  0.00           H   
ATOM   1469  HB2 PHE R 154      37.288  41.038  50.526  1.00  0.00           H   
ATOM   1470  HD1 PHE R 154      39.526  41.270  50.424  1.00  0.00           H   
ATOM   1471  HD2 PHE R 154      37.434  38.950  47.469  1.00  0.00           H   
ATOM   1472  HE1 PHE R 154      41.520  41.244  49.083  1.00  0.00           H   
ATOM   1473  HE2 PHE R 154      39.451  38.903  46.047  1.00  0.00           H   
ATOM   1474  HZ  PHE R 154      41.566  40.016  46.802  1.00  0.00           H   
ATOM   1475  N   THR R 155      35.620  38.586  52.796  1.00  0.00           N   
ATOM   1476  CA  THR R 155      35.028  38.722  54.120  1.00  0.00           C   
ATOM   1477  C   THR R 155      35.685  37.831  55.050  1.00  0.00           C   
ATOM   1478  O   THR R 155      35.691  38.169  56.250  1.00  0.00           O   
ATOM   1479  CB  THR R 155      33.498  38.481  54.111  1.00  0.00           C   
ATOM   1480  CG2 THR R 155      33.016  37.000  54.243  1.00  0.00           C   
ATOM   1481  OG1 THR R 155      32.792  39.172  55.113  1.00  0.00           O   
ATOM   1482  HN  THR R 155      35.074  38.049  52.157  1.00  0.00           H   
ATOM   1483  HA  THR R 155      35.194  39.716  54.509  1.00  0.00           H   
ATOM   1484  HB  THR R 155      33.040  38.887  53.184  1.00  0.00           H   
ATOM   1485  HG1 THR R 155      33.201  40.036  55.202  1.00  0.00           H   
ATOM   1486 HG21 THR R 155      31.912  37.076  54.338  1.00  0.00           H   
ATOM   1487 HG22 THR R 155      33.212  36.385  53.339  1.00  0.00           H   
ATOM   1488 HG23 THR R 155      33.509  36.469  55.086  1.00  0.00           H   
ATOM   1489  N   SER R 156      36.131  36.580  54.555  1.00  0.00           N   
ATOM   1490  CA  SER R 156      37.016  35.666  55.315  1.00  0.00           C   
ATOM   1491  C   SER R 156      38.332  36.336  55.642  1.00  0.00           C   
ATOM   1492  O   SER R 156      38.740  36.212  56.784  1.00  0.00           O   
ATOM   1493  CB  SER R 156      37.371  34.367  54.654  1.00  0.00           C   
ATOM   1494  OG  SER R 156      36.204  33.648  54.344  1.00  0.00           O   
ATOM   1495  HN  SER R 156      36.144  36.301  53.598  1.00  0.00           H   
ATOM   1496  HA  SER R 156      36.527  35.408  56.242  1.00  0.00           H   
ATOM   1497  HB1 SER R 156      37.955  34.545  53.726  1.00  0.00           H   
ATOM   1498  HB2 SER R 156      37.931  33.755  55.394  1.00  0.00           H   
ATOM   1499  HG1 SER R 156      35.867  34.311  53.736  1.00  0.00           H   
ATOM   1500  N   ILE R 157      39.072  37.002  54.764  1.00  0.00           N   
ATOM   1501  CA  ILE R 157      40.297  37.706  55.005  1.00  0.00           C   
ATOM   1502  C   ILE R 157      40.079  38.842  56.024  1.00  0.00           C   
ATOM   1503  O   ILE R 157      40.823  38.839  57.031  1.00  0.00           O   
ATOM   1504  CB  ILE R 157      40.965  38.314  53.732  1.00  0.00           C   
ATOM   1505  CG1 ILE R 157      41.443  37.223  52.720  1.00  0.00           C   
ATOM   1506  CG2 ILE R 157      42.107  39.221  54.172  1.00  0.00           C   
ATOM   1507  CD  ILE R 157      42.265  36.118  53.394  1.00  0.00           C   
ATOM   1508  HN  ILE R 157      38.751  37.019  53.820  1.00  0.00           H   
ATOM   1509  HA  ILE R 157      41.030  37.052  55.453  1.00  0.00           H   
ATOM   1510  HB  ILE R 157      40.287  38.946  53.119  1.00  0.00           H   
ATOM   1511 HG11 ILE R 157      40.539  36.754  52.276  1.00  0.00           H   
ATOM   1512 HG12 ILE R 157      42.105  37.660  51.942  1.00  0.00           H   
ATOM   1513 HG21 ILE R 157      41.729  40.201  54.536  1.00  0.00           H   
ATOM   1514 HG22 ILE R 157      42.838  38.771  54.877  1.00  0.00           H   
ATOM   1515 HG23 ILE R 157      42.690  39.430  53.250  1.00  0.00           H   
ATOM   1516  HD1 ILE R 157      43.099  36.622  53.927  1.00  0.00           H   
ATOM   1517  HD2 ILE R 157      41.676  35.615  54.190  1.00  0.00           H   
ATOM   1518  HD3 ILE R 157      42.719  35.459  52.623  1.00  0.00           H   
ATOM   1519  N   PHE R 158      39.016  39.677  55.839  1.00  0.00           N   
ATOM   1520  CA  PHE R 158      38.531  40.582  56.845  1.00  0.00           C   
ATOM   1521  C   PHE R 158      38.246  40.030  58.262  1.00  0.00           C   
ATOM   1522  O   PHE R 158      38.758  40.605  59.203  1.00  0.00           O   
ATOM   1523  CB  PHE R 158      37.327  41.384  56.380  1.00  0.00           C   
ATOM   1524  CG  PHE R 158      37.639  42.185  55.069  1.00  0.00           C   
ATOM   1525  CD1 PHE R 158      36.546  42.325  54.178  1.00  0.00           C   
ATOM   1526  CD2 PHE R 158      38.917  42.663  54.664  1.00  0.00           C   
ATOM   1527  CE1 PHE R 158      36.745  42.895  52.871  1.00  0.00           C   
ATOM   1528  CE2 PHE R 158      39.126  43.282  53.427  1.00  0.00           C   
ATOM   1529  CZ  PHE R 158      38.014  43.453  52.587  1.00  0.00           C   
ATOM   1530  HN  PHE R 158      38.582  39.640  54.942  1.00  0.00           H   
ATOM   1531  HA  PHE R 158      39.342  41.276  57.012  1.00  0.00           H   
ATOM   1532  HB1 PHE R 158      36.438  40.738  56.215  1.00  0.00           H   
ATOM   1533  HB2 PHE R 158      37.044  42.111  57.170  1.00  0.00           H   
ATOM   1534  HD1 PHE R 158      35.594  41.901  54.460  1.00  0.00           H   
ATOM   1535  HD2 PHE R 158      39.758  42.619  55.340  1.00  0.00           H   
ATOM   1536  HE1 PHE R 158      36.019  42.930  52.072  1.00  0.00           H   
ATOM   1537  HE2 PHE R 158      40.090  43.698  53.172  1.00  0.00           H   
ATOM   1538  HZ  PHE R 158      38.125  43.923  51.621  1.00  0.00           H   
ATOM   1539  N   THR R 159      37.537  38.921  58.265  1.00  0.00           N   
ATOM   1540  CA  THR R 159      37.441  38.162  59.514  1.00  0.00           C   
ATOM   1541  C   THR R 159      38.739  37.580  60.134  1.00  0.00           C   
ATOM   1542  O   THR R 159      38.942  37.787  61.267  1.00  0.00           O   
ATOM   1543  CB  THR R 159      36.460  36.992  59.409  1.00  0.00           C   
ATOM   1544  CG2 THR R 159      35.981  36.541  60.783  1.00  0.00           C   
ATOM   1545  OG1 THR R 159      35.313  37.398  58.691  1.00  0.00           O   
ATOM   1546  HN  THR R 159      36.919  38.865  57.484  1.00  0.00           H   
ATOM   1547  HA  THR R 159      36.945  38.801  60.230  1.00  0.00           H   
ATOM   1548  HB  THR R 159      36.926  36.143  58.867  1.00  0.00           H   
ATOM   1549  HG1 THR R 159      35.461  37.389  57.742  1.00  0.00           H   
ATOM   1550 HG21 THR R 159      36.851  36.030  61.248  1.00  0.00           H   
ATOM   1551 HG22 THR R 159      35.810  37.394  61.474  1.00  0.00           H   
ATOM   1552 HG23 THR R 159      35.203  35.778  60.569  1.00  0.00           H   
ATOM   1553  N   LEU R 160      39.648  37.014  59.302  1.00  0.00           N   
ATOM   1554  CA  LEU R 160      40.856  36.398  59.885  1.00  0.00           C   
ATOM   1555  C   LEU R 160      41.823  37.399  60.288  1.00  0.00           C   
ATOM   1556  O   LEU R 160      42.573  37.112  61.216  1.00  0.00           O   
ATOM   1557  CB  LEU R 160      41.520  35.404  58.859  1.00  0.00           C   
ATOM   1558  CG  LEU R 160      40.697  34.180  58.354  1.00  0.00           C   
ATOM   1559  CD1 LEU R 160      41.261  33.455  57.088  1.00  0.00           C   
ATOM   1560  CD2 LEU R 160      40.635  33.087  59.485  1.00  0.00           C   
ATOM   1561  HN  LEU R 160      39.454  36.840  58.339  1.00  0.00           H   
ATOM   1562  HA  LEU R 160      40.632  35.836  60.779  1.00  0.00           H   
ATOM   1563  HB1 LEU R 160      41.774  35.994  57.952  1.00  0.00           H   
ATOM   1564  HB2 LEU R 160      42.510  35.088  59.253  1.00  0.00           H   
ATOM   1565  HG  LEU R 160      39.678  34.478  58.024  1.00  0.00           H   
ATOM   1566 HD11 LEU R 160      41.070  34.115  56.216  1.00  0.00           H   
ATOM   1567 HD12 LEU R 160      42.357  33.295  57.174  1.00  0.00           H   
ATOM   1568 HD13 LEU R 160      40.804  32.446  57.005  1.00  0.00           H   
ATOM   1569 HD21 LEU R 160      40.374  32.084  59.086  1.00  0.00           H   
ATOM   1570 HD22 LEU R 160      41.491  32.823  60.142  1.00  0.00           H   
ATOM   1571 HD23 LEU R 160      39.718  33.357  60.052  1.00  0.00           H   
ATOM   1572  N   CYS R 161      41.873  38.655  59.684  1.00  0.00           N   
ATOM   1573  CA  CYS R 161      42.544  39.819  60.208  1.00  0.00           C   
ATOM   1574  C   CYS R 161      42.025  40.301  61.514  1.00  0.00           C   
ATOM   1575  O   CYS R 161      42.798  40.442  62.437  1.00  0.00           O   
ATOM   1576  CB  CYS R 161      42.433  40.921  59.142  1.00  0.00           C   
ATOM   1577  SG  CYS R 161      43.754  40.699  57.860  1.00  0.00           S   
ATOM   1578  HN  CYS R 161      41.383  38.731  58.819  1.00  0.00           H   
ATOM   1579  HA  CYS R 161      43.587  39.637  60.424  1.00  0.00           H   
ATOM   1580  HB1 CYS R 161      41.436  40.884  58.654  1.00  0.00           H   
ATOM   1581  HB2 CYS R 161      42.611  41.912  59.612  1.00  0.00           H   
ATOM   1582  HG1 CYS R 161      43.442  39.442  57.578  1.00  0.00           H   
ATOM   1583  N   THR R 162      40.608  40.357  61.656  1.00  0.00           N   
ATOM   1584  CA  THR R 162      40.039  40.716  62.878  1.00  0.00           C   
ATOM   1585  C   THR R 162      40.273  39.707  63.978  1.00  0.00           C   
ATOM   1586  O   THR R 162      40.697  40.111  65.061  1.00  0.00           O   
ATOM   1587  CB  THR R 162      38.493  40.847  62.839  1.00  0.00           C   
ATOM   1588  CG2 THR R 162      37.974  41.684  63.948  1.00  0.00           C   
ATOM   1589  OG1 THR R 162      37.978  41.493  61.627  1.00  0.00           O   
ATOM   1590  HN  THR R 162      40.025  40.034  60.915  1.00  0.00           H   
ATOM   1591  HA  THR R 162      40.436  41.682  63.154  1.00  0.00           H   
ATOM   1592  HB  THR R 162      38.034  39.839  62.766  1.00  0.00           H   
ATOM   1593  HG1 THR R 162      38.460  41.147  60.872  1.00  0.00           H   
ATOM   1594 HG21 THR R 162      38.049  41.260  64.972  1.00  0.00           H   
ATOM   1595 HG22 THR R 162      38.517  42.654  63.953  1.00  0.00           H   
ATOM   1596 HG23 THR R 162      36.944  42.052  63.754  1.00  0.00           H   
ATOM   1597  N   MET R 163      40.165  38.387  63.730  1.00  0.00           N   
ATOM   1598  CA  MET R 163      40.442  37.384  64.757  1.00  0.00           C   
ATOM   1599  C   MET R 163      41.909  37.447  65.188  1.00  0.00           C   
ATOM   1600  O   MET R 163      42.193  37.208  66.379  1.00  0.00           O   
ATOM   1601  CB  MET R 163      39.982  35.936  64.268  1.00  0.00           C   
ATOM   1602  CG  MET R 163      38.506  35.688  64.153  1.00  0.00           C   
ATOM   1603  SD  MET R 163      38.092  33.970  63.604  1.00  0.00           S   
ATOM   1604  CE  MET R 163      38.772  32.683  64.728  1.00  0.00           C   
ATOM   1605  HN  MET R 163      40.050  38.232  62.752  1.00  0.00           H   
ATOM   1606  HA  MET R 163      39.898  37.624  65.659  1.00  0.00           H   
ATOM   1607  HB1 MET R 163      40.415  35.641  63.289  1.00  0.00           H   
ATOM   1608  HB2 MET R 163      40.335  35.278  65.091  1.00  0.00           H   
ATOM   1609  HG1 MET R 163      38.003  35.765  65.141  1.00  0.00           H   
ATOM   1610  HG2 MET R 163      38.081  36.495  63.519  1.00  0.00           H   
ATOM   1611  HE1 MET R 163      37.972  31.913  64.700  1.00  0.00           H   
ATOM   1612  HE2 MET R 163      39.673  32.105  64.430  1.00  0.00           H   
ATOM   1613  HE3 MET R 163      38.946  33.068  65.755  1.00  0.00           H   
ATOM   1614  N   SER R 164      42.823  37.799  64.312  1.00  0.00           N   
ATOM   1615  CA  SER R 164      44.157  37.956  64.731  1.00  0.00           C   
ATOM   1616  C   SER R 164      44.414  39.190  65.618  1.00  0.00           C   
ATOM   1617  O   SER R 164      45.017  39.142  66.661  1.00  0.00           O   
ATOM   1618  CB  SER R 164      45.259  37.988  63.671  1.00  0.00           C   
ATOM   1619  OG  SER R 164      45.056  36.741  62.863  1.00  0.00           O   
ATOM   1620  HN  SER R 164      42.584  37.934  63.354  1.00  0.00           H   
ATOM   1621  HA  SER R 164      44.377  37.064  65.298  1.00  0.00           H   
ATOM   1622  HB1 SER R 164      45.295  38.857  62.980  1.00  0.00           H   
ATOM   1623  HB2 SER R 164      46.248  37.759  64.121  1.00  0.00           H   
ATOM   1624  HG1 SER R 164      44.234  36.885  62.388  1.00  0.00           H   
ATOM   1625  N   VAL R 165      43.805  40.325  65.228  1.00  0.00           N   
ATOM   1626  CA  VAL R 165      43.724  41.519  66.131  1.00  0.00           C   
ATOM   1627  C   VAL R 165      43.076  41.286  67.514  1.00  0.00           C   
ATOM   1628  O   VAL R 165      43.568  41.807  68.544  1.00  0.00           O   
ATOM   1629  CB  VAL R 165      42.965  42.576  65.394  1.00  0.00           C   
ATOM   1630  CG1 VAL R 165      42.520  43.725  66.387  1.00  0.00           C   
ATOM   1631  CG2 VAL R 165      43.986  43.154  64.269  1.00  0.00           C   
ATOM   1632  HN  VAL R 165      43.278  40.460  64.392  1.00  0.00           H   
ATOM   1633  HA  VAL R 165      44.692  41.896  66.427  1.00  0.00           H   
ATOM   1634  HB  VAL R 165      42.029  42.278  64.874  1.00  0.00           H   
ATOM   1635 HG11 VAL R 165      43.524  44.047  66.738  1.00  0.00           H   
ATOM   1636 HG12 VAL R 165      42.055  44.627  65.936  1.00  0.00           H   
ATOM   1637 HG13 VAL R 165      41.849  43.455  67.230  1.00  0.00           H   
ATOM   1638 HG21 VAL R 165      43.503  43.925  63.632  1.00  0.00           H   
ATOM   1639 HG22 VAL R 165      44.950  43.538  64.668  1.00  0.00           H   
ATOM   1640 HG23 VAL R 165      44.189  42.353  63.527  1.00  0.00           H   
ATOM   1641  N   ASP R 166      41.949  40.464  67.523  1.00  0.00           N   
ATOM   1642  CA  ASP R 166      41.347  40.137  68.796  1.00  0.00           C   
ATOM   1643  C   ASP R 166      42.308  39.532  69.828  1.00  0.00           C   
ATOM   1644  O   ASP R 166      42.314  39.706  71.037  1.00  0.00           O   
ATOM   1645  CB  ASP R 166      40.112  39.322  68.486  1.00  0.00           C   
ATOM   1646  CG  ASP R 166      39.364  38.800  69.595  1.00  0.00           C   
ATOM   1647  OD1 ASP R 166      39.005  37.603  69.612  1.00  0.00           O   
ATOM   1648  OD2 ASP R 166      39.092  39.582  70.618  1.00  0.00           O 1-
ATOM   1649  HN  ASP R 166      41.410  40.211  66.723  1.00  0.00           H   
ATOM   1650  HA  ASP R 166      40.933  41.042  69.214  1.00  0.00           H   
ATOM   1651  HB1 ASP R 166      39.432  39.967  67.891  1.00  0.00           H   
ATOM   1652  HB2 ASP R 166      40.348  38.436  67.858  1.00  0.00           H   
ATOM   1653  N   ARG R 167      43.248  38.686  69.335  1.00  0.00           N   
ATOM   1654  CA  ARG R 167      44.331  38.131  70.113  1.00  0.00           C   
ATOM   1655  C   ARG R 167      45.334  39.197  70.560  1.00  0.00           C   
ATOM   1656  O   ARG R 167      45.987  39.052  71.601  1.00  0.00           O   
ATOM   1657  CB  ARG R 167      45.011  36.885  69.582  1.00  0.00           C   
ATOM   1658  CG  ARG R 167      44.083  35.687  69.122  1.00  0.00           C   
ATOM   1659  CD  ARG R 167      42.939  35.299  70.050  1.00  0.00           C   
ATOM   1660  NE  ARG R 167      43.520  34.971  71.383  1.00  0.00           N   
ATOM   1661  CZ  ARG R 167      43.026  35.404  72.553  1.00  0.00           C   
ATOM   1662  NH1 ARG R 167      41.925  36.117  72.656  1.00  0.00           N 1+
ATOM   1663  NH2 ARG R 167      43.753  35.106  73.627  1.00  0.00           N   
ATOM   1664  HN  ARG R 167      43.348  38.548  68.353  1.00  0.00           H   
ATOM   1665  HA  ARG R 167      43.892  37.864  71.063  1.00  0.00           H   
ATOM   1666  HB1 ARG R 167      45.652  37.156  68.715  1.00  0.00           H   
ATOM   1667  HB2 ARG R 167      45.758  36.539  70.328  1.00  0.00           H   
ATOM   1668  HG1 ARG R 167      43.586  36.080  68.209  1.00  0.00           H   
ATOM   1669  HG2 ARG R 167      44.719  34.794  68.940  1.00  0.00           H   
ATOM   1670  HD1 ARG R 167      42.348  36.236  70.138  1.00  0.00           H   
ATOM   1671  HD2 ARG R 167      42.437  34.391  69.651  1.00  0.00           H   
ATOM   1672  HE  ARG R 167      44.460  34.634  71.426  1.00  0.00           H   
ATOM   1673 HH11 ARG R 167      41.231  36.106  71.936  1.00  0.00           H   
ATOM   1674 HH12 ARG R 167      41.658  36.356  73.590  1.00  0.00           H   
ATOM   1675 HH21 ARG R 167      44.509  34.455  73.545  1.00  0.00           H   
ATOM   1676 HH22 ARG R 167      43.315  35.365  74.488  1.00  0.00           H   
ATOM   1677  N   TYR R 168      45.519  40.259  69.775  1.00  0.00           N   
ATOM   1678  CA  TYR R 168      46.298  41.433  70.179  1.00  0.00           C   
ATOM   1679  C   TYR R 168      45.631  42.201  71.364  1.00  0.00           C   
ATOM   1680  O   TYR R 168      46.313  42.493  72.350  1.00  0.00           O   
ATOM   1681  CB  TYR R 168      46.667  42.241  68.870  1.00  0.00           C   
ATOM   1682  CG  TYR R 168      47.537  43.383  69.221  1.00  0.00           C   
ATOM   1683  CD1 TYR R 168      48.730  43.195  69.926  1.00  0.00           C   
ATOM   1684  CD2 TYR R 168      47.140  44.716  68.952  1.00  0.00           C   
ATOM   1685  CE1 TYR R 168      49.536  44.292  70.312  1.00  0.00           C   
ATOM   1686  CE2 TYR R 168      47.946  45.819  69.316  1.00  0.00           C   
ATOM   1687  CZ  TYR R 168      49.144  45.645  70.000  1.00  0.00           C   
ATOM   1688  OH  TYR R 168      49.933  46.786  70.396  1.00  0.00           O   
ATOM   1689  HN  TYR R 168      44.927  40.322  68.975  1.00  0.00           H   
ATOM   1690  HA  TYR R 168      47.197  41.052  70.641  1.00  0.00           H   
ATOM   1691  HB1 TYR R 168      47.229  41.638  68.126  1.00  0.00           H   
ATOM   1692  HB2 TYR R 168      45.747  42.613  68.372  1.00  0.00           H   
ATOM   1693  HD1 TYR R 168      49.224  42.242  70.041  1.00  0.00           H   
ATOM   1694  HD2 TYR R 168      46.231  44.833  68.381  1.00  0.00           H   
ATOM   1695  HE1 TYR R 168      50.433  44.144  70.895  1.00  0.00           H   
ATOM   1696  HE2 TYR R 168      47.665  46.848  69.146  1.00  0.00           H   
ATOM   1697  HH  TYR R 168      49.635  47.566  69.922  1.00  0.00           H   
ATOM   1698  N   ILE R 169      44.300  42.411  71.379  1.00  0.00           N   
ATOM   1699  CA  ILE R 169      43.576  43.040  72.546  1.00  0.00           C   
ATOM   1700  C   ILE R 169      43.626  42.167  73.856  1.00  0.00           C   
ATOM   1701  O   ILE R 169      43.904  42.747  74.881  1.00  0.00           O   
ATOM   1702  CB  ILE R 169      42.125  43.308  72.217  1.00  0.00           C   
ATOM   1703  CG1 ILE R 169      41.948  44.362  71.050  1.00  0.00           C   
ATOM   1704  CG2 ILE R 169      41.297  43.574  73.518  1.00  0.00           C   
ATOM   1705  CD  ILE R 169      42.729  45.631  71.429  1.00  0.00           C   
ATOM   1706  HN  ILE R 169      43.642  42.132  70.684  1.00  0.00           H   
ATOM   1707  HA  ILE R 169      44.156  43.876  72.909  1.00  0.00           H   
ATOM   1708  HB  ILE R 169      41.587  42.431  71.797  1.00  0.00           H   
ATOM   1709 HG11 ILE R 169      42.204  43.989  70.035  1.00  0.00           H   
ATOM   1710 HG12 ILE R 169      40.893  44.703  70.984  1.00  0.00           H   
ATOM   1711 HG21 ILE R 169      41.208  42.613  74.069  1.00  0.00           H   
ATOM   1712 HG22 ILE R 169      41.892  44.317  74.091  1.00  0.00           H   
ATOM   1713 HG23 ILE R 169      40.302  43.990  73.252  1.00  0.00           H   
ATOM   1714  HD1 ILE R 169      43.830  45.588  71.294  1.00  0.00           H   
ATOM   1715  HD2 ILE R 169      42.274  46.495  70.899  1.00  0.00           H   
ATOM   1716  HD3 ILE R 169      42.657  45.963  72.487  1.00  0.00           H   
ATOM   1717  N   ALA R 170      43.516  40.768  73.810  1.00  0.00           N   
ATOM   1718  CA  ALA R 170      44.022  39.890  74.795  1.00  0.00           C   
ATOM   1719  C   ALA R 170      45.501  39.873  75.141  1.00  0.00           C   
ATOM   1720  O   ALA R 170      45.860  39.718  76.330  1.00  0.00           O   
ATOM   1721  CB  ALA R 170      43.420  38.588  74.468  1.00  0.00           C   
ATOM   1722  HN  ALA R 170      43.095  40.387  72.991  1.00  0.00           H   
ATOM   1723  HA  ALA R 170      43.609  40.139  75.761  1.00  0.00           H   
ATOM   1724  HB1 ALA R 170      43.749  37.828  75.210  1.00  0.00           H   
ATOM   1725  HB2 ALA R 170      42.312  38.623  74.395  1.00  0.00           H   
ATOM   1726  HB3 ALA R 170      43.819  38.119  73.543  1.00  0.00           H   
ATOM   1727  N   VAL R 171      46.539  40.024  74.214  1.00  0.00           N   
ATOM   1728  CA  VAL R 171      47.929  40.355  74.686  1.00  0.00           C   
ATOM   1729  C   VAL R 171      48.145  41.702  75.374  1.00  0.00           C   
ATOM   1730  O   VAL R 171      48.831  41.765  76.392  1.00  0.00           O   
ATOM   1731  CB  VAL R 171      48.876  40.271  73.589  1.00  0.00           C   
ATOM   1732  CG1 VAL R 171      50.251  40.735  73.980  1.00  0.00           C   
ATOM   1733  CG2 VAL R 171      48.989  38.784  73.127  1.00  0.00           C   
ATOM   1734  HN  VAL R 171      46.412  40.187  73.238  1.00  0.00           H   
ATOM   1735  HA  VAL R 171      48.186  39.592  75.406  1.00  0.00           H   
ATOM   1736  HB  VAL R 171      48.617  40.791  72.642  1.00  0.00           H   
ATOM   1737 HG11 VAL R 171      50.892  40.383  73.144  1.00  0.00           H   
ATOM   1738 HG12 VAL R 171      50.391  41.837  74.022  1.00  0.00           H   
ATOM   1739 HG13 VAL R 171      50.697  40.199  74.845  1.00  0.00           H   
ATOM   1740 HG21 VAL R 171      48.063  38.471  72.598  1.00  0.00           H   
ATOM   1741 HG22 VAL R 171      49.766  38.677  72.341  1.00  0.00           H   
ATOM   1742 HG23 VAL R 171      49.314  38.184  74.004  1.00  0.00           H   
ATOM   1743  N   CYS R 172      47.442  42.771  74.890  1.00  0.00           N   
ATOM   1744  CA  CYS R 172      47.452  44.129  75.538  1.00  0.00           C   
ATOM   1745  C   CYS R 172      46.870  43.993  76.915  1.00  0.00           C   
ATOM   1746  O   CYS R 172      47.269  44.656  77.827  1.00  0.00           O   
ATOM   1747  CB  CYS R 172      46.664  45.141  74.703  1.00  0.00           C   
ATOM   1748  SG  CYS R 172      47.304  45.384  73.054  1.00  0.00           S   
ATOM   1749  HN  CYS R 172      46.999  42.676  74.002  1.00  0.00           H   
ATOM   1750  HA  CYS R 172      48.487  44.427  75.612  1.00  0.00           H   
ATOM   1751  HB1 CYS R 172      45.579  44.902  74.730  1.00  0.00           H   
ATOM   1752  HB2 CYS R 172      46.892  46.152  75.104  1.00  0.00           H   
ATOM   1753  HG1 CYS R 172      46.783  44.407  72.325  1.00  0.00           H   
ATOM   1754  N   HSE R 173      45.752  43.220  77.119  1.00  0.00           N   
ATOM   1755  CA  HSE R 173      44.976  43.237  78.337  1.00  0.00           C   
ATOM   1756  C   HSE R 173      44.809  41.801  78.769  1.00  0.00           C   
ATOM   1757  O   HSE R 173      43.753  41.206  78.582  1.00  0.00           O   
ATOM   1758  CB  HSE R 173      43.566  43.903  78.146  1.00  0.00           C   
ATOM   1759  CG  HSE R 173      43.572  45.324  77.856  1.00  0.00           C   
ATOM   1760  CD2 HSE R 173      43.611  45.920  76.613  1.00  0.00           C   
ATOM   1761  ND1 HSE R 173      43.485  46.312  78.794  1.00  0.00           N   
ATOM   1762  CE1 HSE R 173      43.449  47.492  78.100  1.00  0.00           C   
ATOM   1763  NE2 HSE R 173      43.503  47.258  76.813  1.00  0.00           N   
ATOM   1764  HN  HSE R 173      45.536  42.550  76.412  1.00  0.00           H   
ATOM   1765  HA  HSE R 173      45.437  43.813  79.126  1.00  0.00           H   
ATOM   1766  HB1 HSE R 173      43.076  43.456  77.255  1.00  0.00           H   
ATOM   1767  HB2 HSE R 173      42.849  43.585  78.933  1.00  0.00           H   
ATOM   1768  HD2 HSE R 173      43.541  45.439  75.645  1.00  0.00           H   
ATOM   1769  HE1 HSE R 173      43.309  48.433  78.631  1.00  0.00           H   
ATOM   1770  HE2 HSE R 173      43.506  47.919  76.063  1.00  0.00           H   
ATOM   1771  N   PRO R 174      45.793  41.119  79.316  1.00  0.00           N   
ATOM   1772  CA  PRO R 174      45.749  39.701  79.698  1.00  0.00           C   
ATOM   1773  C   PRO R 174      44.873  39.538  80.960  1.00  0.00           C   
ATOM   1774  O   PRO R 174      44.348  38.417  81.210  1.00  0.00           O   
ATOM   1775  CB  PRO R 174      47.238  39.367  79.976  1.00  0.00           C   
ATOM   1776  CG  PRO R 174      47.789  40.693  80.606  1.00  0.00           C   
ATOM   1777  CD  PRO R 174      47.124  41.709  79.692  1.00  0.00           C   
ATOM   1778  HA  PRO R 174      45.300  39.154  78.882  1.00  0.00           H   
ATOM   1779  HB1 PRO R 174      47.290  38.491  80.657  1.00  0.00           H   
ATOM   1780  HB2 PRO R 174      47.820  39.129  79.060  1.00  0.00           H   
ATOM   1781  HG1 PRO R 174      47.416  40.725  81.652  1.00  0.00           H   
ATOM   1782  HG2 PRO R 174      48.882  40.836  80.464  1.00  0.00           H   
ATOM   1783  HD1 PRO R 174      46.887  42.637  80.255  1.00  0.00           H   
ATOM   1784  HD2 PRO R 174      47.681  41.990  78.773  1.00  0.00           H   
ATOM   1785  N   VAL R 175      44.696  40.587  81.773  1.00  0.00           N   
ATOM   1786  CA  VAL R 175      43.821  40.655  82.907  1.00  0.00           C   
ATOM   1787  C   VAL R 175      42.340  40.572  82.534  1.00  0.00           C   
ATOM   1788  O   VAL R 175      41.519  39.828  83.076  1.00  0.00           O   
ATOM   1789  CB  VAL R 175      44.001  42.016  83.567  1.00  0.00           C   
ATOM   1790  CG1 VAL R 175      43.228  42.173  84.871  1.00  0.00           C   
ATOM   1791  CG2 VAL R 175      45.516  42.312  83.838  1.00  0.00           C   
ATOM   1792  HN  VAL R 175      45.096  41.491  81.641  1.00  0.00           H   
ATOM   1793  HA  VAL R 175      44.082  39.886  83.618  1.00  0.00           H   
ATOM   1794  HB  VAL R 175      43.640  42.816  82.885  1.00  0.00           H   
ATOM   1795 HG11 VAL R 175      43.399  41.276  85.505  1.00  0.00           H   
ATOM   1796 HG12 VAL R 175      43.609  43.030  85.467  1.00  0.00           H   
ATOM   1797 HG13 VAL R 175      42.151  42.426  84.780  1.00  0.00           H   
ATOM   1798 HG21 VAL R 175      46.050  42.585  82.903  1.00  0.00           H   
ATOM   1799 HG22 VAL R 175      45.581  43.205  84.496  1.00  0.00           H   
ATOM   1800 HG23 VAL R 175      46.045  41.470  84.334  1.00  0.00           H   
ATOM   1801  N   LYS R 176      41.924  41.248  81.509  1.00  0.00           N   
ATOM   1802  CA  LYS R 176      40.557  41.189  81.064  1.00  0.00           C   
ATOM   1803  C   LYS R 176      40.315  40.122  79.998  1.00  0.00           C   
ATOM   1804  O   LYS R 176      39.254  40.002  79.410  1.00  0.00           O   
ATOM   1805  CB  LYS R 176      40.095  42.602  80.520  1.00  0.00           C   
ATOM   1806  CG  LYS R 176      40.269  43.837  81.480  1.00  0.00           C   
ATOM   1807  CD  LYS R 176      39.451  43.715  82.787  1.00  0.00           C   
ATOM   1808  CE  LYS R 176      37.939  43.853  82.624  1.00  0.00           C   
ATOM   1809  NZ  LYS R 176      37.293  43.920  83.933  1.00  0.00           N 1+
ATOM   1810  HN  LYS R 176      42.400  41.879  80.902  1.00  0.00           H   
ATOM   1811  HA  LYS R 176      39.842  40.944  81.835  1.00  0.00           H   
ATOM   1812  HB1 LYS R 176      40.673  42.799  79.591  1.00  0.00           H   
ATOM   1813  HB2 LYS R 176      39.039  42.618  80.176  1.00  0.00           H   
ATOM   1814  HG1 LYS R 176      41.316  44.024  81.800  1.00  0.00           H   
ATOM   1815  HG2 LYS R 176      39.907  44.768  80.993  1.00  0.00           H   
ATOM   1816  HD1 LYS R 176      39.565  42.684  83.187  1.00  0.00           H   
ATOM   1817  HD2 LYS R 176      39.962  44.392  83.505  1.00  0.00           H   
ATOM   1818  HE1 LYS R 176      37.678  44.807  82.119  1.00  0.00           H   
ATOM   1819  HE2 LYS R 176      37.546  43.034  81.984  1.00  0.00           H   
ATOM   1820  HZ1 LYS R 176      36.285  44.179  83.926  1.00  0.00           H   
ATOM   1821  HZ2 LYS R 176      37.281  43.055  84.510  1.00  0.00           H   
ATOM   1822  HZ3 LYS R 176      37.754  44.658  84.502  1.00  0.00           H   
ATOM   1823  N   ALA R 177      41.325  39.331  79.551  1.00  0.00           N   
ATOM   1824  CA  ALA R 177      41.265  38.596  78.271  1.00  0.00           C   
ATOM   1825  C   ALA R 177      40.119  37.592  78.206  1.00  0.00           C   
ATOM   1826  O   ALA R 177      39.491  37.395  77.206  1.00  0.00           O   
ATOM   1827  CB  ALA R 177      42.513  37.742  78.063  1.00  0.00           C   
ATOM   1828  HN  ALA R 177      42.281  39.469  79.799  1.00  0.00           H   
ATOM   1829  HA  ALA R 177      41.043  39.272  77.459  1.00  0.00           H   
ATOM   1830  HB1 ALA R 177      42.718  37.088  78.938  1.00  0.00           H   
ATOM   1831  HB2 ALA R 177      42.474  37.044  77.199  1.00  0.00           H   
ATOM   1832  HB3 ALA R 177      43.369  38.426  77.874  1.00  0.00           H   
ATOM   1833  N   LEU R 178      39.940  36.858  79.327  1.00  0.00           N   
ATOM   1834  CA  LEU R 178      39.000  35.711  79.441  1.00  0.00           C   
ATOM   1835  C   LEU R 178      37.681  36.215  80.040  1.00  0.00           C   
ATOM   1836  O   LEU R 178      36.739  35.497  80.169  1.00  0.00           O   
ATOM   1837  CB  LEU R 178      39.505  34.654  80.402  1.00  0.00           C   
ATOM   1838  CG  LEU R 178      40.777  33.853  80.013  1.00  0.00           C   
ATOM   1839  CD1 LEU R 178      41.061  32.681  80.958  1.00  0.00           C   
ATOM   1840  CD2 LEU R 178      40.737  33.115  78.664  1.00  0.00           C   
ATOM   1841  HN  LEU R 178      40.350  37.198  80.169  1.00  0.00           H   
ATOM   1842  HA  LEU R 178      38.612  35.298  78.522  1.00  0.00           H   
ATOM   1843  HB1 LEU R 178      39.670  35.149  81.382  1.00  0.00           H   
ATOM   1844  HB2 LEU R 178      38.674  33.917  80.426  1.00  0.00           H   
ATOM   1845  HG  LEU R 178      41.610  34.587  79.997  1.00  0.00           H   
ATOM   1846 HD11 LEU R 178      40.206  31.978  80.861  1.00  0.00           H   
ATOM   1847 HD12 LEU R 178      42.043  32.244  80.679  1.00  0.00           H   
ATOM   1848 HD13 LEU R 178      41.038  32.914  82.045  1.00  0.00           H   
ATOM   1849 HD21 LEU R 178      41.593  32.408  78.610  1.00  0.00           H   
ATOM   1850 HD22 LEU R 178      39.796  32.557  78.472  1.00  0.00           H   
ATOM   1851 HD23 LEU R 178      40.788  33.727  77.738  1.00  0.00           H   
ATOM   1852  N   ASP R 179      37.587  37.502  80.488  1.00  0.00           N   
ATOM   1853  CA  ASP R 179      36.477  38.094  81.164  1.00  0.00           C   
ATOM   1854  C   ASP R 179      35.525  38.824  80.196  1.00  0.00           C   
ATOM   1855  O   ASP R 179      34.545  39.506  80.577  1.00  0.00           O   
ATOM   1856  CB  ASP R 179      36.942  39.059  82.341  1.00  0.00           C   
ATOM   1857  CG  ASP R 179      37.940  38.496  83.216  1.00  0.00           C   
ATOM   1858  OD1 ASP R 179      38.287  39.085  84.307  1.00  0.00           O   
ATOM   1859  OD2 ASP R 179      38.226  37.285  83.105  1.00  0.00           O 1-
ATOM   1860  HN  ASP R 179      38.346  38.148  80.499  1.00  0.00           H   
ATOM   1861  HA  ASP R 179      35.900  37.282  81.580  1.00  0.00           H   
ATOM   1862  HB1 ASP R 179      37.376  39.996  81.931  1.00  0.00           H   
ATOM   1863  HB2 ASP R 179      36.036  39.418  82.874  1.00  0.00           H   
ATOM   1864  N   PHE R 180      35.824  38.805  78.878  1.00  0.00           N   
ATOM   1865  CA  PHE R 180      35.230  39.549  77.750  1.00  0.00           C   
ATOM   1866  C   PHE R 180      34.070  38.744  77.192  1.00  0.00           C   
ATOM   1867  O   PHE R 180      34.266  37.772  76.504  1.00  0.00           O   
ATOM   1868  CB  PHE R 180      36.257  39.898  76.674  1.00  0.00           C   
ATOM   1869  CG  PHE R 180      37.272  40.918  76.974  1.00  0.00           C   
ATOM   1870  CD1 PHE R 180      38.591  40.843  76.462  1.00  0.00           C   
ATOM   1871  CD2 PHE R 180      36.961  42.017  77.803  1.00  0.00           C   
ATOM   1872  CE1 PHE R 180      39.423  41.966  76.506  1.00  0.00           C   
ATOM   1873  CE2 PHE R 180      37.839  43.123  77.898  1.00  0.00           C   
ATOM   1874  CZ  PHE R 180      39.053  43.063  77.297  1.00  0.00           C   
ATOM   1875  HN  PHE R 180      36.580  38.246  78.546  1.00  0.00           H   
ATOM   1876  HA  PHE R 180      34.660  40.382  78.135  1.00  0.00           H   
ATOM   1877  HB1 PHE R 180      36.759  38.931  76.454  1.00  0.00           H   
ATOM   1878  HB2 PHE R 180      35.719  40.236  75.762  1.00  0.00           H   
ATOM   1879  HD1 PHE R 180      38.773  40.001  75.811  1.00  0.00           H   
ATOM   1880  HD2 PHE R 180      35.988  42.061  78.268  1.00  0.00           H   
ATOM   1881  HE1 PHE R 180      40.451  41.805  76.218  1.00  0.00           H   
ATOM   1882  HE2 PHE R 180      37.497  43.923  78.537  1.00  0.00           H   
ATOM   1883  HZ  PHE R 180      39.766  43.806  77.624  1.00  0.00           H   
ATOM   1884  N   ARG R 181      32.839  39.128  77.406  1.00  0.00           N   
ATOM   1885  CA  ARG R 181      31.587  38.347  77.114  1.00  0.00           C   
ATOM   1886  C   ARG R 181      30.832  39.237  76.139  1.00  0.00           C   
ATOM   1887  O   ARG R 181      29.610  39.136  75.978  1.00  0.00           O   
ATOM   1888  CB  ARG R 181      30.594  38.113  78.296  1.00  0.00           C   
ATOM   1889  CG  ARG R 181      31.264  37.352  79.527  1.00  0.00           C   
ATOM   1890  CD  ARG R 181      32.126  36.133  79.255  1.00  0.00           C   
ATOM   1891  NE  ARG R 181      31.253  35.259  78.405  1.00  0.00           N   
ATOM   1892  CZ  ARG R 181      31.539  34.092  77.782  1.00  0.00           C   
ATOM   1893  NH1 ARG R 181      32.618  33.409  78.027  1.00  0.00           N 1+
ATOM   1894  NH2 ARG R 181      30.607  33.533  77.063  1.00  0.00           N   
ATOM   1895  HN  ARG R 181      32.648  39.962  77.918  1.00  0.00           H   
ATOM   1896  HA  ARG R 181      31.776  37.348  76.749  1.00  0.00           H   
ATOM   1897  HB1 ARG R 181      30.350  39.100  78.743  1.00  0.00           H   
ATOM   1898  HB2 ARG R 181      29.633  37.652  77.981  1.00  0.00           H   
ATOM   1899  HG1 ARG R 181      31.878  38.110  80.059  1.00  0.00           H   
ATOM   1900  HG2 ARG R 181      30.467  37.000  80.216  1.00  0.00           H   
ATOM   1901  HD1 ARG R 181      33.085  36.459  78.800  1.00  0.00           H   
ATOM   1902  HD2 ARG R 181      32.275  35.606  80.221  1.00  0.00           H   
ATOM   1903  HE  ARG R 181      30.404  35.652  78.052  1.00  0.00           H   
ATOM   1904 HH11 ARG R 181      33.209  33.736  78.765  1.00  0.00           H   
ATOM   1905 HH12 ARG R 181      32.806  32.453  77.801  1.00  0.00           H   
ATOM   1906 HH21 ARG R 181      29.748  34.037  76.975  1.00  0.00           H   
ATOM   1907 HH22 ARG R 181      30.796  32.656  76.621  1.00  0.00           H   
ATOM   1908  N   THR R 182      31.532  40.219  75.566  1.00  0.00           N   
ATOM   1909  CA  THR R 182      31.003  41.318  74.842  1.00  0.00           C   
ATOM   1910  C   THR R 182      30.836  40.988  73.371  1.00  0.00           C   
ATOM   1911  O   THR R 182      31.877  40.626  72.726  1.00  0.00           O   
ATOM   1912  CB  THR R 182      31.623  42.669  75.153  1.00  0.00           C   
ATOM   1913  CG2 THR R 182      33.142  42.492  74.946  1.00  0.00           C   
ATOM   1914  OG1 THR R 182      31.049  43.664  74.264  1.00  0.00           O   
ATOM   1915  HN  THR R 182      32.525  40.160  75.621  1.00  0.00           H   
ATOM   1916  HA  THR R 182      30.053  41.533  75.308  1.00  0.00           H   
ATOM   1917  HB  THR R 182      31.412  42.799  76.236  1.00  0.00           H   
ATOM   1918  HG1 THR R 182      31.249  44.546  74.585  1.00  0.00           H   
ATOM   1919 HG21 THR R 182      33.684  43.442  75.138  1.00  0.00           H   
ATOM   1920 HG22 THR R 182      33.627  41.752  75.617  1.00  0.00           H   
ATOM   1921 HG23 THR R 182      33.320  42.189  73.892  1.00  0.00           H   
ATOM   1922  N   PRO R 183      29.669  41.071  72.743  1.00  0.00           N   
ATOM   1923  CA  PRO R 183      29.522  41.005  71.311  1.00  0.00           C   
ATOM   1924  C   PRO R 183      29.539  42.366  70.650  1.00  0.00           C   
ATOM   1925  O   PRO R 183      29.503  42.336  69.409  1.00  0.00           O   
ATOM   1926  CB  PRO R 183      28.252  40.191  71.097  1.00  0.00           C   
ATOM   1927  CG  PRO R 183      27.366  40.633  72.248  1.00  0.00           C   
ATOM   1928  CD  PRO R 183      28.355  40.883  73.346  1.00  0.00           C   
ATOM   1929  HA  PRO R 183      30.366  40.515  70.849  1.00  0.00           H   
ATOM   1930  HB1 PRO R 183      27.802  40.341  70.092  1.00  0.00           H   
ATOM   1931  HB2 PRO R 183      28.514  39.134  71.313  1.00  0.00           H   
ATOM   1932  HG1 PRO R 183      26.896  41.608  71.999  1.00  0.00           H   
ATOM   1933  HG2 PRO R 183      26.547  39.953  72.567  1.00  0.00           H   
ATOM   1934  HD1 PRO R 183      28.184  41.858  73.851  1.00  0.00           H   
ATOM   1935  HD2 PRO R 183      28.407  39.978  73.988  1.00  0.00           H   
ATOM   1936  N   ARG R 184      29.466  43.533  71.341  1.00  0.00           N   
ATOM   1937  CA  ARG R 184      29.145  44.820  70.789  1.00  0.00           C   
ATOM   1938  C   ARG R 184      30.221  45.276  69.676  1.00  0.00           C   
ATOM   1939  O   ARG R 184      29.910  45.742  68.610  1.00  0.00           O   
ATOM   1940  CB  ARG R 184      29.122  45.902  71.880  1.00  0.00           C   
ATOM   1941  CG  ARG R 184      29.052  47.357  71.423  1.00  0.00           C   
ATOM   1942  CD  ARG R 184      27.840  47.564  70.449  1.00  0.00           C   
ATOM   1943  NE  ARG R 184      27.484  49.023  70.382  1.00  0.00           N   
ATOM   1944  CZ  ARG R 184      26.593  49.506  69.586  1.00  0.00           C   
ATOM   1945  NH1 ARG R 184      25.850  48.807  68.772  1.00  0.00           N 1+
ATOM   1946  NH2 ARG R 184      26.372  50.812  69.652  1.00  0.00           N   
ATOM   1947  HN  ARG R 184      29.651  43.424  72.315  1.00  0.00           H   
ATOM   1948  HA  ARG R 184      28.188  44.713  70.301  1.00  0.00           H   
ATOM   1949  HB1 ARG R 184      28.146  45.715  72.376  1.00  0.00           H   
ATOM   1950  HB2 ARG R 184      29.947  45.700  72.596  1.00  0.00           H   
ATOM   1951  HG1 ARG R 184      28.922  48.067  72.267  1.00  0.00           H   
ATOM   1952  HG2 ARG R 184      29.954  47.631  70.835  1.00  0.00           H   
ATOM   1953  HD1 ARG R 184      28.153  47.218  69.441  1.00  0.00           H   
ATOM   1954  HD2 ARG R 184      27.009  46.967  70.882  1.00  0.00           H   
ATOM   1955  HE  ARG R 184      27.810  49.634  71.104  1.00  0.00           H   
ATOM   1956 HH11 ARG R 184      25.970  47.818  68.866  1.00  0.00           H   
ATOM   1957 HH12 ARG R 184      25.038  49.251  68.394  1.00  0.00           H   
ATOM   1958 HH21 ARG R 184      26.874  51.237  70.406  1.00  0.00           H   
ATOM   1959 HH22 ARG R 184      25.697  51.282  69.083  1.00  0.00           H   
ATOM   1960  N   ASN R 185      31.482  45.166  70.091  1.00  0.00           N   
ATOM   1961  CA  ASN R 185      32.545  45.496  69.211  1.00  0.00           C   
ATOM   1962  C   ASN R 185      32.694  44.514  68.072  1.00  0.00           C   
ATOM   1963  O   ASN R 185      32.852  44.810  66.877  1.00  0.00           O   
ATOM   1964  CB  ASN R 185      33.946  45.641  69.943  1.00  0.00           C   
ATOM   1965  CG  ASN R 185      33.789  46.788  70.936  1.00  0.00           C   
ATOM   1966  ND2 ASN R 185      34.750  46.812  71.933  1.00  0.00           N   
ATOM   1967  OD1 ASN R 185      32.908  47.642  70.866  1.00  0.00           O   
ATOM   1968  HN  ASN R 185      31.669  44.770  70.986  1.00  0.00           H   
ATOM   1969  HA  ASN R 185      32.387  46.502  68.850  1.00  0.00           H   
ATOM   1970  HB1 ASN R 185      34.207  44.662  70.398  1.00  0.00           H   
ATOM   1971  HB2 ASN R 185      34.865  45.823  69.346  1.00  0.00           H   
ATOM   1972 HD21 ASN R 185      34.740  47.501  72.657  1.00  0.00           H   
ATOM   1973 HD22 ASN R 185      35.249  45.946  71.960  1.00  0.00           H   
ATOM   1974  N   ALA R 186      32.556  43.185  68.303  1.00  0.00           N   
ATOM   1975  CA  ALA R 186      32.686  42.239  67.208  1.00  0.00           C   
ATOM   1976  C   ALA R 186      31.642  42.411  66.150  1.00  0.00           C   
ATOM   1977  O   ALA R 186      31.872  42.140  64.969  1.00  0.00           O   
ATOM   1978  CB  ALA R 186      32.811  40.885  67.874  1.00  0.00           C   
ATOM   1979  HN  ALA R 186      32.424  42.794  69.211  1.00  0.00           H   
ATOM   1980  HA  ALA R 186      33.598  42.524  66.705  1.00  0.00           H   
ATOM   1981  HB1 ALA R 186      32.906  39.952  67.278  1.00  0.00           H   
ATOM   1982  HB2 ALA R 186      33.556  40.952  68.695  1.00  0.00           H   
ATOM   1983  HB3 ALA R 186      31.844  40.711  68.393  1.00  0.00           H   
ATOM   1984  N   LYS R 187      30.367  42.793  66.522  1.00  0.00           N   
ATOM   1985  CA  LYS R 187      29.304  43.187  65.725  1.00  0.00           C   
ATOM   1986  C   LYS R 187      29.522  44.414  64.853  1.00  0.00           C   
ATOM   1987  O   LYS R 187      29.166  44.396  63.702  1.00  0.00           O   
ATOM   1988  CB  LYS R 187      27.873  43.205  66.428  1.00  0.00           C   
ATOM   1989  CG  LYS R 187      27.442  41.763  66.912  1.00  0.00           C   
ATOM   1990  CD  LYS R 187      26.458  41.800  68.155  1.00  0.00           C   
ATOM   1991  CE  LYS R 187      25.248  42.655  67.802  1.00  0.00           C   
ATOM   1992  NZ  LYS R 187      24.203  42.696  68.892  1.00  0.00           N 1+
ATOM   1993  HN  LYS R 187      30.233  42.957  67.496  1.00  0.00           H   
ATOM   1994  HA  LYS R 187      29.144  42.365  65.044  1.00  0.00           H   
ATOM   1995  HB1 LYS R 187      27.888  43.898  67.295  1.00  0.00           H   
ATOM   1996  HB2 LYS R 187      27.252  43.575  65.584  1.00  0.00           H   
ATOM   1997  HG1 LYS R 187      27.179  41.248  65.964  1.00  0.00           H   
ATOM   1998  HG2 LYS R 187      28.342  41.260  67.328  1.00  0.00           H   
ATOM   1999  HD1 LYS R 187      26.216  40.758  68.456  1.00  0.00           H   
ATOM   2000  HD2 LYS R 187      26.904  42.310  69.035  1.00  0.00           H   
ATOM   2001  HE1 LYS R 187      25.497  43.684  67.465  1.00  0.00           H   
ATOM   2002  HE2 LYS R 187      24.804  42.318  66.841  1.00  0.00           H   
ATOM   2003  HZ1 LYS R 187      23.812  41.732  68.871  1.00  0.00           H   
ATOM   2004  HZ2 LYS R 187      24.735  42.881  69.765  1.00  0.00           H   
ATOM   2005  HZ3 LYS R 187      23.430  43.373  68.729  1.00  0.00           H   
ATOM   2006  N   ILE R 188      30.158  45.524  65.458  1.00  0.00           N   
ATOM   2007  CA  ILE R 188      30.488  46.732  64.761  1.00  0.00           C   
ATOM   2008  C   ILE R 188      31.457  46.502  63.613  1.00  0.00           C   
ATOM   2009  O   ILE R 188      31.242  46.919  62.490  1.00  0.00           O   
ATOM   2010  CB  ILE R 188      31.050  47.698  65.838  1.00  0.00           C   
ATOM   2011  CG1 ILE R 188      29.939  48.257  66.729  1.00  0.00           C   
ATOM   2012  CG2 ILE R 188      31.774  48.914  65.165  1.00  0.00           C   
ATOM   2013  CD  ILE R 188      30.377  49.062  67.980  1.00  0.00           C   
ATOM   2014  HN  ILE R 188      30.491  45.572  66.396  1.00  0.00           H   
ATOM   2015  HA  ILE R 188      29.578  47.161  64.366  1.00  0.00           H   
ATOM   2016  HB  ILE R 188      31.890  47.230  66.395  1.00  0.00           H   
ATOM   2017 HG11 ILE R 188      29.278  48.910  66.120  1.00  0.00           H   
ATOM   2018 HG12 ILE R 188      29.247  47.461  67.076  1.00  0.00           H   
ATOM   2019 HG21 ILE R 188      31.101  49.461  64.470  1.00  0.00           H   
ATOM   2020 HG22 ILE R 188      32.086  49.694  65.892  1.00  0.00           H   
ATOM   2021 HG23 ILE R 188      32.610  48.499  64.563  1.00  0.00           H   
ATOM   2022  HD1 ILE R 188      31.109  48.455  68.554  1.00  0.00           H   
ATOM   2023  HD2 ILE R 188      30.769  50.045  67.643  1.00  0.00           H   
ATOM   2024  HD3 ILE R 188      29.433  49.227  68.542  1.00  0.00           H   
ATOM   2025  N   ILE R 189      32.549  45.785  63.910  1.00  0.00           N   
ATOM   2026  CA  ILE R 189      33.498  45.354  62.914  1.00  0.00           C   
ATOM   2027  C   ILE R 189      32.856  44.461  61.891  1.00  0.00           C   
ATOM   2028  O   ILE R 189      32.999  44.664  60.681  1.00  0.00           O   
ATOM   2029  CB  ILE R 189      34.750  44.746  63.527  1.00  0.00           C   
ATOM   2030  CG1 ILE R 189      35.394  45.715  64.576  1.00  0.00           C   
ATOM   2031  CG2 ILE R 189      35.769  44.491  62.398  1.00  0.00           C   
ATOM   2032  CD  ILE R 189      36.368  44.989  65.553  1.00  0.00           C   
ATOM   2033  HN  ILE R 189      32.687  45.338  64.791  1.00  0.00           H   
ATOM   2034  HA  ILE R 189      33.844  46.200  62.339  1.00  0.00           H   
ATOM   2035  HB  ILE R 189      34.583  43.759  64.008  1.00  0.00           H   
ATOM   2036 HG11 ILE R 189      35.971  46.476  64.008  1.00  0.00           H   
ATOM   2037 HG12 ILE R 189      34.662  46.272  65.200  1.00  0.00           H   
ATOM   2038 HG21 ILE R 189      35.494  43.610  61.779  1.00  0.00           H   
ATOM   2039 HG22 ILE R 189      35.963  45.418  61.818  1.00  0.00           H   
ATOM   2040 HG23 ILE R 189      36.789  44.283  62.786  1.00  0.00           H   
ATOM   2041  HD1 ILE R 189      36.705  45.762  66.276  1.00  0.00           H   
ATOM   2042  HD2 ILE R 189      35.950  44.134  66.125  1.00  0.00           H   
ATOM   2043  HD3 ILE R 189      37.138  44.570  64.870  1.00  0.00           H   
ATOM   2044  N   ASN R 190      32.061  43.488  62.340  1.00  0.00           N   
ATOM   2045  CA  ASN R 190      31.215  42.794  61.373  1.00  0.00           C   
ATOM   2046  C   ASN R 190      30.171  43.597  60.511  1.00  0.00           C   
ATOM   2047  O   ASN R 190      30.054  43.252  59.315  1.00  0.00           O   
ATOM   2048  CB  ASN R 190      30.643  41.500  61.906  1.00  0.00           C   
ATOM   2049  CG  ASN R 190      31.788  40.521  62.273  1.00  0.00           C   
ATOM   2050  ND2 ASN R 190      31.327  39.305  62.531  1.00  0.00           N   
ATOM   2051  OD1 ASN R 190      32.995  40.788  62.118  1.00  0.00           O   
ATOM   2052  HN  ASN R 190      31.984  43.238  63.302  1.00  0.00           H   
ATOM   2053  HA  ASN R 190      31.833  42.455  60.556  1.00  0.00           H   
ATOM   2054  HB1 ASN R 190      30.111  41.715  62.858  1.00  0.00           H   
ATOM   2055  HB2 ASN R 190      29.972  40.938  61.222  1.00  0.00           H   
ATOM   2056 HD21 ASN R 190      32.024  38.599  62.653  1.00  0.00           H   
ATOM   2057 HD22 ASN R 190      30.419  38.968  62.284  1.00  0.00           H   
ATOM   2058  N   VAL R 191      29.521  44.661  60.977  1.00  0.00           N   
ATOM   2059  CA  VAL R 191      28.797  45.496  59.925  1.00  0.00           C   
ATOM   2060  C   VAL R 191      29.763  46.191  58.950  1.00  0.00           C   
ATOM   2061  O   VAL R 191      29.534  46.188  57.719  1.00  0.00           O   
ATOM   2062  CB  VAL R 191      27.754  46.472  60.535  1.00  0.00           C   
ATOM   2063  CG1 VAL R 191      26.874  47.105  59.441  1.00  0.00           C   
ATOM   2064  CG2 VAL R 191      27.013  45.756  61.670  1.00  0.00           C   
ATOM   2065  HN  VAL R 191      29.426  44.837  61.954  1.00  0.00           H   
ATOM   2066  HA  VAL R 191      28.235  44.861  59.256  1.00  0.00           H   
ATOM   2067  HB  VAL R 191      28.315  47.241  61.107  1.00  0.00           H   
ATOM   2068 HG11 VAL R 191      27.460  47.603  58.640  1.00  0.00           H   
ATOM   2069 HG12 VAL R 191      26.295  46.256  59.020  1.00  0.00           H   
ATOM   2070 HG13 VAL R 191      26.247  47.943  59.815  1.00  0.00           H   
ATOM   2071 HG21 VAL R 191      26.121  46.348  61.965  1.00  0.00           H   
ATOM   2072 HG22 VAL R 191      26.642  44.772  61.312  1.00  0.00           H   
ATOM   2073 HG23 VAL R 191      27.682  45.554  62.534  1.00  0.00           H   
ATOM   2074  N   CYS R 192      30.912  46.776  59.410  1.00  0.00           N   
ATOM   2075  CA  CYS R 192      31.933  47.288  58.405  1.00  0.00           C   
ATOM   2076  C   CYS R 192      32.258  46.260  57.287  1.00  0.00           C   
ATOM   2077  O   CYS R 192      32.330  46.511  56.099  1.00  0.00           O   
ATOM   2078  CB  CYS R 192      33.266  47.673  59.053  1.00  0.00           C   
ATOM   2079  SG  CYS R 192      33.009  48.801  60.509  1.00  0.00           S   
ATOM   2080  HN  CYS R 192      31.257  46.798  60.345  1.00  0.00           H   
ATOM   2081  HA  CYS R 192      31.516  48.110  57.842  1.00  0.00           H   
ATOM   2082  HB1 CYS R 192      33.760  46.745  59.413  1.00  0.00           H   
ATOM   2083  HB2 CYS R 192      34.032  48.199  58.445  1.00  0.00           H   
ATOM   2084  HG1 CYS R 192      32.315  47.981  61.286  1.00  0.00           H   
ATOM   2085  N   ASN R 193      32.722  44.994  57.759  1.00  0.00           N   
ATOM   2086  CA  ASN R 193      33.163  43.912  56.965  1.00  0.00           C   
ATOM   2087  C   ASN R 193      31.994  43.488  56.019  1.00  0.00           C   
ATOM   2088  O   ASN R 193      32.230  43.349  54.816  1.00  0.00           O   
ATOM   2089  CB  ASN R 193      33.505  42.804  57.980  1.00  0.00           C   
ATOM   2090  CG  ASN R 193      33.979  41.562  57.274  1.00  0.00           C   
ATOM   2091  ND2 ASN R 193      34.594  40.591  58.073  1.00  0.00           N   
ATOM   2092  OD1 ASN R 193      33.804  41.343  56.113  1.00  0.00           O   
ATOM   2093  HN  ASN R 193      32.682  44.797  58.735  1.00  0.00           H   
ATOM   2094  HA  ASN R 193      33.960  44.162  56.281  1.00  0.00           H   
ATOM   2095  HB1 ASN R 193      34.323  43.176  58.633  1.00  0.00           H   
ATOM   2096  HB2 ASN R 193      32.677  42.532  58.669  1.00  0.00           H   
ATOM   2097 HD21 ASN R 193      34.890  40.761  59.013  1.00  0.00           H   
ATOM   2098 HD22 ASN R 193      34.955  39.731  57.715  1.00  0.00           H   
ATOM   2099  N   TRP R 194      30.727  43.460  56.494  1.00  0.00           N   
ATOM   2100  CA  TRP R 194      29.530  43.402  55.629  1.00  0.00           C   
ATOM   2101  C   TRP R 194      29.476  44.489  54.542  1.00  0.00           C   
ATOM   2102  O   TRP R 194      29.463  44.176  53.366  1.00  0.00           O   
ATOM   2103  CB  TRP R 194      28.121  43.360  56.410  1.00  0.00           C   
ATOM   2104  CG  TRP R 194      26.850  43.509  55.636  1.00  0.00           C   
ATOM   2105  CD1 TRP R 194      26.232  42.629  54.832  1.00  0.00           C   
ATOM   2106  CD2 TRP R 194      26.042  44.709  55.571  1.00  0.00           C   
ATOM   2107  CE2 TRP R 194      24.896  44.329  54.887  1.00  0.00           C   
ATOM   2108  CE3 TRP R 194      26.157  45.965  56.087  1.00  0.00           C   
ATOM   2109  NE1 TRP R 194      25.032  43.061  54.387  1.00  0.00           N   
ATOM   2110  CZ2 TRP R 194      23.813  45.206  54.717  1.00  0.00           C   
ATOM   2111  CZ3 TRP R 194      25.134  46.907  55.916  1.00  0.00           C   
ATOM   2112  CH2 TRP R 194      24.011  46.538  55.217  1.00  0.00           C   
ATOM   2113  HN  TRP R 194      30.602  43.459  57.483  1.00  0.00           H   
ATOM   2114  HA  TRP R 194      29.689  42.595  54.930  1.00  0.00           H   
ATOM   2115  HB1 TRP R 194      28.113  42.366  56.906  1.00  0.00           H   
ATOM   2116  HB2 TRP R 194      28.123  44.119  57.221  1.00  0.00           H   
ATOM   2117  HD1 TRP R 194      26.634  41.648  54.626  1.00  0.00           H   
ATOM   2118  HE1 TRP R 194      24.437  42.639  53.739  1.00  0.00           H   
ATOM   2119  HE3 TRP R 194      26.980  46.258  56.722  1.00  0.00           H   
ATOM   2120  HZ2 TRP R 194      22.892  44.873  54.262  1.00  0.00           H   
ATOM   2121  HZ3 TRP R 194      25.279  47.883  56.355  1.00  0.00           H   
ATOM   2122  HH2 TRP R 194      23.187  47.228  55.110  1.00  0.00           H   
ATOM   2123  N   ILE R 195      29.412  45.783  54.919  1.00  0.00           N   
ATOM   2124  CA  ILE R 195      29.279  46.916  53.965  1.00  0.00           C   
ATOM   2125  C   ILE R 195      30.486  47.087  53.016  1.00  0.00           C   
ATOM   2126  O   ILE R 195      30.267  47.255  51.814  1.00  0.00           O   
ATOM   2127  CB  ILE R 195      28.853  48.235  54.652  1.00  0.00           C   
ATOM   2128  CG1 ILE R 195      28.181  49.299  53.777  1.00  0.00           C   
ATOM   2129  CG2 ILE R 195      30.119  48.951  55.332  1.00  0.00           C   
ATOM   2130  CD  ILE R 195      26.946  48.869  52.993  1.00  0.00           C   
ATOM   2131  HN  ILE R 195      29.396  45.923  55.906  1.00  0.00           H   
ATOM   2132  HA  ILE R 195      28.429  46.765  53.317  1.00  0.00           H   
ATOM   2133  HB  ILE R 195      28.166  47.984  55.489  1.00  0.00           H   
ATOM   2134 HG11 ILE R 195      27.855  50.262  54.227  1.00  0.00           H   
ATOM   2135 HG12 ILE R 195      28.935  49.710  53.072  1.00  0.00           H   
ATOM   2136 HG21 ILE R 195      30.671  49.536  54.566  1.00  0.00           H   
ATOM   2137 HG22 ILE R 195      29.811  49.738  56.053  1.00  0.00           H   
ATOM   2138 HG23 ILE R 195      30.876  48.306  55.830  1.00  0.00           H   
ATOM   2139  HD1 ILE R 195      26.478  49.799  52.605  1.00  0.00           H   
ATOM   2140  HD2 ILE R 195      27.154  48.178  52.149  1.00  0.00           H   
ATOM   2141  HD3 ILE R 195      26.233  48.340  53.661  1.00  0.00           H   
ATOM   2142  N   LEU R 196      31.741  46.917  53.486  1.00  0.00           N   
ATOM   2143  CA  LEU R 196      32.854  46.688  52.581  1.00  0.00           C   
ATOM   2144  C   LEU R 196      32.700  45.528  51.575  1.00  0.00           C   
ATOM   2145  O   LEU R 196      33.036  45.642  50.394  1.00  0.00           O   
ATOM   2146  CB  LEU R 196      34.196  46.493  53.392  1.00  0.00           C   
ATOM   2147  CG  LEU R 196      35.546  46.592  52.585  1.00  0.00           C   
ATOM   2148  CD1 LEU R 196      35.553  47.629  51.472  1.00  0.00           C   
ATOM   2149  CD2 LEU R 196      36.659  46.695  53.627  1.00  0.00           C   
ATOM   2150  HN  LEU R 196      32.015  46.869  54.444  1.00  0.00           H   
ATOM   2151  HA  LEU R 196      32.850  47.531  51.906  1.00  0.00           H   
ATOM   2152  HB1 LEU R 196      34.209  47.281  54.175  1.00  0.00           H   
ATOM   2153  HB2 LEU R 196      34.092  45.542  53.956  1.00  0.00           H   
ATOM   2154  HG  LEU R 196      35.608  45.560  52.180  1.00  0.00           H   
ATOM   2155 HD11 LEU R 196      35.375  48.616  51.950  1.00  0.00           H   
ATOM   2156 HD12 LEU R 196      36.564  47.654  51.010  1.00  0.00           H   
ATOM   2157 HD13 LEU R 196      34.766  47.413  50.719  1.00  0.00           H   
ATOM   2158 HD21 LEU R 196      36.517  45.839  54.320  1.00  0.00           H   
ATOM   2159 HD22 LEU R 196      37.654  46.643  53.136  1.00  0.00           H   
ATOM   2160 HD23 LEU R 196      36.542  47.690  54.107  1.00  0.00           H   
ATOM   2161  N   SER R 197      32.213  44.383  52.088  1.00  0.00           N   
ATOM   2162  CA  SER R 197      32.109  43.083  51.272  1.00  0.00           C   
ATOM   2163  C   SER R 197      30.999  43.175  50.229  1.00  0.00           C   
ATOM   2164  O   SER R 197      31.030  42.661  49.110  1.00  0.00           O   
ATOM   2165  CB  SER R 197      31.900  41.787  52.142  1.00  0.00           C   
ATOM   2166  OG  SER R 197      32.984  41.476  53.048  1.00  0.00           O   
ATOM   2167  HN  SER R 197      31.827  44.321  53.005  1.00  0.00           H   
ATOM   2168  HA  SER R 197      33.083  42.981  50.815  1.00  0.00           H   
ATOM   2169  HB1 SER R 197      30.886  41.874  52.588  1.00  0.00           H   
ATOM   2170  HB2 SER R 197      31.983  40.929  51.441  1.00  0.00           H   
ATOM   2171  HG1 SER R 197      32.929  42.115  53.763  1.00  0.00           H   
ATOM   2172  N   SER R 198      29.984  44.003  50.608  1.00  0.00           N   
ATOM   2173  CA  SER R 198      28.956  44.417  49.745  1.00  0.00           C   
ATOM   2174  C   SER R 198      29.439  45.316  48.596  1.00  0.00           C   
ATOM   2175  O   SER R 198      29.129  45.275  47.426  1.00  0.00           O   
ATOM   2176  CB  SER R 198      27.935  45.255  50.589  1.00  0.00           C   
ATOM   2177  OG  SER R 198      27.333  44.515  51.693  1.00  0.00           O   
ATOM   2178  HN  SER R 198      29.923  44.281  51.564  1.00  0.00           H   
ATOM   2179  HA  SER R 198      28.375  43.596  49.352  1.00  0.00           H   
ATOM   2180  HB1 SER R 198      28.370  46.243  50.851  1.00  0.00           H   
ATOM   2181  HB2 SER R 198      27.056  45.640  50.031  1.00  0.00           H   
ATOM   2182  HG1 SER R 198      27.992  44.353  52.372  1.00  0.00           H   
ATOM   2183  N   ALA R 199      30.314  46.211  48.995  1.00  0.00           N   
ATOM   2184  CA  ALA R 199      31.028  47.055  48.026  1.00  0.00           C   
ATOM   2185  C   ALA R 199      31.957  46.394  47.055  1.00  0.00           C   
ATOM   2186  O   ALA R 199      31.944  46.724  45.846  1.00  0.00           O   
ATOM   2187  CB  ALA R 199      31.815  48.146  48.732  1.00  0.00           C   
ATOM   2188  HN  ALA R 199      30.573  46.292  49.954  1.00  0.00           H   
ATOM   2189  HA  ALA R 199      30.190  47.373  47.423  1.00  0.00           H   
ATOM   2190  HB1 ALA R 199      32.110  48.968  48.046  1.00  0.00           H   
ATOM   2191  HB2 ALA R 199      31.243  48.622  49.557  1.00  0.00           H   
ATOM   2192  HB3 ALA R 199      32.746  47.678  49.117  1.00  0.00           H   
ATOM   2193  N   ILE R 200      32.669  45.374  47.496  1.00  0.00           N   
ATOM   2194  CA  ILE R 200      33.482  44.454  46.692  1.00  0.00           C   
ATOM   2195  C   ILE R 200      32.635  43.722  45.648  1.00  0.00           C   
ATOM   2196  O   ILE R 200      32.890  43.472  44.509  1.00  0.00           O   
ATOM   2197  CB  ILE R 200      34.438  43.534  47.466  1.00  0.00           C   
ATOM   2198  CG1 ILE R 200      35.519  44.334  48.188  1.00  0.00           C   
ATOM   2199  CG2 ILE R 200      35.018  42.386  46.660  1.00  0.00           C   
ATOM   2200  CD  ILE R 200      36.150  43.510  49.330  1.00  0.00           C   
ATOM   2201  HN  ILE R 200      32.507  45.058  48.428  1.00  0.00           H   
ATOM   2202  HA  ILE R 200      34.151  45.082  46.122  1.00  0.00           H   
ATOM   2203  HB  ILE R 200      33.883  43.039  48.291  1.00  0.00           H   
ATOM   2204 HG11 ILE R 200      36.305  44.624  47.459  1.00  0.00           H   
ATOM   2205 HG12 ILE R 200      35.140  45.266  48.660  1.00  0.00           H   
ATOM   2206 HG21 ILE R 200      35.946  41.921  47.058  1.00  0.00           H   
ATOM   2207 HG22 ILE R 200      34.322  41.541  46.472  1.00  0.00           H   
ATOM   2208 HG23 ILE R 200      35.401  42.816  45.710  1.00  0.00           H   
ATOM   2209  HD1 ILE R 200      36.655  42.582  48.987  1.00  0.00           H   
ATOM   2210  HD2 ILE R 200      37.027  44.047  49.751  1.00  0.00           H   
ATOM   2211  HD3 ILE R 200      35.465  43.205  50.149  1.00  0.00           H   
ATOM   2212  N   GLY R 201      31.477  43.098  46.007  1.00  0.00           N   
ATOM   2213  CA  GLY R 201      30.666  42.282  45.120  1.00  0.00           C   
ATOM   2214  C   GLY R 201      29.978  43.137  44.045  1.00  0.00           C   
ATOM   2215  O   GLY R 201      29.720  42.652  42.959  1.00  0.00           O   
ATOM   2216  HN  GLY R 201      31.322  43.113  46.991  1.00  0.00           H   
ATOM   2217  HA1 GLY R 201      31.217  41.534  44.569  1.00  0.00           H   
ATOM   2218  HA2 GLY R 201      29.823  41.912  45.686  1.00  0.00           H   
ATOM   2219  N   LEU R 202      29.724  44.377  44.334  1.00  0.00           N   
ATOM   2220  CA  LEU R 202      28.974  45.225  43.494  1.00  0.00           C   
ATOM   2221  C   LEU R 202      29.588  45.597  42.091  1.00  0.00           C   
ATOM   2222  O   LEU R 202      28.805  45.769  41.150  1.00  0.00           O   
ATOM   2223  CB  LEU R 202      28.619  46.451  44.335  1.00  0.00           C   
ATOM   2224  CG  LEU R 202      27.908  47.609  43.600  1.00  0.00           C   
ATOM   2225  CD1 LEU R 202      26.465  47.194  43.237  1.00  0.00           C   
ATOM   2226  CD2 LEU R 202      28.001  48.955  44.335  1.00  0.00           C   
ATOM   2227  HN  LEU R 202      29.927  44.786  45.220  1.00  0.00           H   
ATOM   2228  HA  LEU R 202      28.000  44.787  43.336  1.00  0.00           H   
ATOM   2229  HB1 LEU R 202      27.971  46.096  45.164  1.00  0.00           H   
ATOM   2230  HB2 LEU R 202      29.579  46.866  44.709  1.00  0.00           H   
ATOM   2231  HG  LEU R 202      28.438  47.881  42.662  1.00  0.00           H   
ATOM   2232 HD11 LEU R 202      26.477  46.201  42.739  1.00  0.00           H   
ATOM   2233 HD12 LEU R 202      25.878  47.001  44.160  1.00  0.00           H   
ATOM   2234 HD13 LEU R 202      25.954  47.976  42.635  1.00  0.00           H   
ATOM   2235 HD21 LEU R 202      27.586  49.888  43.898  1.00  0.00           H   
ATOM   2236 HD22 LEU R 202      27.503  48.961  45.328  1.00  0.00           H   
ATOM   2237 HD23 LEU R 202      29.067  49.255  44.413  1.00  0.00           H   
ATOM   2238  N   PRO R 203      30.916  45.727  41.734  1.00  0.00           N   
ATOM   2239  CA  PRO R 203      31.371  45.833  40.365  1.00  0.00           C   
ATOM   2240  C   PRO R 203      31.196  44.515  39.628  1.00  0.00           C   
ATOM   2241  O   PRO R 203      31.160  44.481  38.402  1.00  0.00           O   
ATOM   2242  CB  PRO R 203      32.832  46.251  40.516  1.00  0.00           C   
ATOM   2243  CG  PRO R 203      32.911  46.994  41.817  1.00  0.00           C   
ATOM   2244  CD  PRO R 203      31.952  46.202  42.703  1.00  0.00           C   
ATOM   2245  HA  PRO R 203      30.679  46.469  39.832  1.00  0.00           H   
ATOM   2246  HB1 PRO R 203      33.507  45.373  40.604  1.00  0.00           H   
ATOM   2247  HB2 PRO R 203      32.991  46.974  39.688  1.00  0.00           H   
ATOM   2248  HG1 PRO R 203      33.931  47.195  42.210  1.00  0.00           H   
ATOM   2249  HG2 PRO R 203      32.381  47.969  41.752  1.00  0.00           H   
ATOM   2250  HD1 PRO R 203      32.556  45.376  43.133  1.00  0.00           H   
ATOM   2251  HD2 PRO R 203      31.568  46.835  43.532  1.00  0.00           H   
ATOM   2252  N   VAL R 204      31.130  43.310  40.269  1.00  0.00           N   
ATOM   2253  CA  VAL R 204      30.963  41.983  39.753  1.00  0.00           C   
ATOM   2254  C   VAL R 204      29.590  41.819  39.267  1.00  0.00           C   
ATOM   2255  O   VAL R 204      29.393  41.542  38.113  1.00  0.00           O   
ATOM   2256  CB  VAL R 204      31.421  40.836  40.590  1.00  0.00           C   
ATOM   2257  CG1 VAL R 204      31.051  39.423  40.018  1.00  0.00           C   
ATOM   2258  CG2 VAL R 204      32.966  40.926  40.844  1.00  0.00           C   
ATOM   2259  HN  VAL R 204      31.407  43.369  41.226  1.00  0.00           H   
ATOM   2260  HA  VAL R 204      31.585  41.949  38.870  1.00  0.00           H   
ATOM   2261  HB  VAL R 204      30.873  40.972  41.547  1.00  0.00           H   
ATOM   2262 HG11 VAL R 204      31.238  39.384  38.924  1.00  0.00           H   
ATOM   2263 HG12 VAL R 204      31.523  38.631  40.639  1.00  0.00           H   
ATOM   2264 HG13 VAL R 204      29.949  39.372  40.144  1.00  0.00           H   
ATOM   2265 HG21 VAL R 204      33.231  40.372  41.769  1.00  0.00           H   
ATOM   2266 HG22 VAL R 204      33.501  40.442  39.999  1.00  0.00           H   
ATOM   2267 HG23 VAL R 204      33.256  41.962  41.120  1.00  0.00           H   
ATOM   2268  N   MET R 205      28.630  42.272  40.128  1.00  0.00           N   
ATOM   2269  CA  MET R 205      27.249  42.306  39.800  1.00  0.00           C   
ATOM   2270  C   MET R 205      26.825  42.983  38.501  1.00  0.00           C   
ATOM   2271  O   MET R 205      25.990  42.446  37.738  1.00  0.00           O   
ATOM   2272  CB  MET R 205      26.512  42.884  41.017  1.00  0.00           C   
ATOM   2273  CG  MET R 205      26.445  41.949  42.193  1.00  0.00           C   
ATOM   2274  SD  MET R 205      25.479  40.444  41.971  1.00  0.00           S   
ATOM   2275  CE  MET R 205      23.964  41.396  41.474  1.00  0.00           C   
ATOM   2276  HN  MET R 205      28.904  42.667  41.002  1.00  0.00           H   
ATOM   2277  HA  MET R 205      27.169  41.233  39.714  1.00  0.00           H   
ATOM   2278  HB1 MET R 205      27.033  43.792  41.391  1.00  0.00           H   
ATOM   2279  HB2 MET R 205      25.511  43.305  40.783  1.00  0.00           H   
ATOM   2280  HG1 MET R 205      27.443  41.741  42.636  1.00  0.00           H   
ATOM   2281  HG2 MET R 205      25.963  42.566  42.981  1.00  0.00           H   
ATOM   2282  HE1 MET R 205      23.071  40.735  41.480  1.00  0.00           H   
ATOM   2283  HE2 MET R 205      23.643  42.144  42.230  1.00  0.00           H   
ATOM   2284  HE3 MET R 205      23.942  41.948  40.510  1.00  0.00           H   
ATOM   2285  N   PHE R 206      27.460  44.090  38.163  1.00  0.00           N   
ATOM   2286  CA  PHE R 206      27.341  44.752  36.855  1.00  0.00           C   
ATOM   2287  C   PHE R 206      27.712  43.896  35.686  1.00  0.00           C   
ATOM   2288  O   PHE R 206      26.982  43.875  34.766  1.00  0.00           O   
ATOM   2289  CB  PHE R 206      27.930  46.152  36.740  1.00  0.00           C   
ATOM   2290  CG  PHE R 206      26.987  47.173  37.279  1.00  0.00           C   
ATOM   2291  CD1 PHE R 206      27.215  47.473  38.619  1.00  0.00           C   
ATOM   2292  CD2 PHE R 206      26.071  47.910  36.547  1.00  0.00           C   
ATOM   2293  CE1 PHE R 206      26.414  48.391  39.269  1.00  0.00           C   
ATOM   2294  CE2 PHE R 206      25.216  48.811  37.132  1.00  0.00           C   
ATOM   2295  CZ  PHE R 206      25.339  48.997  38.497  1.00  0.00           C   
ATOM   2296  HN  PHE R 206      28.229  44.510  38.639  1.00  0.00           H   
ATOM   2297  HA  PHE R 206      26.312  44.967  36.606  1.00  0.00           H   
ATOM   2298  HB1 PHE R 206      28.890  46.111  37.298  1.00  0.00           H   
ATOM   2299  HB2 PHE R 206      28.155  46.544  35.725  1.00  0.00           H   
ATOM   2300  HD1 PHE R 206      27.888  46.801  39.130  1.00  0.00           H   
ATOM   2301  HD2 PHE R 206      26.114  47.576  35.521  1.00  0.00           H   
ATOM   2302  HE1 PHE R 206      26.534  48.677  40.304  1.00  0.00           H   
ATOM   2303  HE2 PHE R 206      24.511  49.337  36.505  1.00  0.00           H   
ATOM   2304  HZ  PHE R 206      24.720  49.730  38.992  1.00  0.00           H   
ATOM   2305  N   MET R 207      28.796  43.104  35.691  1.00  0.00           N   
ATOM   2306  CA  MET R 207      29.462  42.661  34.426  1.00  0.00           C   
ATOM   2307  C   MET R 207      29.646  41.131  34.215  1.00  0.00           C   
ATOM   2308  O   MET R 207      30.198  40.637  33.233  1.00  0.00           O   
ATOM   2309  CB  MET R 207      30.887  43.389  34.320  1.00  0.00           C   
ATOM   2310  CG  MET R 207      31.802  42.971  35.470  1.00  0.00           C   
ATOM   2311  SD  MET R 207      33.433  43.457  35.070  1.00  0.00           S   
ATOM   2312  CE  MET R 207      34.191  43.124  36.683  1.00  0.00           C   
ATOM   2313  HN  MET R 207      29.487  43.172  36.407  1.00  0.00           H   
ATOM   2314  HA  MET R 207      28.792  42.980  33.641  1.00  0.00           H   
ATOM   2315  HB1 MET R 207      31.342  43.100  33.349  1.00  0.00           H   
ATOM   2316  HB2 MET R 207      30.702  44.484  34.320  1.00  0.00           H   
ATOM   2317  HG1 MET R 207      31.559  43.504  36.414  1.00  0.00           H   
ATOM   2318  HG2 MET R 207      31.847  41.864  35.556  1.00  0.00           H   
ATOM   2319  HE1 MET R 207      35.284  42.941  36.610  1.00  0.00           H   
ATOM   2320  HE2 MET R 207      34.010  43.999  37.343  1.00  0.00           H   
ATOM   2321  HE3 MET R 207      33.920  42.187  37.215  1.00  0.00           H   
ATOM   2322  N   ALA R 208      29.176  40.373  35.259  1.00  0.00           N   
ATOM   2323  CA  ALA R 208      28.862  38.913  35.109  1.00  0.00           C   
ATOM   2324  C   ALA R 208      27.698  38.626  34.173  1.00  0.00           C   
ATOM   2325  O   ALA R 208      26.712  39.332  34.201  1.00  0.00           O   
ATOM   2326  CB  ALA R 208      28.701  38.245  36.522  1.00  0.00           C   
ATOM   2327  HN  ALA R 208      28.892  40.802  36.112  1.00  0.00           H   
ATOM   2328  HA  ALA R 208      29.780  38.497  34.720  1.00  0.00           H   
ATOM   2329  HB1 ALA R 208      28.563  37.146  36.431  1.00  0.00           H   
ATOM   2330  HB2 ALA R 208      29.564  38.473  37.183  1.00  0.00           H   
ATOM   2331  HB3 ALA R 208      27.894  38.807  37.038  1.00  0.00           H   
ATOM   2332  N   THR R 209      27.872  37.673  33.205  1.00  0.00           N   
ATOM   2333  CA  THR R 209      26.897  37.277  32.188  1.00  0.00           C   
ATOM   2334  C   THR R 209      27.065  35.783  31.895  1.00  0.00           C   
ATOM   2335  O   THR R 209      27.972  35.091  32.201  1.00  0.00           O   
ATOM   2336  CB  THR R 209      26.742  38.148  30.898  1.00  0.00           C   
ATOM   2337  CG2 THR R 209      27.861  37.924  29.949  1.00  0.00           C   
ATOM   2338  OG1 THR R 209      25.448  38.012  30.264  1.00  0.00           O   
ATOM   2339  HN  THR R 209      28.739  37.183  33.158  1.00  0.00           H   
ATOM   2340  HA  THR R 209      26.001  37.410  32.777  1.00  0.00           H   
ATOM   2341  HB  THR R 209      26.871  39.186  31.272  1.00  0.00           H   
ATOM   2342  HG1 THR R 209      24.930  38.641  30.772  1.00  0.00           H   
ATOM   2343 HG21 THR R 209      28.837  38.037  30.468  1.00  0.00           H   
ATOM   2344 HG22 THR R 209      27.987  36.891  29.559  1.00  0.00           H   
ATOM   2345 HG23 THR R 209      27.824  38.701  29.155  1.00  0.00           H   
ATOM   2346  N   THR R 210      26.124  35.174  31.113  1.00  0.00           N   
ATOM   2347  CA  THR R 210      26.141  33.831  30.553  1.00  0.00           C   
ATOM   2348  C   THR R 210      26.437  33.960  29.068  1.00  0.00           C   
ATOM   2349  O   THR R 210      25.867  34.809  28.407  1.00  0.00           O   
ATOM   2350  CB  THR R 210      24.819  33.126  30.835  1.00  0.00           C   
ATOM   2351  CG2 THR R 210      24.517  33.239  32.263  1.00  0.00           C   
ATOM   2352  OG1 THR R 210      23.738  33.613  30.069  1.00  0.00           O   
ATOM   2353  HN  THR R 210      25.481  35.743  30.606  1.00  0.00           H   
ATOM   2354  HA  THR R 210      26.931  33.267  31.026  1.00  0.00           H   
ATOM   2355  HB  THR R 210      24.873  32.041  30.599  1.00  0.00           H   
ATOM   2356  HG1 THR R 210      22.901  33.215  30.317  1.00  0.00           H   
ATOM   2357 HG21 THR R 210      25.339  32.781  32.855  1.00  0.00           H   
ATOM   2358 HG22 THR R 210      24.431  34.235  32.747  1.00  0.00           H   
ATOM   2359 HG23 THR R 210      23.612  32.637  32.494  1.00  0.00           H   
ATOM   2360  N   LYS R 211      27.333  33.048  28.608  1.00  0.00           N   
ATOM   2361  CA  LYS R 211      27.731  33.080  27.206  1.00  0.00           C   
ATOM   2362  C   LYS R 211      28.023  31.606  26.793  1.00  0.00           C   
ATOM   2363  O   LYS R 211      28.314  30.772  27.638  1.00  0.00           O   
ATOM   2364  CB  LYS R 211      28.820  34.044  26.756  1.00  0.00           C   
ATOM   2365  CG  LYS R 211      29.825  34.430  27.871  1.00  0.00           C   
ATOM   2366  CD  LYS R 211      31.168  35.001  27.251  1.00  0.00           C   
ATOM   2367  CE  LYS R 211      31.068  36.305  26.428  1.00  0.00           C   
ATOM   2368  NZ  LYS R 211      32.327  36.955  26.125  1.00  0.00           N 1+
ATOM   2369  HN  LYS R 211      27.819  32.391  29.179  1.00  0.00           H   
ATOM   2370  HA  LYS R 211      26.910  33.296  26.539  1.00  0.00           H   
ATOM   2371  HB1 LYS R 211      29.235  33.776  25.760  1.00  0.00           H   
ATOM   2372  HB2 LYS R 211      28.226  34.915  26.408  1.00  0.00           H   
ATOM   2373  HG1 LYS R 211      29.340  35.204  28.503  1.00  0.00           H   
ATOM   2374  HG2 LYS R 211      29.992  33.585  28.571  1.00  0.00           H   
ATOM   2375  HD1 LYS R 211      31.858  35.179  28.104  1.00  0.00           H   
ATOM   2376  HD2 LYS R 211      31.679  34.188  26.691  1.00  0.00           H   
ATOM   2377  HE1 LYS R 211      30.518  36.127  25.479  1.00  0.00           H   
ATOM   2378  HE2 LYS R 211      30.561  37.036  27.094  1.00  0.00           H   
ATOM   2379  HZ1 LYS R 211      32.870  37.047  27.007  1.00  0.00           H   
ATOM   2380  HZ2 LYS R 211      32.884  36.362  25.476  1.00  0.00           H   
ATOM   2381  HZ3 LYS R 211      32.146  37.900  25.730  1.00  0.00           H   
ATOM   2382  N   TYR R 212      27.774  31.248  25.538  1.00  0.00           N   
ATOM   2383  CA  TYR R 212      28.000  29.974  25.044  1.00  0.00           C   
ATOM   2384  C   TYR R 212      29.493  29.825  24.618  1.00  0.00           C   
ATOM   2385  O   TYR R 212      29.971  30.514  23.759  1.00  0.00           O   
ATOM   2386  CB  TYR R 212      26.988  29.586  23.904  1.00  0.00           C   
ATOM   2387  CG  TYR R 212      26.766  28.119  23.420  1.00  0.00           C   
ATOM   2388  CD1 TYR R 212      26.984  27.766  22.078  1.00  0.00           C   
ATOM   2389  CD2 TYR R 212      26.061  27.233  24.241  1.00  0.00           C   
ATOM   2390  CE1 TYR R 212      26.529  26.504  21.638  1.00  0.00           C   
ATOM   2391  CE2 TYR R 212      25.717  25.954  23.816  1.00  0.00           C   
ATOM   2392  CZ  TYR R 212      25.931  25.597  22.464  1.00  0.00           C   
ATOM   2393  OH  TYR R 212      25.522  24.367  21.968  1.00  0.00           O   
ATOM   2394  HN  TYR R 212      27.469  31.936  24.885  1.00  0.00           H   
ATOM   2395  HA  TYR R 212      27.838  29.259  25.838  1.00  0.00           H   
ATOM   2396  HB1 TYR R 212      25.936  29.809  24.185  1.00  0.00           H   
ATOM   2397  HB2 TYR R 212      27.189  30.131  22.957  1.00  0.00           H   
ATOM   2398  HD1 TYR R 212      27.504  28.336  21.322  1.00  0.00           H   
ATOM   2399  HD2 TYR R 212      25.733  27.558  25.218  1.00  0.00           H   
ATOM   2400  HE1 TYR R 212      26.676  26.291  20.589  1.00  0.00           H   
ATOM   2401  HE2 TYR R 212      25.231  25.233  24.457  1.00  0.00           H   
ATOM   2402  HH  TYR R 212      26.151  24.291  21.246  1.00  0.00           H   
ATOM   2403  N   ARG R 213      30.265  28.814  25.281  1.00  0.00           N   
ATOM   2404  CA  ARG R 213      31.673  28.393  25.035  1.00  0.00           C   
ATOM   2405  C   ARG R 213      31.811  26.865  24.855  1.00  0.00           C   
ATOM   2406  O   ARG R 213      31.340  26.063  25.693  1.00  0.00           O   
ATOM   2407  CB  ARG R 213      32.616  28.902  26.116  1.00  0.00           C   
ATOM   2408  CG  ARG R 213      32.851  30.399  26.167  1.00  0.00           C   
ATOM   2409  CD  ARG R 213      33.800  30.749  27.344  1.00  0.00           C   
ATOM   2410  NE  ARG R 213      34.414  32.069  27.144  1.00  0.00           N   
ATOM   2411  CZ  ARG R 213      35.273  32.694  28.012  1.00  0.00           C   
ATOM   2412  NH1 ARG R 213      35.799  32.138  29.070  1.00  0.00           N 1+
ATOM   2413  NH2 ARG R 213      35.515  33.968  27.853  1.00  0.00           N   
ATOM   2414  HN  ARG R 213      29.842  28.225  25.966  1.00  0.00           H   
ATOM   2415  HA  ARG R 213      32.031  28.825  24.113  1.00  0.00           H   
ATOM   2416  HB1 ARG R 213      32.340  28.719  27.177  1.00  0.00           H   
ATOM   2417  HB2 ARG R 213      33.599  28.385  26.091  1.00  0.00           H   
ATOM   2418  HG1 ARG R 213      33.165  30.703  25.146  1.00  0.00           H   
ATOM   2419  HG2 ARG R 213      31.896  30.926  26.380  1.00  0.00           H   
ATOM   2420  HD1 ARG R 213      33.189  30.731  28.272  1.00  0.00           H   
ATOM   2421  HD2 ARG R 213      34.650  30.036  27.403  1.00  0.00           H   
ATOM   2422  HE  ARG R 213      34.063  32.598  26.371  1.00  0.00           H   
ATOM   2423 HH11 ARG R 213      35.580  31.179  29.247  1.00  0.00           H   
ATOM   2424 HH12 ARG R 213      36.099  32.624  29.892  1.00  0.00           H   
ATOM   2425 HH21 ARG R 213      35.322  34.367  26.956  1.00  0.00           H   
ATOM   2426 HH22 ARG R 213      36.386  34.233  28.266  1.00  0.00           H   
ATOM   2427  N   GLN R 214      32.474  26.397  23.811  1.00  0.00           N   
ATOM   2428  CA  GLN R 214      32.752  25.004  23.550  1.00  0.00           C   
ATOM   2429  C   GLN R 214      31.521  24.117  23.303  1.00  0.00           C   
ATOM   2430  O   GLN R 214      31.557  22.889  23.382  1.00  0.00           O   
ATOM   2431  CB  GLN R 214      33.697  24.327  24.592  1.00  0.00           C   
ATOM   2432  CG  GLN R 214      34.968  25.091  24.739  1.00  0.00           C   
ATOM   2433  CD  GLN R 214      36.013  24.345  25.596  1.00  0.00           C   
ATOM   2434  NE2 GLN R 214      36.827  23.479  25.004  1.00  0.00           N   
ATOM   2435  OE1 GLN R 214      36.120  24.555  26.802  1.00  0.00           O   
ATOM   2436  HN  GLN R 214      32.731  26.964  23.033  1.00  0.00           H   
ATOM   2437  HA  GLN R 214      33.339  24.948  22.645  1.00  0.00           H   
ATOM   2438  HB1 GLN R 214      33.214  24.301  25.592  1.00  0.00           H   
ATOM   2439  HB2 GLN R 214      34.028  23.316  24.272  1.00  0.00           H   
ATOM   2440  HG1 GLN R 214      35.510  25.361  23.807  1.00  0.00           H   
ATOM   2441  HG2 GLN R 214      34.715  26.038  25.262  1.00  0.00           H   
ATOM   2442 HE21 GLN R 214      36.611  23.227  24.060  1.00  0.00           H   
ATOM   2443 HE22 GLN R 214      37.391  22.872  25.564  1.00  0.00           H   
ATOM   2444  N   GLY R 215      30.389  24.674  22.879  1.00  0.00           N   
ATOM   2445  CA  GLY R 215      29.114  24.015  22.668  1.00  0.00           C   
ATOM   2446  C   GLY R 215      28.377  23.777  23.954  1.00  0.00           C   
ATOM   2447  O   GLY R 215      27.620  22.803  24.025  1.00  0.00           O   
ATOM   2448  HN  GLY R 215      30.273  25.664  22.888  1.00  0.00           H   
ATOM   2449  HA1 GLY R 215      28.559  24.616  21.962  1.00  0.00           H   
ATOM   2450  HA2 GLY R 215      29.309  23.000  22.354  1.00  0.00           H   
ATOM   2451  N   SER R 216      28.529  24.680  25.009  1.00  0.00           N   
ATOM   2452  CA  SER R 216      27.908  24.673  26.278  1.00  0.00           C   
ATOM   2453  C   SER R 216      27.890  26.084  26.747  1.00  0.00           C   
ATOM   2454  O   SER R 216      28.738  26.955  26.418  1.00  0.00           O   
ATOM   2455  CB  SER R 216      28.596  23.798  27.416  1.00  0.00           C   
ATOM   2456  OG  SER R 216      28.423  22.426  27.047  1.00  0.00           O   
ATOM   2457  HN  SER R 216      29.106  25.483  24.878  1.00  0.00           H   
ATOM   2458  HA  SER R 216      26.880  24.413  26.075  1.00  0.00           H   
ATOM   2459  HB1 SER R 216      29.689  23.970  27.513  1.00  0.00           H   
ATOM   2460  HB2 SER R 216      28.036  23.905  28.369  1.00  0.00           H   
ATOM   2461  HG1 SER R 216      29.203  22.212  26.530  1.00  0.00           H   
ATOM   2462  N   ILE R 217      26.878  26.451  27.569  1.00  0.00           N   
ATOM   2463  CA  ILE R 217      26.831  27.731  28.283  1.00  0.00           C   
ATOM   2464  C   ILE R 217      27.811  27.642  29.445  1.00  0.00           C   
ATOM   2465  O   ILE R 217      28.033  26.598  30.000  1.00  0.00           O   
ATOM   2466  CB  ILE R 217      25.332  28.105  28.723  1.00  0.00           C   
ATOM   2467  CG1 ILE R 217      24.245  27.690  27.764  1.00  0.00           C   
ATOM   2468  CG2 ILE R 217      25.265  29.598  29.048  1.00  0.00           C   
ATOM   2469  CD  ILE R 217      22.760  27.856  28.343  1.00  0.00           C   
ATOM   2470  HN  ILE R 217      26.241  25.720  27.801  1.00  0.00           H   
ATOM   2471  HA  ILE R 217      27.175  28.441  27.546  1.00  0.00           H   
ATOM   2472  HB  ILE R 217      25.069  27.566  29.659  1.00  0.00           H   
ATOM   2473 HG11 ILE R 217      24.372  28.166  26.768  1.00  0.00           H   
ATOM   2474 HG12 ILE R 217      24.444  26.605  27.626  1.00  0.00           H   
ATOM   2475 HG21 ILE R 217      24.350  29.665  29.675  1.00  0.00           H   
ATOM   2476 HG22 ILE R 217      26.133  29.884  29.679  1.00  0.00           H   
ATOM   2477 HG23 ILE R 217      25.391  30.333  28.225  1.00  0.00           H   
ATOM   2478  HD1 ILE R 217      21.967  27.240  27.868  1.00  0.00           H   
ATOM   2479  HD2 ILE R 217      22.805  27.629  29.430  1.00  0.00           H   
ATOM   2480  HD3 ILE R 217      22.570  28.939  28.179  1.00  0.00           H   
ATOM   2481  N   ASP R 218      28.424  28.783  29.720  1.00  0.00           N   
ATOM   2482  CA  ASP R 218      29.231  29.043  30.872  1.00  0.00           C   
ATOM   2483  C   ASP R 218      28.941  30.404  31.530  1.00  0.00           C   
ATOM   2484  O   ASP R 218      28.419  31.304  30.866  1.00  0.00           O   
ATOM   2485  CB  ASP R 218      30.761  28.832  30.437  1.00  0.00           C   
ATOM   2486  CG  ASP R 218      31.693  28.648  31.621  1.00  0.00           C   
ATOM   2487  OD1 ASP R 218      32.962  28.368  31.465  1.00  0.00           O   
ATOM   2488  OD2 ASP R 218      31.220  28.615  32.788  1.00  0.00           O 1-
ATOM   2489  HN  ASP R 218      28.253  29.505  29.054  1.00  0.00           H   
ATOM   2490  HA  ASP R 218      28.878  28.266  31.535  1.00  0.00           H   
ATOM   2491  HB1 ASP R 218      30.830  27.859  29.905  1.00  0.00           H   
ATOM   2492  HB2 ASP R 218      31.131  29.615  29.740  1.00  0.00           H   
ATOM   2493  N   CYS R 219      29.410  30.651  32.780  1.00  0.00           N   
ATOM   2494  CA  CYS R 219      29.252  31.888  33.653  1.00  0.00           C   
ATOM   2495  C   CYS R 219      30.558  32.699  33.840  1.00  0.00           C   
ATOM   2496  O   CYS R 219      31.484  32.089  34.463  1.00  0.00           O   
ATOM   2497  CB  CYS R 219      28.628  31.376  35.026  1.00  0.00           C   
ATOM   2498  SG  CYS R 219      28.078  32.572  36.242  1.00  0.00           S   
ATOM   2499  HN  CYS R 219      30.145  30.037  33.057  1.00  0.00           H   
ATOM   2500  HA  CYS R 219      28.561  32.554  33.158  1.00  0.00           H   
ATOM   2501  HB1 CYS R 219      27.686  30.869  34.728  1.00  0.00           H   
ATOM   2502  HB2 CYS R 219      29.284  30.587  35.451  1.00  0.00           H   
ATOM   2503  N   THR R 220      30.623  33.965  33.398  1.00  0.00           N   
ATOM   2504  CA  THR R 220      31.892  34.670  33.525  1.00  0.00           C   
ATOM   2505  C   THR R 220      31.738  36.196  33.351  1.00  0.00           C   
ATOM   2506  O   THR R 220      30.763  36.649  32.740  1.00  0.00           O   
ATOM   2507  CB  THR R 220      32.906  34.161  32.583  1.00  0.00           C   
ATOM   2508  CG2 THR R 220      32.622  34.593  31.064  1.00  0.00           C   
ATOM   2509  OG1 THR R 220      34.249  34.462  33.018  1.00  0.00           O   
ATOM   2510  HN  THR R 220      29.753  34.413  33.206  1.00  0.00           H   
ATOM   2511  HA  THR R 220      32.146  34.591  34.572  1.00  0.00           H   
ATOM   2512  HB  THR R 220      32.839  33.052  32.568  1.00  0.00           H   
ATOM   2513  HG1 THR R 220      34.872  33.861  32.604  1.00  0.00           H   
ATOM   2514 HG21 THR R 220      32.966  35.646  30.982  1.00  0.00           H   
ATOM   2515 HG22 THR R 220      33.255  33.982  30.386  1.00  0.00           H   
ATOM   2516 HG23 THR R 220      31.532  34.525  30.861  1.00  0.00           H   
ATOM   2517  N   LEU R 221      32.766  36.894  33.815  1.00  0.00           N   
ATOM   2518  CA  LEU R 221      32.980  38.391  33.740  1.00  0.00           C   
ATOM   2519  C   LEU R 221      33.212  38.840  32.288  1.00  0.00           C   
ATOM   2520  O   LEU R 221      34.206  38.491  31.586  1.00  0.00           O   
ATOM   2521  CB  LEU R 221      34.147  38.830  34.590  1.00  0.00           C   
ATOM   2522  CG  LEU R 221      34.108  38.641  36.095  1.00  0.00           C   
ATOM   2523  CD1 LEU R 221      35.187  39.402  36.822  1.00  0.00           C   
ATOM   2524  CD2 LEU R 221      32.653  38.979  36.693  1.00  0.00           C   
ATOM   2525  HN  LEU R 221      33.605  36.408  34.044  1.00  0.00           H   
ATOM   2526  HA  LEU R 221      32.067  38.861  34.077  1.00  0.00           H   
ATOM   2527  HB1 LEU R 221      35.114  38.416  34.233  1.00  0.00           H   
ATOM   2528  HB2 LEU R 221      34.215  39.933  34.473  1.00  0.00           H   
ATOM   2529  HG  LEU R 221      34.151  37.563  36.363  1.00  0.00           H   
ATOM   2530 HD11 LEU R 221      35.145  39.325  37.930  1.00  0.00           H   
ATOM   2531 HD12 LEU R 221      36.143  38.916  36.535  1.00  0.00           H   
ATOM   2532 HD13 LEU R 221      35.178  40.457  36.474  1.00  0.00           H   
ATOM   2533 HD21 LEU R 221      31.776  38.746  36.052  1.00  0.00           H   
ATOM   2534 HD22 LEU R 221      32.521  38.238  37.510  1.00  0.00           H   
ATOM   2535 HD23 LEU R 221      32.768  40.037  37.011  1.00  0.00           H   
ATOM   2536  N   THR R 222      32.353  39.724  31.812  1.00  0.00           N   
ATOM   2537  CA  THR R 222      32.494  40.474  30.555  1.00  0.00           C   
ATOM   2538  C   THR R 222      33.181  41.846  30.686  1.00  0.00           C   
ATOM   2539  O   THR R 222      32.633  42.804  31.242  1.00  0.00           O   
ATOM   2540  CB  THR R 222      31.220  40.802  29.829  1.00  0.00           C   
ATOM   2541  CG2 THR R 222      31.026  39.726  28.726  1.00  0.00           C   
ATOM   2542  OG1 THR R 222      30.027  40.906  30.649  1.00  0.00           O   
ATOM   2543  HN  THR R 222      31.512  39.820  32.338  1.00  0.00           H   
ATOM   2544  HA  THR R 222      33.116  39.879  29.902  1.00  0.00           H   
ATOM   2545  HB  THR R 222      31.267  41.777  29.297  1.00  0.00           H   
ATOM   2546  HG1 THR R 222      30.382  40.860  31.540  1.00  0.00           H   
ATOM   2547 HG21 THR R 222      31.062  38.697  29.144  1.00  0.00           H   
ATOM   2548 HG22 THR R 222      30.027  39.768  28.239  1.00  0.00           H   
ATOM   2549 HG23 THR R 222      31.741  39.848  27.885  1.00  0.00           H   
ATOM   2550  N   PHE R 223      34.341  41.927  30.067  1.00  0.00           N   
ATOM   2551  CA  PHE R 223      35.093  43.138  30.028  1.00  0.00           C   
ATOM   2552  C   PHE R 223      35.088  43.616  28.610  1.00  0.00           C   
ATOM   2553  O   PHE R 223      34.769  42.926  27.594  1.00  0.00           O   
ATOM   2554  CB  PHE R 223      36.507  42.851  30.355  1.00  0.00           C   
ATOM   2555  CG  PHE R 223      36.643  42.268  31.741  1.00  0.00           C   
ATOM   2556  CD1 PHE R 223      36.839  40.887  32.055  1.00  0.00           C   
ATOM   2557  CD2 PHE R 223      36.884  43.148  32.826  1.00  0.00           C   
ATOM   2558  CE1 PHE R 223      37.107  40.338  33.287  1.00  0.00           C   
ATOM   2559  CE2 PHE R 223      37.223  42.659  34.078  1.00  0.00           C   
ATOM   2560  CZ  PHE R 223      37.299  41.282  34.298  1.00  0.00           C   
ATOM   2561  HN  PHE R 223      34.778  41.130  29.657  1.00  0.00           H   
ATOM   2562  HA  PHE R 223      34.751  43.891  30.722  1.00  0.00           H   
ATOM   2563  HB1 PHE R 223      36.879  42.108  29.618  1.00  0.00           H   
ATOM   2564  HB2 PHE R 223      37.089  43.791  30.246  1.00  0.00           H   
ATOM   2565  HD1 PHE R 223      36.773  40.115  31.302  1.00  0.00           H   
ATOM   2566  HD2 PHE R 223      36.670  44.205  32.762  1.00  0.00           H   
ATOM   2567  HE1 PHE R 223      37.165  39.275  33.471  1.00  0.00           H   
ATOM   2568  HE2 PHE R 223      37.319  43.353  34.899  1.00  0.00           H   
ATOM   2569  HZ  PHE R 223      37.568  40.835  35.244  1.00  0.00           H   
ATOM   2570  N   SER R 224      35.514  44.857  28.495  1.00  0.00           N   
ATOM   2571  CA  SER R 224      35.705  45.487  27.275  1.00  0.00           C   
ATOM   2572  C   SER R 224      37.008  45.023  26.594  1.00  0.00           C   
ATOM   2573  O   SER R 224      38.017  44.695  27.320  1.00  0.00           O   
ATOM   2574  CB  SER R 224      35.555  47.100  27.309  1.00  0.00           C   
ATOM   2575  OG  SER R 224      36.539  47.583  28.224  1.00  0.00           O   
ATOM   2576  HN  SER R 224      35.850  45.322  29.310  1.00  0.00           H   
ATOM   2577  HA  SER R 224      34.915  45.173  26.609  1.00  0.00           H   
ATOM   2578  HB1 SER R 224      35.752  47.458  26.276  1.00  0.00           H   
ATOM   2579  HB2 SER R 224      34.518  47.412  27.558  1.00  0.00           H   
ATOM   2580  HG1 SER R 224      36.399  48.527  28.326  1.00  0.00           H   
ATOM   2581  N   HSE R 225      36.940  44.870  25.243  1.00  0.00           N   
ATOM   2582  CA  HSE R 225      37.904  44.325  24.409  1.00  0.00           C   
ATOM   2583  C   HSE R 225      38.940  45.337  24.110  1.00  0.00           C   
ATOM   2584  O   HSE R 225      38.610  46.481  23.907  1.00  0.00           O   
ATOM   2585  CB  HSE R 225      37.295  43.834  23.091  1.00  0.00           C   
ATOM   2586  CG  HSE R 225      36.467  42.608  23.344  1.00  0.00           C   
ATOM   2587  CD2 HSE R 225      35.211  42.328  23.771  1.00  0.00           C   
ATOM   2588  ND1 HSE R 225      37.261  41.517  23.110  1.00  0.00           N   
ATOM   2589  CE1 HSE R 225      36.453  40.444  23.476  1.00  0.00           C   
ATOM   2590  NE2 HSE R 225      35.228  40.919  23.914  1.00  0.00           N   
ATOM   2591  HN  HSE R 225      36.099  45.229  24.845  1.00  0.00           H   
ATOM   2592  HA  HSE R 225      38.404  43.557  24.982  1.00  0.00           H   
ATOM   2593  HB1 HSE R 225      36.611  44.634  22.736  1.00  0.00           H   
ATOM   2594  HB2 HSE R 225      38.059  43.607  22.318  1.00  0.00           H   
ATOM   2595  HD2 HSE R 225      34.275  42.845  23.946  1.00  0.00           H   
ATOM   2596  HE1 HSE R 225      36.760  39.399  23.439  1.00  0.00           H   
ATOM   2597  HE2 HSE R 225      34.440  40.415  24.266  1.00  0.00           H   
ATOM   2598  N   PRO R 226      40.215  44.990  23.934  1.00  0.00           N   
ATOM   2599  CA  PRO R 226      40.818  43.704  24.387  1.00  0.00           C   
ATOM   2600  C   PRO R 226      40.701  43.411  25.812  1.00  0.00           C   
ATOM   2601  O   PRO R 226      40.881  44.306  26.641  1.00  0.00           O   
ATOM   2602  CB  PRO R 226      42.309  43.913  23.973  1.00  0.00           C   
ATOM   2603  CG  PRO R 226      42.240  44.998  22.932  1.00  0.00           C   
ATOM   2604  CD  PRO R 226      41.109  45.961  23.278  1.00  0.00           C   
ATOM   2605  HA  PRO R 226      40.242  42.965  23.849  1.00  0.00           H   
ATOM   2606  HB1 PRO R 226      43.045  44.382  24.661  1.00  0.00           H   
ATOM   2607  HB2 PRO R 226      42.848  42.962  23.776  1.00  0.00           H   
ATOM   2608  HG1 PRO R 226      43.207  45.513  22.744  1.00  0.00           H   
ATOM   2609  HG2 PRO R 226      41.956  44.448  22.010  1.00  0.00           H   
ATOM   2610  HD1 PRO R 226      41.490  46.565  24.129  1.00  0.00           H   
ATOM   2611  HD2 PRO R 226      40.660  46.675  22.556  1.00  0.00           H   
ATOM   2612  N   THR R 227      40.275  42.200  26.174  1.00  0.00           N   
ATOM   2613  CA  THR R 227      39.856  41.900  27.543  1.00  0.00           C   
ATOM   2614  C   THR R 227      41.034  41.489  28.376  1.00  0.00           C   
ATOM   2615  O   THR R 227      40.999  41.658  29.557  1.00  0.00           O   
ATOM   2616  CB  THR R 227      38.792  40.722  27.600  1.00  0.00           C   
ATOM   2617  CG2 THR R 227      37.644  41.096  26.571  1.00  0.00           C   
ATOM   2618  OG1 THR R 227      39.398  39.518  27.207  1.00  0.00           O   
ATOM   2619  HN  THR R 227      40.155  41.500  25.474  1.00  0.00           H   
ATOM   2620  HA  THR R 227      39.277  42.673  28.027  1.00  0.00           H   
ATOM   2621  HB  THR R 227      38.312  40.735  28.601  1.00  0.00           H   
ATOM   2622  HG1 THR R 227      39.649  39.058  28.012  1.00  0.00           H   
ATOM   2623 HG21 THR R 227      36.802  40.381  26.696  1.00  0.00           H   
ATOM   2624 HG22 THR R 227      37.307  42.144  26.718  1.00  0.00           H   
ATOM   2625 HG23 THR R 227      38.041  40.865  25.559  1.00  0.00           H   
ATOM   2626  N   TRP R 228      42.110  41.045  27.760  1.00  0.00           N   
ATOM   2627  CA  TRP R 228      43.267  40.479  28.438  1.00  0.00           C   
ATOM   2628  C   TRP R 228      43.936  41.335  29.445  1.00  0.00           C   
ATOM   2629  O   TRP R 228      44.461  40.821  30.447  1.00  0.00           O   
ATOM   2630  CB  TRP R 228      44.341  39.985  27.404  1.00  0.00           C   
ATOM   2631  CG  TRP R 228      44.816  40.858  26.288  1.00  0.00           C   
ATOM   2632  CD1 TRP R 228      44.318  40.859  24.993  1.00  0.00           C   
ATOM   2633  CD2 TRP R 228      45.972  41.620  26.312  1.00  0.00           C   
ATOM   2634  CE2 TRP R 228      46.030  42.217  25.029  1.00  0.00           C   
ATOM   2635  CE3 TRP R 228      46.819  42.063  27.300  1.00  0.00           C   
ATOM   2636  NE1 TRP R 228      45.053  41.679  24.260  1.00  0.00           N   
ATOM   2637  CZ2 TRP R 228      47.025  43.192  24.679  1.00  0.00           C   
ATOM   2638  CZ3 TRP R 228      47.821  43.042  27.014  1.00  0.00           C   
ATOM   2639  CH2 TRP R 228      47.961  43.506  25.695  1.00  0.00           C   
ATOM   2640  HN  TRP R 228      42.126  40.983  26.765  1.00  0.00           H   
ATOM   2641  HA  TRP R 228      42.897  39.612  28.965  1.00  0.00           H   
ATOM   2642  HB1 TRP R 228      45.200  39.614  28.003  1.00  0.00           H   
ATOM   2643  HB2 TRP R 228      43.866  39.122  26.891  1.00  0.00           H   
ATOM   2644  HD1 TRP R 228      43.504  40.235  24.653  1.00  0.00           H   
ATOM   2645  HE1 TRP R 228      44.880  42.093  23.393  1.00  0.00           H   
ATOM   2646  HE3 TRP R 228      46.695  41.909  28.362  1.00  0.00           H   
ATOM   2647  HZ2 TRP R 228      46.986  43.562  23.665  1.00  0.00           H   
ATOM   2648  HZ3 TRP R 228      48.458  43.270  27.855  1.00  0.00           H   
ATOM   2649  HH2 TRP R 228      48.859  44.059  25.461  1.00  0.00           H   
ATOM   2650  N   TYR R 229      44.080  42.678  29.170  1.00  0.00           N   
ATOM   2651  CA  TYR R 229      44.769  43.455  30.145  1.00  0.00           C   
ATOM   2652  C   TYR R 229      43.970  43.483  31.463  1.00  0.00           C   
ATOM   2653  O   TYR R 229      44.478  43.263  32.595  1.00  0.00           O   
ATOM   2654  CB  TYR R 229      45.060  44.875  29.603  1.00  0.00           C   
ATOM   2655  CG  TYR R 229      45.563  45.799  30.623  1.00  0.00           C   
ATOM   2656  CD1 TYR R 229      44.765  46.865  31.082  1.00  0.00           C   
ATOM   2657  CD2 TYR R 229      46.855  45.693  31.117  1.00  0.00           C   
ATOM   2658  CE1 TYR R 229      45.202  47.694  32.073  1.00  0.00           C   
ATOM   2659  CE2 TYR R 229      47.333  46.600  32.026  1.00  0.00           C   
ATOM   2660  CZ  TYR R 229      46.523  47.590  32.554  1.00  0.00           C   
ATOM   2661  OH  TYR R 229      47.004  48.671  33.429  1.00  0.00           O   
ATOM   2662  HN  TYR R 229      43.546  42.999  28.392  1.00  0.00           H   
ATOM   2663  HA  TYR R 229      45.753  43.045  30.317  1.00  0.00           H   
ATOM   2664  HB1 TYR R 229      45.782  44.926  28.761  1.00  0.00           H   
ATOM   2665  HB2 TYR R 229      44.163  45.231  29.053  1.00  0.00           H   
ATOM   2666  HD1 TYR R 229      43.807  47.006  30.604  1.00  0.00           H   
ATOM   2667  HD2 TYR R 229      47.547  44.927  30.801  1.00  0.00           H   
ATOM   2668  HE1 TYR R 229      44.582  48.496  32.446  1.00  0.00           H   
ATOM   2669  HE2 TYR R 229      48.354  46.541  32.371  1.00  0.00           H   
ATOM   2670  HH  TYR R 229      47.916  48.768  33.148  1.00  0.00           H   
ATOM   2671  N   TRP R 230      42.644  43.698  31.375  1.00  0.00           N   
ATOM   2672  CA  TRP R 230      41.720  43.747  32.520  1.00  0.00           C   
ATOM   2673  C   TRP R 230      41.775  42.494  33.296  1.00  0.00           C   
ATOM   2674  O   TRP R 230      41.782  42.434  34.528  1.00  0.00           O   
ATOM   2675  CB  TRP R 230      40.307  44.083  32.005  1.00  0.00           C   
ATOM   2676  CG  TRP R 230      40.036  45.357  31.234  1.00  0.00           C   
ATOM   2677  CD1 TRP R 230      39.226  45.465  30.156  1.00  0.00           C   
ATOM   2678  CD2 TRP R 230      40.436  46.722  31.534  1.00  0.00           C   
ATOM   2679  CE2 TRP R 230      39.694  47.648  30.679  1.00  0.00           C   
ATOM   2680  CE3 TRP R 230      41.301  47.235  32.519  1.00  0.00           C   
ATOM   2681  NE1 TRP R 230      38.913  46.830  29.895  1.00  0.00           N   
ATOM   2682  CZ2 TRP R 230      39.885  48.966  30.807  1.00  0.00           C   
ATOM   2683  CZ3 TRP R 230      41.440  48.621  32.637  1.00  0.00           C   
ATOM   2684  CH2 TRP R 230      40.686  49.429  31.802  1.00  0.00           C   
ATOM   2685  HN  TRP R 230      42.297  43.687  30.440  1.00  0.00           H   
ATOM   2686  HA  TRP R 230      42.076  44.520  33.186  1.00  0.00           H   
ATOM   2687  HB1 TRP R 230      40.063  43.224  31.345  1.00  0.00           H   
ATOM   2688  HB2 TRP R 230      39.595  44.113  32.857  1.00  0.00           H   
ATOM   2689  HD1 TRP R 230      38.860  44.672  29.521  1.00  0.00           H   
ATOM   2690  HE1 TRP R 230      38.198  47.113  29.292  1.00  0.00           H   
ATOM   2691  HE3 TRP R 230      41.850  46.562  33.162  1.00  0.00           H   
ATOM   2692  HZ2 TRP R 230      39.367  49.739  30.258  1.00  0.00           H   
ATOM   2693  HZ3 TRP R 230      41.931  49.085  33.480  1.00  0.00           H   
ATOM   2694  HH2 TRP R 230      40.828  50.499  31.764  1.00  0.00           H   
ATOM   2695  N   GLU R 231      41.678  41.362  32.490  1.00  0.00           N   
ATOM   2696  CA  GLU R 231      41.612  40.017  33.054  1.00  0.00           C   
ATOM   2697  C   GLU R 231      42.880  39.575  33.788  1.00  0.00           C   
ATOM   2698  O   GLU R 231      42.843  38.862  34.840  1.00  0.00           O   
ATOM   2699  CB  GLU R 231      41.244  38.961  31.982  1.00  0.00           C   
ATOM   2700  CG  GLU R 231      39.878  39.045  31.465  1.00  0.00           C   
ATOM   2701  CD  GLU R 231      39.538  38.070  30.376  1.00  0.00           C   
ATOM   2702  OE1 GLU R 231      39.973  38.307  29.235  1.00  0.00           O   
ATOM   2703  OE2 GLU R 231      38.916  37.040  30.656  1.00  0.00           O 1-
ATOM   2704  HN  GLU R 231      41.478  41.396  31.514  1.00  0.00           H   
ATOM   2705  HA  GLU R 231      40.796  39.999  33.761  1.00  0.00           H   
ATOM   2706  HB1 GLU R 231      41.951  38.971  31.125  1.00  0.00           H   
ATOM   2707  HB2 GLU R 231      41.189  37.890  32.272  1.00  0.00           H   
ATOM   2708  HG1 GLU R 231      39.216  38.794  32.321  1.00  0.00           H   
ATOM   2709  HG2 GLU R 231      39.684  40.049  31.029  1.00  0.00           H   
ATOM   2710  N   ASN R 232      44.123  39.819  33.214  1.00  0.00           N   
ATOM   2711  CA  ASN R 232      45.305  39.726  33.829  1.00  0.00           C   
ATOM   2712  C   ASN R 232      45.520  40.532  35.095  1.00  0.00           C   
ATOM   2713  O   ASN R 232      46.082  40.110  36.048  1.00  0.00           O   
ATOM   2714  CB  ASN R 232      46.399  40.311  32.871  1.00  0.00           C   
ATOM   2715  CG  ASN R 232      46.818  39.340  31.808  1.00  0.00           C   
ATOM   2716  ND2 ASN R 232      47.635  39.780  30.837  1.00  0.00           N   
ATOM   2717  OD1 ASN R 232      46.430  38.176  31.792  1.00  0.00           O   
ATOM   2718  HN  ASN R 232      44.217  40.090  32.259  1.00  0.00           H   
ATOM   2719  HA  ASN R 232      45.399  38.680  34.077  1.00  0.00           H   
ATOM   2720  HB1 ASN R 232      45.953  41.225  32.422  1.00  0.00           H   
ATOM   2721  HB2 ASN R 232      47.205  40.552  33.597  1.00  0.00           H   
ATOM   2722 HD21 ASN R 232      47.709  40.733  30.545  1.00  0.00           H   
ATOM   2723 HD22 ASN R 232      47.885  39.020  30.237  1.00  0.00           H   
ATOM   2724  N   LEU R 233      45.088  41.852  35.046  1.00  0.00           N   
ATOM   2725  CA  LEU R 233      45.109  42.850  36.164  1.00  0.00           C   
ATOM   2726  C   LEU R 233      44.321  42.441  37.387  1.00  0.00           C   
ATOM   2727  O   LEU R 233      44.692  42.627  38.523  1.00  0.00           O   
ATOM   2728  CB  LEU R 233      44.651  44.180  35.628  1.00  0.00           C   
ATOM   2729  CG  LEU R 233      44.700  45.486  36.501  1.00  0.00           C   
ATOM   2730  CD1 LEU R 233      46.056  46.018  36.947  1.00  0.00           C   
ATOM   2731  CD2 LEU R 233      44.167  46.612  35.621  1.00  0.00           C   
ATOM   2732  HN  LEU R 233      44.664  42.130  34.187  1.00  0.00           H   
ATOM   2733  HA  LEU R 233      46.133  42.956  36.490  1.00  0.00           H   
ATOM   2734  HB1 LEU R 233      45.149  44.396  34.659  1.00  0.00           H   
ATOM   2735  HB2 LEU R 233      43.599  43.958  35.349  1.00  0.00           H   
ATOM   2736  HG  LEU R 233      44.065  45.364  37.405  1.00  0.00           H   
ATOM   2737 HD11 LEU R 233      46.655  46.357  36.074  1.00  0.00           H   
ATOM   2738 HD12 LEU R 233      45.978  46.829  37.702  1.00  0.00           H   
ATOM   2739 HD13 LEU R 233      46.526  45.155  37.464  1.00  0.00           H   
ATOM   2740 HD21 LEU R 233      43.280  46.272  35.045  1.00  0.00           H   
ATOM   2741 HD22 LEU R 233      43.717  47.385  36.280  1.00  0.00           H   
ATOM   2742 HD23 LEU R 233      44.931  46.912  34.872  1.00  0.00           H   
ATOM   2743  N   LEU R 234      43.164  41.794  37.161  1.00  0.00           N   
ATOM   2744  CA  LEU R 234      42.388  41.178  38.200  1.00  0.00           C   
ATOM   2745  C   LEU R 234      43.056  40.035  38.906  1.00  0.00           C   
ATOM   2746  O   LEU R 234      43.140  39.969  40.097  1.00  0.00           O   
ATOM   2747  CB  LEU R 234      41.005  40.725  37.555  1.00  0.00           C   
ATOM   2748  CG  LEU R 234      39.998  40.050  38.530  1.00  0.00           C   
ATOM   2749  CD1 LEU R 234      39.679  40.855  39.727  1.00  0.00           C   
ATOM   2750  CD2 LEU R 234      38.716  39.702  37.913  1.00  0.00           C   
ATOM   2751  HN  LEU R 234      42.680  41.935  36.300  1.00  0.00           H   
ATOM   2752  HA  LEU R 234      42.175  41.962  38.912  1.00  0.00           H   
ATOM   2753  HB1 LEU R 234      40.524  41.643  37.155  1.00  0.00           H   
ATOM   2754  HB2 LEU R 234      41.313  40.075  36.709  1.00  0.00           H   
ATOM   2755  HG  LEU R 234      40.446  39.077  38.826  1.00  0.00           H   
ATOM   2756 HD11 LEU R 234      40.548  41.410  40.141  1.00  0.00           H   
ATOM   2757 HD12 LEU R 234      38.948  41.674  39.556  1.00  0.00           H   
ATOM   2758 HD13 LEU R 234      39.308  40.175  40.523  1.00  0.00           H   
ATOM   2759 HD21 LEU R 234      38.097  39.128  38.635  1.00  0.00           H   
ATOM   2760 HD22 LEU R 234      38.121  40.620  37.719  1.00  0.00           H   
ATOM   2761 HD23 LEU R 234      38.611  39.203  36.926  1.00  0.00           H   
ATOM   2762  N   LYS R 235      43.694  39.133  38.182  1.00  0.00           N   
ATOM   2763  CA  LYS R 235      44.259  37.962  38.845  1.00  0.00           C   
ATOM   2764  C   LYS R 235      45.438  38.187  39.716  1.00  0.00           C   
ATOM   2765  O   LYS R 235      45.631  37.590  40.780  1.00  0.00           O   
ATOM   2766  CB  LYS R 235      44.516  36.838  37.782  1.00  0.00           C   
ATOM   2767  CG  LYS R 235      43.242  36.304  37.113  1.00  0.00           C   
ATOM   2768  CD  LYS R 235      43.563  34.979  36.361  1.00  0.00           C   
ATOM   2769  CE  LYS R 235      42.373  34.590  35.381  1.00  0.00           C   
ATOM   2770  NZ  LYS R 235      42.187  35.552  34.222  1.00  0.00           N 1+
ATOM   2771  HN  LYS R 235      43.800  39.214  37.194  1.00  0.00           H   
ATOM   2772  HA  LYS R 235      43.514  37.536  39.500  1.00  0.00           H   
ATOM   2773  HB1 LYS R 235      45.220  37.073  36.956  1.00  0.00           H   
ATOM   2774  HB2 LYS R 235      44.905  35.953  38.329  1.00  0.00           H   
ATOM   2775  HG1 LYS R 235      42.392  36.068  37.789  1.00  0.00           H   
ATOM   2776  HG2 LYS R 235      42.861  37.086  36.421  1.00  0.00           H   
ATOM   2777  HD1 LYS R 235      44.587  35.022  35.932  1.00  0.00           H   
ATOM   2778  HD2 LYS R 235      43.556  34.144  37.094  1.00  0.00           H   
ATOM   2779  HE1 LYS R 235      42.582  33.622  34.876  1.00  0.00           H   
ATOM   2780  HE2 LYS R 235      41.466  34.337  35.972  1.00  0.00           H   
ATOM   2781  HZ1 LYS R 235      43.114  35.764  33.801  1.00  0.00           H   
ATOM   2782  HZ2 LYS R 235      41.560  35.298  33.431  1.00  0.00           H   
ATOM   2783  HZ3 LYS R 235      41.847  36.473  34.565  1.00  0.00           H   
ATOM   2784  N   ILE R 236      46.322  39.050  39.294  1.00  0.00           N   
ATOM   2785  CA  ILE R 236      47.464  39.588  39.999  1.00  0.00           C   
ATOM   2786  C   ILE R 236      46.919  40.356  41.261  1.00  0.00           C   
ATOM   2787  O   ILE R 236      47.432  40.279  42.357  1.00  0.00           O   
ATOM   2788  CB  ILE R 236      48.375  40.470  39.121  1.00  0.00           C   
ATOM   2789  CG1 ILE R 236      48.837  39.676  37.870  1.00  0.00           C   
ATOM   2790  CG2 ILE R 236      49.686  40.883  39.864  1.00  0.00           C   
ATOM   2791  CD  ILE R 236      49.413  40.592  36.755  1.00  0.00           C   
ATOM   2792  HN  ILE R 236      46.194  39.459  38.394  1.00  0.00           H   
ATOM   2793  HA  ILE R 236      47.842  38.651  40.381  1.00  0.00           H   
ATOM   2794  HB  ILE R 236      47.771  41.376  38.896  1.00  0.00           H   
ATOM   2795 HG11 ILE R 236      49.506  38.866  38.231  1.00  0.00           H   
ATOM   2796 HG12 ILE R 236      48.011  39.162  37.334  1.00  0.00           H   
ATOM   2797 HG21 ILE R 236      50.215  41.568  39.169  1.00  0.00           H   
ATOM   2798 HG22 ILE R 236      49.484  41.440  40.804  1.00  0.00           H   
ATOM   2799 HG23 ILE R 236      50.284  39.965  40.046  1.00  0.00           H   
ATOM   2800  HD1 ILE R 236      48.880  41.542  36.536  1.00  0.00           H   
ATOM   2801  HD2 ILE R 236      50.399  40.975  37.092  1.00  0.00           H   
ATOM   2802  HD3 ILE R 236      49.564  40.026  35.811  1.00  0.00           H   
ATOM   2803  N   CYS R 237      45.868  41.198  41.108  1.00  0.00           N   
ATOM   2804  CA  CYS R 237      45.258  41.900  42.246  1.00  0.00           C   
ATOM   2805  C   CYS R 237      44.582  40.995  43.229  1.00  0.00           C   
ATOM   2806  O   CYS R 237      44.661  41.113  44.392  1.00  0.00           O   
ATOM   2807  CB  CYS R 237      44.288  42.925  41.728  1.00  0.00           C   
ATOM   2808  SG  CYS R 237      45.238  44.392  41.079  1.00  0.00           S   
ATOM   2809  HN  CYS R 237      45.536  41.457  40.205  1.00  0.00           H   
ATOM   2810  HA  CYS R 237      46.021  42.396  42.828  1.00  0.00           H   
ATOM   2811  HB1 CYS R 237      43.635  42.514  40.929  1.00  0.00           H   
ATOM   2812  HB2 CYS R 237      43.617  43.373  42.492  1.00  0.00           H   
ATOM   2813  HG1 CYS R 237      45.532  43.836  39.912  1.00  0.00           H   
ATOM   2814  N   VAL R 238      43.867  39.985  42.692  1.00  0.00           N   
ATOM   2815  CA  VAL R 238      43.359  38.881  43.461  1.00  0.00           C   
ATOM   2816  C   VAL R 238      44.430  38.171  44.234  1.00  0.00           C   
ATOM   2817  O   VAL R 238      44.339  38.131  45.457  1.00  0.00           O   
ATOM   2818  CB  VAL R 238      42.473  37.911  42.641  1.00  0.00           C   
ATOM   2819  CG1 VAL R 238      41.945  36.798  43.582  1.00  0.00           C   
ATOM   2820  CG2 VAL R 238      41.274  38.673  42.160  1.00  0.00           C   
ATOM   2821  HN  VAL R 238      43.589  40.039  41.736  1.00  0.00           H   
ATOM   2822  HA  VAL R 238      42.697  39.269  44.220  1.00  0.00           H   
ATOM   2823  HB  VAL R 238      43.164  37.527  41.861  1.00  0.00           H   
ATOM   2824 HG11 VAL R 238      40.996  36.447  43.124  1.00  0.00           H   
ATOM   2825 HG12 VAL R 238      42.664  35.959  43.699  1.00  0.00           H   
ATOM   2826 HG13 VAL R 238      41.598  37.075  44.601  1.00  0.00           H   
ATOM   2827 HG21 VAL R 238      41.404  39.580  41.533  1.00  0.00           H   
ATOM   2828 HG22 VAL R 238      40.732  37.959  41.504  1.00  0.00           H   
ATOM   2829 HG23 VAL R 238      40.571  38.914  42.986  1.00  0.00           H   
ATOM   2830  N   PHE R 239      45.466  37.616  43.632  1.00  0.00           N   
ATOM   2831  CA  PHE R 239      46.649  37.054  44.315  1.00  0.00           C   
ATOM   2832  C   PHE R 239      47.340  37.954  45.409  1.00  0.00           C   
ATOM   2833  O   PHE R 239      47.672  37.440  46.528  1.00  0.00           O   
ATOM   2834  CB  PHE R 239      47.723  36.501  43.272  1.00  0.00           C   
ATOM   2835  CG  PHE R 239      49.148  36.189  43.835  1.00  0.00           C   
ATOM   2836  CD1 PHE R 239      50.051  37.216  43.610  1.00  0.00           C   
ATOM   2837  CD2 PHE R 239      49.509  34.973  44.432  1.00  0.00           C   
ATOM   2838  CE1 PHE R 239      51.382  37.037  43.959  1.00  0.00           C   
ATOM   2839  CE2 PHE R 239      50.853  34.737  44.681  1.00  0.00           C   
ATOM   2840  CZ  PHE R 239      51.834  35.789  44.444  1.00  0.00           C   
ATOM   2841  HN  PHE R 239      45.542  37.515  42.643  1.00  0.00           H   
ATOM   2842  HA  PHE R 239      46.334  36.167  44.845  1.00  0.00           H   
ATOM   2843  HB1 PHE R 239      47.281  35.655  42.704  1.00  0.00           H   
ATOM   2844  HB2 PHE R 239      47.776  37.193  42.404  1.00  0.00           H   
ATOM   2845  HD1 PHE R 239      49.687  38.148  43.204  1.00  0.00           H   
ATOM   2846  HD2 PHE R 239      48.737  34.269  44.704  1.00  0.00           H   
ATOM   2847  HE1 PHE R 239      52.077  37.855  43.837  1.00  0.00           H   
ATOM   2848  HE2 PHE R 239      51.182  33.792  45.089  1.00  0.00           H   
ATOM   2849  HZ  PHE R 239      52.869  35.696  44.737  1.00  0.00           H   
ATOM   2850  N   ILE R 240      47.737  39.234  45.117  1.00  0.00           N   
ATOM   2851  CA  ILE R 240      48.283  40.150  46.092  1.00  0.00           C   
ATOM   2852  C   ILE R 240      47.288  40.477  47.209  1.00  0.00           C   
ATOM   2853  O   ILE R 240      47.716  40.366  48.346  1.00  0.00           O   
ATOM   2854  CB  ILE R 240      48.719  41.397  45.362  1.00  0.00           C   
ATOM   2855  CG1 ILE R 240      49.861  41.090  44.357  1.00  0.00           C   
ATOM   2856  CG2 ILE R 240      49.125  42.548  46.328  1.00  0.00           C   
ATOM   2857  CD  ILE R 240      51.243  40.774  44.915  1.00  0.00           C   
ATOM   2858  HN  ILE R 240      47.493  39.686  44.262  1.00  0.00           H   
ATOM   2859  HA  ILE R 240      49.082  39.700  46.662  1.00  0.00           H   
ATOM   2860  HB  ILE R 240      47.847  41.769  44.782  1.00  0.00           H   
ATOM   2861 HG11 ILE R 240      49.522  40.357  43.594  1.00  0.00           H   
ATOM   2862 HG12 ILE R 240      49.919  42.095  43.886  1.00  0.00           H   
ATOM   2863 HG21 ILE R 240      49.670  42.267  47.254  1.00  0.00           H   
ATOM   2864 HG22 ILE R 240      49.478  43.389  45.694  1.00  0.00           H   
ATOM   2865 HG23 ILE R 240      48.173  42.951  46.736  1.00  0.00           H   
ATOM   2866  HD1 ILE R 240      51.945  40.447  44.118  1.00  0.00           H   
ATOM   2867  HD2 ILE R 240      51.663  41.706  45.350  1.00  0.00           H   
ATOM   2868  HD3 ILE R 240      51.174  40.021  45.729  1.00  0.00           H   
ATOM   2869  N   PHE R 241      46.012  40.798  46.909  1.00  0.00           N   
ATOM   2870  CA  PHE R 241      45.109  41.192  47.937  1.00  0.00           C   
ATOM   2871  C   PHE R 241      44.419  40.099  48.720  1.00  0.00           C   
ATOM   2872  O   PHE R 241      44.106  40.348  49.871  1.00  0.00           O   
ATOM   2873  CB  PHE R 241      43.933  42.158  47.471  1.00  0.00           C   
ATOM   2874  CG  PHE R 241      44.472  43.469  46.988  1.00  0.00           C   
ATOM   2875  CD1 PHE R 241      45.192  44.341  47.843  1.00  0.00           C   
ATOM   2876  CD2 PHE R 241      44.215  43.907  45.648  1.00  0.00           C   
ATOM   2877  CE1 PHE R 241      45.770  45.479  47.358  1.00  0.00           C   
ATOM   2878  CE2 PHE R 241      44.716  45.078  45.186  1.00  0.00           C   
ATOM   2879  CZ  PHE R 241      45.636  45.773  45.972  1.00  0.00           C   
ATOM   2880  HN  PHE R 241      45.793  40.865  45.939  1.00  0.00           H   
ATOM   2881  HA  PHE R 241      45.666  41.810  48.626  1.00  0.00           H   
ATOM   2882  HB1 PHE R 241      43.323  41.702  46.661  1.00  0.00           H   
ATOM   2883  HB2 PHE R 241      43.320  42.429  48.357  1.00  0.00           H   
ATOM   2884  HD1 PHE R 241      45.303  44.136  48.898  1.00  0.00           H   
ATOM   2885  HD2 PHE R 241      43.577  43.370  44.962  1.00  0.00           H   
ATOM   2886  HE1 PHE R 241      46.460  45.941  48.049  1.00  0.00           H   
ATOM   2887  HE2 PHE R 241      44.614  45.346  44.144  1.00  0.00           H   
ATOM   2888  HZ  PHE R 241      46.205  46.680  45.829  1.00  0.00           H   
ATOM   2889  N   ALA R 242      44.319  38.865  48.226  1.00  0.00           N   
ATOM   2890  CA  ALA R 242      43.546  37.791  48.955  1.00  0.00           C   
ATOM   2891  C   ALA R 242      44.535  36.792  49.417  1.00  0.00           C   
ATOM   2892  O   ALA R 242      44.118  35.694  49.682  1.00  0.00           O   
ATOM   2893  CB  ALA R 242      42.525  37.129  48.074  1.00  0.00           C   
ATOM   2894  HN  ALA R 242      44.408  38.725  47.243  1.00  0.00           H   
ATOM   2895  HA  ALA R 242      43.026  38.115  49.844  1.00  0.00           H   
ATOM   2896  HB1 ALA R 242      41.797  37.819  47.596  1.00  0.00           H   
ATOM   2897  HB2 ALA R 242      43.100  36.654  47.251  1.00  0.00           H   
ATOM   2898  HB3 ALA R 242      41.997  36.237  48.474  1.00  0.00           H   
ATOM   2899  N   PHE R 243      45.883  37.101  49.439  1.00  0.00           N   
ATOM   2900  CA  PHE R 243      46.844  36.168  49.893  1.00  0.00           C   
ATOM   2901  C   PHE R 243      48.008  37.036  50.417  1.00  0.00           C   
ATOM   2902  O   PHE R 243      48.173  37.217  51.678  1.00  0.00           O   
ATOM   2903  CB  PHE R 243      47.193  35.146  48.900  1.00  0.00           C   
ATOM   2904  CG  PHE R 243      48.308  34.259  49.356  1.00  0.00           C   
ATOM   2905  CD1 PHE R 243      48.222  33.609  50.626  1.00  0.00           C   
ATOM   2906  CD2 PHE R 243      49.491  33.963  48.614  1.00  0.00           C   
ATOM   2907  CE1 PHE R 243      49.219  32.888  51.177  1.00  0.00           C   
ATOM   2908  CE2 PHE R 243      50.501  33.087  49.051  1.00  0.00           C   
ATOM   2909  CZ  PHE R 243      50.414  32.685  50.430  1.00  0.00           C   
ATOM   2910  HN  PHE R 243      46.205  37.960  49.048  1.00  0.00           H   
ATOM   2911  HA  PHE R 243      46.399  35.777  50.796  1.00  0.00           H   
ATOM   2912  HB1 PHE R 243      46.333  34.459  48.749  1.00  0.00           H   
ATOM   2913  HB2 PHE R 243      47.420  35.517  47.878  1.00  0.00           H   
ATOM   2914  HD1 PHE R 243      47.351  33.916  51.186  1.00  0.00           H   
ATOM   2915  HD2 PHE R 243      49.669  34.386  47.636  1.00  0.00           H   
ATOM   2916  HE1 PHE R 243      49.034  32.543  52.183  1.00  0.00           H   
ATOM   2917  HE2 PHE R 243      51.357  32.899  48.420  1.00  0.00           H   
ATOM   2918  HZ  PHE R 243      51.269  32.122  50.774  1.00  0.00           H   
ATOM   2919  N   ILE R 244      48.846  37.615  49.535  1.00  0.00           N   
ATOM   2920  CA  ILE R 244      50.060  38.240  50.024  1.00  0.00           C   
ATOM   2921  C   ILE R 244      49.910  39.377  51.008  1.00  0.00           C   
ATOM   2922  O   ILE R 244      50.682  39.471  51.954  1.00  0.00           O   
ATOM   2923  CB  ILE R 244      50.828  38.629  48.845  1.00  0.00           C   
ATOM   2924  CG1 ILE R 244      51.080  37.451  47.877  1.00  0.00           C   
ATOM   2925  CG2 ILE R 244      52.170  39.378  49.237  1.00  0.00           C   
ATOM   2926  CD  ILE R 244      51.870  36.294  48.437  1.00  0.00           C   
ATOM   2927  HN  ILE R 244      48.638  37.521  48.565  1.00  0.00           H   
ATOM   2928  HA  ILE R 244      50.614  37.488  50.566  1.00  0.00           H   
ATOM   2929  HB  ILE R 244      50.277  39.433  48.311  1.00  0.00           H   
ATOM   2930 HG11 ILE R 244      50.174  37.031  47.390  1.00  0.00           H   
ATOM   2931 HG12 ILE R 244      51.649  37.888  47.029  1.00  0.00           H   
ATOM   2932 HG21 ILE R 244      52.862  39.453  48.371  1.00  0.00           H   
ATOM   2933 HG22 ILE R 244      52.070  40.340  49.784  1.00  0.00           H   
ATOM   2934 HG23 ILE R 244      52.714  38.780  50.000  1.00  0.00           H   
ATOM   2935  HD1 ILE R 244      51.300  35.823  49.267  1.00  0.00           H   
ATOM   2936  HD2 ILE R 244      51.987  35.486  47.684  1.00  0.00           H   
ATOM   2937  HD3 ILE R 244      52.897  36.541  48.780  1.00  0.00           H   
ATOM   2938  N   MET R 245      49.043  40.437  50.744  1.00  0.00           N   
ATOM   2939  CA  MET R 245      48.848  41.602  51.646  1.00  0.00           C   
ATOM   2940  C   MET R 245      48.292  41.207  53.056  1.00  0.00           C   
ATOM   2941  O   MET R 245      48.846  41.607  54.090  1.00  0.00           O   
ATOM   2942  CB  MET R 245      47.944  42.740  51.009  1.00  0.00           C   
ATOM   2943  CG  MET R 245      48.810  43.589  49.935  1.00  0.00           C   
ATOM   2944  SD  MET R 245      49.833  44.862  50.796  1.00  0.00           S   
ATOM   2945  CE  MET R 245      49.588  46.315  49.782  1.00  0.00           C   
ATOM   2946  HN  MET R 245      48.437  40.437  49.952  1.00  0.00           H   
ATOM   2947  HA  MET R 245      49.816  42.053  51.805  1.00  0.00           H   
ATOM   2948  HB1 MET R 245      47.170  42.177  50.445  1.00  0.00           H   
ATOM   2949  HB2 MET R 245      47.485  43.344  51.820  1.00  0.00           H   
ATOM   2950  HG1 MET R 245      49.390  42.842  49.352  1.00  0.00           H   
ATOM   2951  HG2 MET R 245      48.084  44.056  49.236  1.00  0.00           H   
ATOM   2952  HE1 MET R 245      48.669  46.832  50.130  1.00  0.00           H   
ATOM   2953  HE2 MET R 245      50.295  47.167  49.885  1.00  0.00           H   
ATOM   2954  HE3 MET R 245      49.600  46.141  48.685  1.00  0.00           H   
ATOM   2955  N   PRO R 246      47.223  40.427  53.282  1.00  0.00           N   
ATOM   2956  CA  PRO R 246      46.817  40.035  54.644  1.00  0.00           C   
ATOM   2957  C   PRO R 246      47.932  39.157  55.301  1.00  0.00           C   
ATOM   2958  O   PRO R 246      48.029  39.173  56.513  1.00  0.00           O   
ATOM   2959  CB  PRO R 246      45.535  39.138  54.443  1.00  0.00           C   
ATOM   2960  CG  PRO R 246      45.597  38.697  53.010  1.00  0.00           C   
ATOM   2961  CD  PRO R 246      46.356  39.802  52.288  1.00  0.00           C   
ATOM   2962  HA  PRO R 246      46.713  40.907  55.273  1.00  0.00           H   
ATOM   2963  HB1 PRO R 246      45.423  38.278  55.137  1.00  0.00           H   
ATOM   2964  HB2 PRO R 246      44.707  39.843  54.670  1.00  0.00           H   
ATOM   2965  HG1 PRO R 246      46.252  37.815  52.842  1.00  0.00           H   
ATOM   2966  HG2 PRO R 246      44.631  38.552  52.481  1.00  0.00           H   
ATOM   2967  HD1 PRO R 246      46.860  39.410  51.379  1.00  0.00           H   
ATOM   2968  HD2 PRO R 246      45.679  40.614  51.947  1.00  0.00           H   
ATOM   2969  N   VAL R 247      48.644  38.192  54.618  1.00  0.00           N   
ATOM   2970  CA  VAL R 247      49.470  37.227  55.427  1.00  0.00           C   
ATOM   2971  C   VAL R 247      50.616  38.077  56.071  1.00  0.00           C   
ATOM   2972  O   VAL R 247      50.959  37.902  57.238  1.00  0.00           O   
ATOM   2973  CB  VAL R 247      49.972  35.998  54.673  1.00  0.00           C   
ATOM   2974  CG1 VAL R 247      51.092  35.314  55.440  1.00  0.00           C   
ATOM   2975  CG2 VAL R 247      48.784  35.018  54.580  1.00  0.00           C   
ATOM   2976  HN  VAL R 247      48.488  37.915  53.673  1.00  0.00           H   
ATOM   2977  HA  VAL R 247      48.873  36.843  56.242  1.00  0.00           H   
ATOM   2978  HB  VAL R 247      50.204  36.332  53.639  1.00  0.00           H   
ATOM   2979 HG11 VAL R 247      51.099  34.252  55.114  1.00  0.00           H   
ATOM   2980 HG12 VAL R 247      52.086  35.732  55.171  1.00  0.00           H   
ATOM   2981 HG13 VAL R 247      51.027  35.247  56.547  1.00  0.00           H   
ATOM   2982 HG21 VAL R 247      48.460  34.717  55.599  1.00  0.00           H   
ATOM   2983 HG22 VAL R 247      47.953  35.578  54.099  1.00  0.00           H   
ATOM   2984 HG23 VAL R 247      49.053  34.112  53.995  1.00  0.00           H   
ATOM   2985  N   LEU R 248      51.161  39.063  55.314  1.00  0.00           N   
ATOM   2986  CA  LEU R 248      52.070  40.078  55.877  1.00  0.00           C   
ATOM   2987  C   LEU R 248      51.490  40.824  57.054  1.00  0.00           C   
ATOM   2988  O   LEU R 248      52.152  41.114  58.087  1.00  0.00           O   
ATOM   2989  CB  LEU R 248      52.538  41.051  54.773  1.00  0.00           C   
ATOM   2990  CG  LEU R 248      53.341  42.314  55.242  1.00  0.00           C   
ATOM   2991  CD1 LEU R 248      54.691  41.857  55.789  1.00  0.00           C   
ATOM   2992  CD2 LEU R 248      53.497  43.360  54.076  1.00  0.00           C   
ATOM   2993  HN  LEU R 248      50.863  39.037  54.363  1.00  0.00           H   
ATOM   2994  HA  LEU R 248      52.951  39.637  56.319  1.00  0.00           H   
ATOM   2995  HB1 LEU R 248      52.988  40.383  54.008  1.00  0.00           H   
ATOM   2996  HB2 LEU R 248      51.658  41.497  54.261  1.00  0.00           H   
ATOM   2997  HG  LEU R 248      52.706  42.870  55.963  1.00  0.00           H   
ATOM   2998 HD11 LEU R 248      55.346  42.740  55.946  1.00  0.00           H   
ATOM   2999 HD12 LEU R 248      54.571  41.260  56.719  1.00  0.00           H   
ATOM   3000 HD13 LEU R 248      55.262  41.193  55.105  1.00  0.00           H   
ATOM   3001 HD21 LEU R 248      54.232  42.935  53.359  1.00  0.00           H   
ATOM   3002 HD22 LEU R 248      52.522  43.635  53.619  1.00  0.00           H   
ATOM   3003 HD23 LEU R 248      53.854  44.339  54.462  1.00  0.00           H   
ATOM   3004  N   ILE R 249      50.165  41.269  56.917  1.00  0.00           N   
ATOM   3005  CA  ILE R 249      49.459  42.180  57.913  1.00  0.00           C   
ATOM   3006  C   ILE R 249      49.194  41.467  59.211  1.00  0.00           C   
ATOM   3007  O   ILE R 249      49.325  42.002  60.286  1.00  0.00           O   
ATOM   3008  CB  ILE R 249      48.169  42.752  57.382  1.00  0.00           C   
ATOM   3009  CG1 ILE R 249      48.335  44.311  57.145  1.00  0.00           C   
ATOM   3010  CG2 ILE R 249      46.914  42.528  58.284  1.00  0.00           C   
ATOM   3011  CD  ILE R 249      49.391  44.672  56.106  1.00  0.00           C   
ATOM   3012  HN  ILE R 249      49.731  41.239  56.020  1.00  0.00           H   
ATOM   3013  HA  ILE R 249      50.185  42.941  58.158  1.00  0.00           H   
ATOM   3014  HB  ILE R 249      48.011  42.171  56.448  1.00  0.00           H   
ATOM   3015 HG11 ILE R 249      47.389  44.756  56.770  1.00  0.00           H   
ATOM   3016 HG12 ILE R 249      48.521  44.858  58.094  1.00  0.00           H   
ATOM   3017 HG21 ILE R 249      46.638  41.493  58.580  1.00  0.00           H   
ATOM   3018 HG22 ILE R 249      47.072  43.215  59.143  1.00  0.00           H   
ATOM   3019 HG23 ILE R 249      46.113  42.902  57.612  1.00  0.00           H   
ATOM   3020  HD1 ILE R 249      50.352  44.144  56.284  1.00  0.00           H   
ATOM   3021  HD2 ILE R 249      49.066  44.475  55.062  1.00  0.00           H   
ATOM   3022  HD3 ILE R 249      49.531  45.772  56.182  1.00  0.00           H   
ATOM   3023  N   ILE R 250      48.826  40.155  59.137  1.00  0.00           N   
ATOM   3024  CA  ILE R 250      48.680  39.432  60.359  1.00  0.00           C   
ATOM   3025  C   ILE R 250      49.985  38.988  60.955  1.00  0.00           C   
ATOM   3026  O   ILE R 250      50.149  38.961  62.177  1.00  0.00           O   
ATOM   3027  CB  ILE R 250      47.679  38.242  60.225  1.00  0.00           C   
ATOM   3028  CG1 ILE R 250      48.056  37.141  59.234  1.00  0.00           C   
ATOM   3029  CG2 ILE R 250      46.272  38.908  60.007  1.00  0.00           C   
ATOM   3030  CD  ILE R 250      47.052  36.053  58.940  1.00  0.00           C   
ATOM   3031  HN  ILE R 250      48.615  39.651  58.303  1.00  0.00           H   
ATOM   3032  HA  ILE R 250      48.395  40.102  61.156  1.00  0.00           H   
ATOM   3033  HB  ILE R 250      47.489  37.588  61.104  1.00  0.00           H   
ATOM   3034 HG11 ILE R 250      48.393  37.579  58.270  1.00  0.00           H   
ATOM   3035 HG12 ILE R 250      49.000  36.760  59.679  1.00  0.00           H   
ATOM   3036 HG21 ILE R 250      46.101  39.463  59.060  1.00  0.00           H   
ATOM   3037 HG22 ILE R 250      45.502  38.125  60.175  1.00  0.00           H   
ATOM   3038 HG23 ILE R 250      46.096  39.740  60.721  1.00  0.00           H   
ATOM   3039  HD1 ILE R 250      47.528  35.244  58.344  1.00  0.00           H   
ATOM   3040  HD2 ILE R 250      46.758  35.578  59.900  1.00  0.00           H   
ATOM   3041  HD3 ILE R 250      46.094  36.401  58.498  1.00  0.00           H   
ATOM   3042  N   THR R 251      51.076  38.762  60.121  1.00  0.00           N   
ATOM   3043  CA  THR R 251      52.402  38.604  60.655  1.00  0.00           C   
ATOM   3044  C   THR R 251      52.890  39.772  61.485  1.00  0.00           C   
ATOM   3045  O   THR R 251      53.431  39.626  62.579  1.00  0.00           O   
ATOM   3046  CB  THR R 251      53.474  38.436  59.603  1.00  0.00           C   
ATOM   3047  CG2 THR R 251      54.859  38.301  60.264  1.00  0.00           C   
ATOM   3048  OG1 THR R 251      53.099  37.254  58.981  1.00  0.00           O   
ATOM   3049  HN  THR R 251      50.926  38.739  59.135  1.00  0.00           H   
ATOM   3050  HA  THR R 251      52.487  37.677  61.202  1.00  0.00           H   
ATOM   3051  HB  THR R 251      53.481  39.281  58.882  1.00  0.00           H   
ATOM   3052  HG1 THR R 251      52.438  37.420  58.305  1.00  0.00           H   
ATOM   3053 HG21 THR R 251      55.549  37.873  59.507  1.00  0.00           H   
ATOM   3054 HG22 THR R 251      55.380  39.236  60.563  1.00  0.00           H   
ATOM   3055 HG23 THR R 251      54.873  37.592  61.119  1.00  0.00           H   
ATOM   3056  N   VAL R 252      52.623  41.021  61.026  1.00  0.00           N   
ATOM   3057  CA  VAL R 252      52.887  42.258  61.727  1.00  0.00           C   
ATOM   3058  C   VAL R 252      52.156  42.260  63.103  1.00  0.00           C   
ATOM   3059  O   VAL R 252      52.876  42.468  64.102  1.00  0.00           O   
ATOM   3060  CB  VAL R 252      52.523  43.572  60.964  1.00  0.00           C   
ATOM   3061  CG1 VAL R 252      52.733  44.828  61.787  1.00  0.00           C   
ATOM   3062  CG2 VAL R 252      53.473  43.595  59.775  1.00  0.00           C   
ATOM   3063  HN  VAL R 252      52.318  41.176  60.090  1.00  0.00           H   
ATOM   3064  HA  VAL R 252      53.954  42.242  61.892  1.00  0.00           H   
ATOM   3065  HB  VAL R 252      51.515  43.456  60.512  1.00  0.00           H   
ATOM   3066 HG11 VAL R 252      52.166  44.790  62.742  1.00  0.00           H   
ATOM   3067 HG12 VAL R 252      53.803  45.039  61.994  1.00  0.00           H   
ATOM   3068 HG13 VAL R 252      52.442  45.595  61.038  1.00  0.00           H   
ATOM   3069 HG21 VAL R 252      53.814  44.615  59.497  1.00  0.00           H   
ATOM   3070 HG22 VAL R 252      54.413  43.013  59.890  1.00  0.00           H   
ATOM   3071 HG23 VAL R 252      52.909  43.311  58.861  1.00  0.00           H   
ATOM   3072  N   CYS R 253      50.839  41.862  63.155  1.00  0.00           N   
ATOM   3073  CA  CYS R 253      50.098  41.666  64.320  1.00  0.00           C   
ATOM   3074  C   CYS R 253      50.610  40.608  65.285  1.00  0.00           C   
ATOM   3075  O   CYS R 253      50.585  40.843  66.509  1.00  0.00           O   
ATOM   3076  CB  CYS R 253      48.607  41.351  63.892  1.00  0.00           C   
ATOM   3077  SG  CYS R 253      47.880  42.773  62.973  1.00  0.00           S   
ATOM   3078  HN  CYS R 253      50.266  41.696  62.356  1.00  0.00           H   
ATOM   3079  HA  CYS R 253      50.267  42.609  64.817  1.00  0.00           H   
ATOM   3080  HB1 CYS R 253      48.509  40.440  63.263  1.00  0.00           H   
ATOM   3081  HB2 CYS R 253      48.056  41.142  64.834  1.00  0.00           H   
ATOM   3082  HG1 CYS R 253      48.383  42.572  61.764  1.00  0.00           H   
ATOM   3083  N   TYR R 254      51.003  39.425  64.888  1.00  0.00           N   
ATOM   3084  CA  TYR R 254      51.602  38.385  65.754  1.00  0.00           C   
ATOM   3085  C   TYR R 254      52.998  38.833  66.201  1.00  0.00           C   
ATOM   3086  O   TYR R 254      53.552  38.552  67.255  1.00  0.00           O   
ATOM   3087  CB  TYR R 254      51.722  37.056  64.993  1.00  0.00           C   
ATOM   3088  CG  TYR R 254      50.369  36.397  64.784  1.00  0.00           C   
ATOM   3089  CD1 TYR R 254      49.759  36.298  63.520  1.00  0.00           C   
ATOM   3090  CD2 TYR R 254      49.614  36.065  65.901  1.00  0.00           C   
ATOM   3091  CE1 TYR R 254      48.530  35.662  63.477  1.00  0.00           C   
ATOM   3092  CE2 TYR R 254      48.236  35.604  65.808  1.00  0.00           C   
ATOM   3093  CZ  TYR R 254      47.717  35.302  64.528  1.00  0.00           C   
ATOM   3094  OH  TYR R 254      46.386  34.818  64.367  1.00  0.00           O   
ATOM   3095  HN  TYR R 254      50.884  39.179  63.930  1.00  0.00           H   
ATOM   3096  HA  TYR R 254      50.989  38.212  66.625  1.00  0.00           H   
ATOM   3097  HB1 TYR R 254      52.038  37.300  63.956  1.00  0.00           H   
ATOM   3098  HB2 TYR R 254      52.346  36.344  65.575  1.00  0.00           H   
ATOM   3099  HD1 TYR R 254      50.295  36.627  62.643  1.00  0.00           H   
ATOM   3100  HD2 TYR R 254      50.151  36.245  66.820  1.00  0.00           H   
ATOM   3101  HE1 TYR R 254      48.161  35.441  62.486  1.00  0.00           H   
ATOM   3102  HE2 TYR R 254      47.608  35.467  66.676  1.00  0.00           H   
ATOM   3103  HH  TYR R 254      45.905  35.293  63.685  1.00  0.00           H   
ATOM   3104  N   GLY R 255      53.735  39.558  65.343  1.00  0.00           N   
ATOM   3105  CA  GLY R 255      54.922  40.294  65.694  1.00  0.00           C   
ATOM   3106  C   GLY R 255      54.692  41.331  66.742  1.00  0.00           C   
ATOM   3107  O   GLY R 255      55.465  41.352  67.739  1.00  0.00           O   
ATOM   3108  HN  GLY R 255      53.311  39.606  64.442  1.00  0.00           H   
ATOM   3109  HA1 GLY R 255      55.620  39.582  66.108  1.00  0.00           H   
ATOM   3110  HA2 GLY R 255      55.252  40.726  64.760  1.00  0.00           H   
ATOM   3111  N   LEU R 256      53.598  42.082  66.663  1.00  0.00           N   
ATOM   3112  CA  LEU R 256      53.208  43.049  67.678  1.00  0.00           C   
ATOM   3113  C   LEU R 256      52.891  42.254  68.973  1.00  0.00           C   
ATOM   3114  O   LEU R 256      53.332  42.571  70.092  1.00  0.00           O   
ATOM   3115  CB  LEU R 256      52.074  43.991  67.272  1.00  0.00           C   
ATOM   3116  CG  LEU R 256      52.462  45.109  66.330  1.00  0.00           C   
ATOM   3117  CD1 LEU R 256      51.265  45.666  65.565  1.00  0.00           C   
ATOM   3118  CD2 LEU R 256      53.199  46.222  67.020  1.00  0.00           C   
ATOM   3119  HN  LEU R 256      53.195  42.047  65.752  1.00  0.00           H   
ATOM   3120  HA  LEU R 256      54.091  43.619  67.925  1.00  0.00           H   
ATOM   3121  HB1 LEU R 256      51.291  43.377  66.779  1.00  0.00           H   
ATOM   3122  HB2 LEU R 256      51.624  44.495  68.154  1.00  0.00           H   
ATOM   3123  HG  LEU R 256      53.197  44.777  65.566  1.00  0.00           H   
ATOM   3124 HD11 LEU R 256      51.548  46.389  64.771  1.00  0.00           H   
ATOM   3125 HD12 LEU R 256      50.655  44.881  65.067  1.00  0.00           H   
ATOM   3126 HD13 LEU R 256      50.551  46.154  66.263  1.00  0.00           H   
ATOM   3127 HD21 LEU R 256      52.591  46.634  67.853  1.00  0.00           H   
ATOM   3128 HD22 LEU R 256      54.112  45.841  67.525  1.00  0.00           H   
ATOM   3129 HD23 LEU R 256      53.448  47.052  66.325  1.00  0.00           H   
ATOM   3130  N   MET R 257      52.091  41.123  68.848  1.00  0.00           N   
ATOM   3131  CA  MET R 257      51.721  40.283  69.898  1.00  0.00           C   
ATOM   3132  C   MET R 257      52.897  39.705  70.711  1.00  0.00           C   
ATOM   3133  O   MET R 257      52.915  39.822  71.904  1.00  0.00           O   
ATOM   3134  CB  MET R 257      50.850  39.053  69.407  1.00  0.00           C   
ATOM   3135  CG  MET R 257      49.342  39.367  69.114  1.00  0.00           C   
ATOM   3136  SD  MET R 257      48.309  38.038  68.302  1.00  0.00           S   
ATOM   3137  CE  MET R 257      48.725  36.741  69.495  1.00  0.00           C   
ATOM   3138  HN  MET R 257      51.728  40.899  67.946  1.00  0.00           H   
ATOM   3139  HA  MET R 257      51.076  40.843  70.559  1.00  0.00           H   
ATOM   3140  HB1 MET R 257      51.387  38.710  68.497  1.00  0.00           H   
ATOM   3141  HB2 MET R 257      50.968  38.303  70.218  1.00  0.00           H   
ATOM   3142  HG1 MET R 257      49.006  39.692  70.122  1.00  0.00           H   
ATOM   3143  HG2 MET R 257      49.534  40.218  68.426  1.00  0.00           H   
ATOM   3144  HE1 MET R 257      48.267  35.761  69.241  1.00  0.00           H   
ATOM   3145  HE2 MET R 257      49.833  36.658  69.493  1.00  0.00           H   
ATOM   3146  HE3 MET R 257      48.490  37.079  70.527  1.00  0.00           H   
ATOM   3147  N   ILE R 258      53.956  39.274  69.924  1.00  0.00           N   
ATOM   3148  CA  ILE R 258      55.234  38.895  70.480  1.00  0.00           C   
ATOM   3149  C   ILE R 258      55.926  40.016  71.201  1.00  0.00           C   
ATOM   3150  O   ILE R 258      56.510  39.909  72.305  1.00  0.00           O   
ATOM   3151  CB  ILE R 258      56.187  38.222  69.370  1.00  0.00           C   
ATOM   3152  CG1 ILE R 258      56.190  36.663  69.478  1.00  0.00           C   
ATOM   3153  CG2 ILE R 258      57.667  38.735  69.513  1.00  0.00           C   
ATOM   3154  CD  ILE R 258      56.929  36.069  70.671  1.00  0.00           C   
ATOM   3155  HN  ILE R 258      53.834  39.313  68.935  1.00  0.00           H   
ATOM   3156  HA  ILE R 258      55.053  38.236  71.316  1.00  0.00           H   
ATOM   3157  HB  ILE R 258      55.782  38.446  68.360  1.00  0.00           H   
ATOM   3158 HG11 ILE R 258      55.145  36.290  69.433  1.00  0.00           H   
ATOM   3159 HG12 ILE R 258      56.635  36.304  68.525  1.00  0.00           H   
ATOM   3160 HG21 ILE R 258      57.783  39.824  69.329  1.00  0.00           H   
ATOM   3161 HG22 ILE R 258      58.194  38.383  70.425  1.00  0.00           H   
ATOM   3162 HG23 ILE R 258      58.243  38.288  68.675  1.00  0.00           H   
ATOM   3163  HD1 ILE R 258      56.415  36.305  71.627  1.00  0.00           H   
ATOM   3164  HD2 ILE R 258      57.198  35.002  70.517  1.00  0.00           H   
ATOM   3165  HD3 ILE R 258      57.900  36.608  70.711  1.00  0.00           H   
ATOM   3166  N   LEU R 259      55.947  41.292  70.695  1.00  0.00           N   
ATOM   3167  CA  LEU R 259      56.477  42.433  71.327  1.00  0.00           C   
ATOM   3168  C   LEU R 259      55.877  42.874  72.696  1.00  0.00           C   
ATOM   3169  O   LEU R 259      56.610  43.208  73.654  1.00  0.00           O   
ATOM   3170  CB  LEU R 259      56.600  43.577  70.302  1.00  0.00           C   
ATOM   3171  CG  LEU R 259      56.843  45.038  70.709  1.00  0.00           C   
ATOM   3172  CD1 LEU R 259      58.215  45.182  71.438  1.00  0.00           C   
ATOM   3173  CD2 LEU R 259      56.788  46.019  69.541  1.00  0.00           C   
ATOM   3174  HN  LEU R 259      55.634  41.425  69.758  1.00  0.00           H   
ATOM   3175  HA  LEU R 259      57.467  42.098  71.598  1.00  0.00           H   
ATOM   3176  HB1 LEU R 259      57.375  43.309  69.552  1.00  0.00           H   
ATOM   3177  HB2 LEU R 259      55.650  43.624  69.728  1.00  0.00           H   
ATOM   3178  HG  LEU R 259      56.093  45.410  71.439  1.00  0.00           H   
ATOM   3179 HD11 LEU R 259      59.021  45.073  70.682  1.00  0.00           H   
ATOM   3180 HD12 LEU R 259      58.242  46.113  72.044  1.00  0.00           H   
ATOM   3181 HD13 LEU R 259      58.414  44.302  72.086  1.00  0.00           H   
ATOM   3182 HD21 LEU R 259      57.502  45.719  68.745  1.00  0.00           H   
ATOM   3183 HD22 LEU R 259      55.759  46.283  69.217  1.00  0.00           H   
ATOM   3184 HD23 LEU R 259      57.143  47.013  69.890  1.00  0.00           H   
ATOM   3185  N   ARG R 260      54.579  42.810  72.791  1.00  0.00           N   
ATOM   3186  CA  ARG R 260      53.861  43.278  73.944  1.00  0.00           C   
ATOM   3187  C   ARG R 260      53.501  42.193  74.879  1.00  0.00           C   
ATOM   3188  O   ARG R 260      52.956  42.366  75.977  1.00  0.00           O   
ATOM   3189  CB  ARG R 260      52.701  44.164  73.501  1.00  0.00           C   
ATOM   3190  CG  ARG R 260      53.088  45.480  72.723  1.00  0.00           C   
ATOM   3191  CD  ARG R 260      53.896  46.530  73.545  1.00  0.00           C   
ATOM   3192  NE  ARG R 260      54.246  47.695  72.653  1.00  0.00           N   
ATOM   3193  CZ  ARG R 260      55.456  48.048  72.301  1.00  0.00           C   
ATOM   3194  NH1 ARG R 260      56.492  47.919  73.099  1.00  0.00           N 1+
ATOM   3195  NH2 ARG R 260      55.627  48.609  71.101  1.00  0.00           N   
ATOM   3196  HN  ARG R 260      54.068  42.590  71.964  1.00  0.00           H   
ATOM   3197  HA  ARG R 260      54.507  43.965  74.471  1.00  0.00           H   
ATOM   3198  HB1 ARG R 260      52.067  43.527  72.848  1.00  0.00           H   
ATOM   3199  HB2 ARG R 260      52.075  44.594  74.312  1.00  0.00           H   
ATOM   3200  HG1 ARG R 260      53.774  45.231  71.886  1.00  0.00           H   
ATOM   3201  HG2 ARG R 260      52.188  46.074  72.457  1.00  0.00           H   
ATOM   3202  HD1 ARG R 260      53.271  46.836  74.411  1.00  0.00           H   
ATOM   3203  HD2 ARG R 260      54.815  46.168  74.055  1.00  0.00           H   
ATOM   3204  HE  ARG R 260      53.503  47.973  72.043  1.00  0.00           H   
ATOM   3205 HH11 ARG R 260      56.477  47.410  73.960  1.00  0.00           H   
ATOM   3206 HH12 ARG R 260      57.396  48.103  72.715  1.00  0.00           H   
ATOM   3207 HH21 ARG R 260      54.831  48.778  70.520  1.00  0.00           H   
ATOM   3208 HH22 ARG R 260      56.417  49.219  71.041  1.00  0.00           H   
ATOM   3209  N   LEU R 261      53.935  40.991  74.594  1.00  0.00           N   
ATOM   3210  CA  LEU R 261      53.645  39.764  75.475  1.00  0.00           C   
ATOM   3211  C   LEU R 261      54.700  39.743  76.543  1.00  0.00           C   
ATOM   3212  O   LEU R 261      55.832  40.065  76.200  1.00  0.00           O   
ATOM   3213  CB  LEU R 261      53.619  38.445  74.723  1.00  0.00           C   
ATOM   3214  CG  LEU R 261      53.686  37.119  75.482  1.00  0.00           C   
ATOM   3215  CD1 LEU R 261      52.422  36.825  76.323  1.00  0.00           C   
ATOM   3216  CD2 LEU R 261      53.821  35.944  74.484  1.00  0.00           C   
ATOM   3217  HN  LEU R 261      54.498  40.810  73.790  1.00  0.00           H   
ATOM   3218  HA  LEU R 261      52.681  39.907  75.940  1.00  0.00           H   
ATOM   3219  HB1 LEU R 261      52.701  38.432  74.096  1.00  0.00           H   
ATOM   3220  HB2 LEU R 261      54.531  38.471  74.088  1.00  0.00           H   
ATOM   3221  HG  LEU R 261      54.573  37.065  76.147  1.00  0.00           H   
ATOM   3222 HD11 LEU R 261      52.266  37.600  77.103  1.00  0.00           H   
ATOM   3223 HD12 LEU R 261      51.605  36.706  75.579  1.00  0.00           H   
ATOM   3224 HD13 LEU R 261      52.611  35.897  76.904  1.00  0.00           H   
ATOM   3225 HD21 LEU R 261      52.913  35.720  73.885  1.00  0.00           H   
ATOM   3226 HD22 LEU R 261      54.722  36.065  73.846  1.00  0.00           H   
ATOM   3227 HD23 LEU R 261      54.100  34.983  74.965  1.00  0.00           H   
ATOM   3228  N   LYS R 262      54.393  39.480  77.818  1.00  0.00           N   
ATOM   3229  CA  LYS R 262      55.358  39.784  78.828  1.00  0.00           C   
ATOM   3230  C   LYS R 262      56.227  38.541  79.219  1.00  0.00           C   
ATOM   3231  CB  LYS R 262      54.589  40.447  80.045  1.00  0.00           C   
ATOM   3232  CG  LYS R 262      53.824  41.746  79.765  1.00  0.00           C   
ATOM   3233  CD  LYS R 262      54.725  42.940  79.608  1.00  0.00           C   
ATOM   3234  CE  LYS R 262      54.073  44.071  78.853  1.00  0.00           C   
ATOM   3235  NZ  LYS R 262      53.036  44.656  79.626  1.00  0.00           N 1+
ATOM   3236  OT1 LYS R 262      55.783  37.433  79.547  1.00  0.00           O   
ATOM   3237  OT2 LYS R 262      57.599  38.678  79.270  1.00  0.00           O   
ATOM   3238  HN  LYS R 262      53.470  39.214  78.087  1.00  0.00           H   
ATOM   3239  HA  LYS R 262      56.062  40.518  78.464  1.00  0.00           H   
ATOM   3240  HB1 LYS R 262      53.804  39.728  80.363  1.00  0.00           H   
ATOM   3241  HB2 LYS R 262      55.236  40.601  80.935  1.00  0.00           H   
ATOM   3242  HG1 LYS R 262      53.236  41.630  78.829  1.00  0.00           H   
ATOM   3243  HG2 LYS R 262      53.141  42.019  80.597  1.00  0.00           H   
ATOM   3244  HD1 LYS R 262      55.112  43.232  80.608  1.00  0.00           H   
ATOM   3245  HD2 LYS R 262      55.648  42.580  79.105  1.00  0.00           H   
ATOM   3246  HE1 LYS R 262      54.797  44.904  78.730  1.00  0.00           H   
ATOM   3247  HE2 LYS R 262      53.757  43.672  77.865  1.00  0.00           H   
ATOM   3248  HZ1 LYS R 262      52.332  45.171  79.059  1.00  0.00           H   
ATOM   3249  HZ2 LYS R 262      52.486  43.980  80.193  1.00  0.00           H   
ATOM   3250  HZ3 LYS R 262      53.495  45.311  80.291  1.00  0.00           H   
ATOM   3251  HT2 LYS R 262      57.870  37.952  79.836  1.00  0.00           H   
ATOM   3252  N   LYS R 273      50.425  34.061  76.993  1.00  0.00           N   
ATOM   3253  CA  LYS R 273      50.731  34.220  78.441  1.00  0.00           C   
ATOM   3254  C   LYS R 273      50.559  32.979  79.330  1.00  0.00           C   
ATOM   3255  O   LYS R 273      51.467  32.703  80.169  1.00  0.00           O   
ATOM   3256  CB  LYS R 273      49.987  35.411  79.084  1.00  0.00           C   
ATOM   3257  CG  LYS R 273      50.189  35.651  80.656  1.00  0.00           C   
ATOM   3258  CD  LYS R 273      51.616  35.947  81.103  1.00  0.00           C   
ATOM   3259  CE  LYS R 273      51.735  36.293  82.601  1.00  0.00           C   
ATOM   3260  NZ  LYS R 273      53.105  36.248  83.049  1.00  0.00           N 1+
ATOM   3261  HA  LYS R 273      51.737  34.584  78.588  1.00  0.00           H   
ATOM   3262  HB1 LYS R 273      50.375  36.352  78.639  1.00  0.00           H   
ATOM   3263  HB2 LYS R 273      48.914  35.244  78.848  1.00  0.00           H   
ATOM   3264  HG1 LYS R 273      49.699  36.617  80.900  1.00  0.00           H   
ATOM   3265  HG2 LYS R 273      49.721  34.862  81.283  1.00  0.00           H   
ATOM   3266  HD1 LYS R 273      52.121  34.973  80.924  1.00  0.00           H   
ATOM   3267  HD2 LYS R 273      52.076  36.780  80.531  1.00  0.00           H   
ATOM   3268  HE1 LYS R 273      51.296  37.294  82.796  1.00  0.00           H   
ATOM   3269  HE2 LYS R 273      51.136  35.569  83.195  1.00  0.00           H   
ATOM   3270  HZ1 LYS R 273      53.699  35.691  82.402  1.00  0.00           H   
ATOM   3271  HZ2 LYS R 273      53.478  37.217  82.991  1.00  0.00           H   
ATOM   3272  HZ3 LYS R 273      53.261  35.987  84.043  1.00  0.00           H   
ATOM   3273  H1  LYS R 273      49.445  33.976  76.815  1.00  0.00           H   
ATOM   3274  H2  LYS R 273      51.144  34.243  76.322  1.00  0.00           H   
ATOM   3275  N   ASP R 274      49.416  32.298  79.358  1.00  0.00           N   
ATOM   3276  CA  ASP R 274      49.163  31.279  80.328  1.00  0.00           C   
ATOM   3277  C   ASP R 274      48.120  30.322  79.621  1.00  0.00           C   
ATOM   3278  O   ASP R 274      47.446  30.763  78.653  1.00  0.00           O   
ATOM   3279  CB  ASP R 274      48.456  31.831  81.567  1.00  0.00           C   
ATOM   3280  CG  ASP R 274      48.253  30.741  82.592  1.00  0.00           C   
ATOM   3281  OD1 ASP R 274      47.413  30.892  83.442  1.00  0.00           O   
ATOM   3282  OD2 ASP R 274      49.108  29.806  82.603  1.00  0.00           O 1-
ATOM   3283  HN  ASP R 274      48.687  32.666  78.786  1.00  0.00           H   
ATOM   3284  HA  ASP R 274      50.051  30.737  80.618  1.00  0.00           H   
ATOM   3285  HB1 ASP R 274      49.096  32.680  81.889  1.00  0.00           H   
ATOM   3286  HB2 ASP R 274      47.454  32.157  81.215  1.00  0.00           H   
ATOM   3287  N   ARG R 275      47.952  29.109  80.083  1.00  0.00           N   
ATOM   3288  CA  ARG R 275      47.432  27.963  79.329  1.00  0.00           C   
ATOM   3289  C   ARG R 275      46.026  28.274  78.872  1.00  0.00           C   
ATOM   3290  O   ARG R 275      45.667  28.146  77.667  1.00  0.00           O   
ATOM   3291  CB  ARG R 275      47.585  26.688  80.138  1.00  0.00           C   
ATOM   3292  CG  ARG R 275      46.934  26.711  81.541  1.00  0.00           C   
ATOM   3293  CD  ARG R 275      47.008  25.251  82.110  1.00  0.00           C   
ATOM   3294  NE  ARG R 275      48.469  24.923  82.165  1.00  0.00           N   
ATOM   3295  CZ  ARG R 275      49.061  24.235  83.123  1.00  0.00           C   
ATOM   3296  NH1 ARG R 275      48.371  23.694  84.113  1.00  0.00           N 1+
ATOM   3297  NH2 ARG R 275      50.385  24.209  83.124  1.00  0.00           N   
ATOM   3298  HN  ARG R 275      48.339  29.004  80.995  1.00  0.00           H   
ATOM   3299  HA  ARG R 275      48.016  27.806  78.435  1.00  0.00           H   
ATOM   3300  HB1 ARG R 275      47.089  25.920  79.507  1.00  0.00           H   
ATOM   3301  HB2 ARG R 275      48.676  26.506  80.244  1.00  0.00           H   
ATOM   3302  HG1 ARG R 275      47.387  27.335  82.341  1.00  0.00           H   
ATOM   3303  HG2 ARG R 275      45.855  26.946  81.416  1.00  0.00           H   
ATOM   3304  HD1 ARG R 275      46.533  25.352  83.109  1.00  0.00           H   
ATOM   3305  HD2 ARG R 275      46.463  24.534  81.458  1.00  0.00           H   
ATOM   3306  HE  ARG R 275      49.106  25.414  81.570  1.00  0.00           H   
ATOM   3307 HH11 ARG R 275      47.490  23.358  83.780  1.00  0.00           H   
ATOM   3308 HH12 ARG R 275      48.788  22.976  84.670  1.00  0.00           H   
ATOM   3309 HH21 ARG R 275      50.902  24.808  82.513  1.00  0.00           H   
ATOM   3310 HH22 ARG R 275      50.755  23.676  83.885  1.00  0.00           H   
ATOM   3311  N   ASN R 276      45.109  28.716  79.699  1.00  0.00           N   
ATOM   3312  CA  ASN R 276      43.783  29.100  79.272  1.00  0.00           C   
ATOM   3313  C   ASN R 276      43.743  30.189  78.210  1.00  0.00           C   
ATOM   3314  O   ASN R 276      42.887  30.111  77.366  1.00  0.00           O   
ATOM   3315  CB  ASN R 276      42.921  29.615  80.516  1.00  0.00           C   
ATOM   3316  CG  ASN R 276      42.519  28.532  81.547  1.00  0.00           C   
ATOM   3317  ND2 ASN R 276      41.999  28.957  82.725  1.00  0.00           N   
ATOM   3318  OD1 ASN R 276      42.725  27.335  81.380  1.00  0.00           O   
ATOM   3319  HN  ASN R 276      45.378  28.841  80.650  1.00  0.00           H   
ATOM   3320  HA  ASN R 276      43.305  28.283  78.754  1.00  0.00           H   
ATOM   3321  HB1 ASN R 276      43.521  30.403  81.019  1.00  0.00           H   
ATOM   3322  HB2 ASN R 276      41.939  29.958  80.128  1.00  0.00           H   
ATOM   3323 HD21 ASN R 276      41.655  29.895  82.752  1.00  0.00           H   
ATOM   3324 HD22 ASN R 276      41.727  28.280  83.410  1.00  0.00           H   
ATOM   3325  N   LEU R 277      44.625  31.176  78.281  1.00  0.00           N   
ATOM   3326  CA  LEU R 277      44.705  32.223  77.217  1.00  0.00           C   
ATOM   3327  C   LEU R 277      45.393  31.668  75.976  1.00  0.00           C   
ATOM   3328  O   LEU R 277      44.998  32.004  74.851  1.00  0.00           O   
ATOM   3329  CB  LEU R 277      45.584  33.461  77.616  1.00  0.00           C   
ATOM   3330  CG  LEU R 277      45.027  34.339  78.788  1.00  0.00           C   
ATOM   3331  CD1 LEU R 277      45.310  33.794  80.187  1.00  0.00           C   
ATOM   3332  CD2 LEU R 277      45.691  35.718  78.700  1.00  0.00           C   
ATOM   3333  HN  LEU R 277      45.380  31.245  78.929  1.00  0.00           H   
ATOM   3334  HA  LEU R 277      43.694  32.395  76.878  1.00  0.00           H   
ATOM   3335  HB1 LEU R 277      46.566  33.120  78.009  1.00  0.00           H   
ATOM   3336  HB2 LEU R 277      45.770  34.347  76.972  1.00  0.00           H   
ATOM   3337  HG  LEU R 277      43.927  34.466  78.702  1.00  0.00           H   
ATOM   3338 HD11 LEU R 277      46.374  33.659  80.476  1.00  0.00           H   
ATOM   3339 HD12 LEU R 277      44.788  34.499  80.869  1.00  0.00           H   
ATOM   3340 HD13 LEU R 277      44.768  32.831  80.303  1.00  0.00           H   
ATOM   3341 HD21 LEU R 277      45.540  36.324  77.781  1.00  0.00           H   
ATOM   3342 HD22 LEU R 277      45.499  36.333  79.605  1.00  0.00           H   
ATOM   3343 HD23 LEU R 277      46.793  35.609  78.796  1.00  0.00           H   
ATOM   3344  N   ARG R 278      46.452  30.826  76.072  1.00  0.00           N   
ATOM   3345  CA  ARG R 278      47.172  30.226  75.007  1.00  0.00           C   
ATOM   3346  C   ARG R 278      46.322  29.293  74.227  1.00  0.00           C   
ATOM   3347  O   ARG R 278      46.395  29.380  72.957  1.00  0.00           O   
ATOM   3348  CB  ARG R 278      48.574  29.688  75.319  1.00  0.00           C   
ATOM   3349  CG  ARG R 278      49.438  30.844  75.723  1.00  0.00           C   
ATOM   3350  CD  ARG R 278      50.941  30.595  75.831  1.00  0.00           C   
ATOM   3351  NE  ARG R 278      51.152  29.516  76.849  1.00  0.00           N   
ATOM   3352  CZ  ARG R 278      52.160  29.475  77.678  1.00  0.00           C   
ATOM   3353  NH1 ARG R 278      53.130  30.398  77.750  1.00  0.00           N 1+
ATOM   3354  NH2 ARG R 278      52.238  28.379  78.436  1.00  0.00           N   
ATOM   3355  HN  ARG R 278      46.815  30.642  76.982  1.00  0.00           H   
ATOM   3356  HA  ARG R 278      47.322  31.051  74.327  1.00  0.00           H   
ATOM   3357  HB1 ARG R 278      48.486  28.977  76.168  1.00  0.00           H   
ATOM   3358  HB2 ARG R 278      48.972  29.169  74.421  1.00  0.00           H   
ATOM   3359  HG1 ARG R 278      49.395  31.577  74.889  1.00  0.00           H   
ATOM   3360  HG2 ARG R 278      49.045  31.248  76.680  1.00  0.00           H   
ATOM   3361  HD1 ARG R 278      51.497  30.368  74.897  1.00  0.00           H   
ATOM   3362  HD2 ARG R 278      51.313  31.542  76.279  1.00  0.00           H   
ATOM   3363  HE  ARG R 278      50.606  28.681  76.908  1.00  0.00           H   
ATOM   3364 HH11 ARG R 278      53.200  31.174  77.124  1.00  0.00           H   
ATOM   3365 HH12 ARG R 278      53.739  30.445  78.542  1.00  0.00           H   
ATOM   3366 HH21 ARG R 278      51.511  27.697  78.357  1.00  0.00           H   
ATOM   3367 HH22 ARG R 278      52.983  28.312  79.100  1.00  0.00           H   
ATOM   3368  N   ARG R 279      45.391  28.494  74.798  1.00  0.00           N   
ATOM   3369  CA  ARG R 279      44.415  27.683  74.102  1.00  0.00           C   
ATOM   3370  C   ARG R 279      43.581  28.446  73.088  1.00  0.00           C   
ATOM   3371  O   ARG R 279      43.590  28.039  71.921  1.00  0.00           O   
ATOM   3372  CB  ARG R 279      43.458  26.936  75.158  1.00  0.00           C   
ATOM   3373  CG  ARG R 279      44.181  25.725  75.760  1.00  0.00           C   
ATOM   3374  CD  ARG R 279      44.380  24.609  74.839  1.00  0.00           C   
ATOM   3375  NE  ARG R 279      42.993  24.179  74.608  1.00  0.00           N   
ATOM   3376  CZ  ARG R 279      42.696  23.189  73.783  1.00  0.00           C   
ATOM   3377  NH1 ARG R 279      43.516  22.573  73.023  1.00  0.00           N 1+
ATOM   3378  NH2 ARG R 279      41.418  22.887  73.571  1.00  0.00           N   
ATOM   3379  HN  ARG R 279      45.343  28.448  75.793  1.00  0.00           H   
ATOM   3380  HA  ARG R 279      44.841  26.885  73.512  1.00  0.00           H   
ATOM   3381  HB1 ARG R 279      43.206  27.647  75.973  1.00  0.00           H   
ATOM   3382  HB2 ARG R 279      42.539  26.530  74.685  1.00  0.00           H   
ATOM   3383  HG1 ARG R 279      45.132  26.142  76.155  1.00  0.00           H   
ATOM   3384  HG2 ARG R 279      43.547  25.373  76.601  1.00  0.00           H   
ATOM   3385  HD1 ARG R 279      44.965  24.820  73.919  1.00  0.00           H   
ATOM   3386  HD2 ARG R 279      44.846  23.753  75.371  1.00  0.00           H   
ATOM   3387  HE  ARG R 279      42.260  24.448  75.234  1.00  0.00           H   
ATOM   3388 HH11 ARG R 279      44.467  22.842  73.173  1.00  0.00           H   
ATOM   3389 HH12 ARG R 279      43.360  21.849  72.350  1.00  0.00           H   
ATOM   3390 HH21 ARG R 279      40.767  23.475  74.052  1.00  0.00           H   
ATOM   3391 HH22 ARG R 279      41.259  22.224  72.839  1.00  0.00           H   
ATOM   3392  N   ILE R 280      43.019  29.567  73.437  1.00  0.00           N   
ATOM   3393  CA  ILE R 280      42.261  30.393  72.479  1.00  0.00           C   
ATOM   3394  C   ILE R 280      43.117  30.993  71.347  1.00  0.00           C   
ATOM   3395  O   ILE R 280      42.689  30.971  70.180  1.00  0.00           O   
ATOM   3396  CB  ILE R 280      41.243  31.399  73.101  1.00  0.00           C   
ATOM   3397  CG1 ILE R 280      40.597  32.273  71.952  1.00  0.00           C   
ATOM   3398  CG2 ILE R 280      41.990  32.259  74.127  1.00  0.00           C   
ATOM   3399  CD  ILE R 280      39.722  31.516  70.987  1.00  0.00           C   
ATOM   3400  HN  ILE R 280      43.100  29.856  74.388  1.00  0.00           H   
ATOM   3401  HA  ILE R 280      41.677  29.671  71.927  1.00  0.00           H   
ATOM   3402  HB  ILE R 280      40.395  30.916  73.632  1.00  0.00           H   
ATOM   3403 HG11 ILE R 280      39.931  33.036  72.409  1.00  0.00           H   
ATOM   3404 HG12 ILE R 280      41.443  32.817  71.480  1.00  0.00           H   
ATOM   3405 HG21 ILE R 280      42.357  31.547  74.897  1.00  0.00           H   
ATOM   3406 HG22 ILE R 280      42.785  32.884  73.668  1.00  0.00           H   
ATOM   3407 HG23 ILE R 280      41.249  32.950  74.585  1.00  0.00           H   
ATOM   3408  HD1 ILE R 280      38.809  31.117  71.479  1.00  0.00           H   
ATOM   3409  HD2 ILE R 280      39.524  32.144  70.092  1.00  0.00           H   
ATOM   3410  HD3 ILE R 280      40.279  30.633  70.609  1.00  0.00           H   
ATOM   3411  N   THR R 281      44.308  31.516  71.619  1.00  0.00           N   
ATOM   3412  CA  THR R 281      45.229  32.074  70.634  1.00  0.00           C   
ATOM   3413  C   THR R 281      45.681  31.068  69.652  1.00  0.00           C   
ATOM   3414  O   THR R 281      45.620  31.350  68.464  1.00  0.00           O   
ATOM   3415  CB  THR R 281      46.402  32.777  71.310  1.00  0.00           C   
ATOM   3416  CG2 THR R 281      47.393  33.301  70.364  1.00  0.00           C   
ATOM   3417  OG1 THR R 281      46.006  33.856  72.189  1.00  0.00           O   
ATOM   3418  HN  THR R 281      44.598  31.655  72.563  1.00  0.00           H   
ATOM   3419  HA  THR R 281      44.610  32.763  70.077  1.00  0.00           H   
ATOM   3420  HB  THR R 281      46.943  32.030  71.929  1.00  0.00           H   
ATOM   3421  HG1 THR R 281      46.790  34.075  72.696  1.00  0.00           H   
ATOM   3422 HG21 THR R 281      47.076  34.154  69.727  1.00  0.00           H   
ATOM   3423 HG22 THR R 281      48.320  33.668  70.855  1.00  0.00           H   
ATOM   3424 HG23 THR R 281      47.748  32.605  69.574  1.00  0.00           H   
ATOM   3425  N   ARG R 282      46.069  29.863  70.155  1.00  0.00           N   
ATOM   3426  CA  ARG R 282      46.583  28.734  69.472  1.00  0.00           C   
ATOM   3427  C   ARG R 282      45.472  28.289  68.483  1.00  0.00           C   
ATOM   3428  O   ARG R 282      45.738  28.047  67.332  1.00  0.00           O   
ATOM   3429  CB  ARG R 282      46.884  27.487  70.362  1.00  0.00           C   
ATOM   3430  CG  ARG R 282      48.255  27.702  71.039  1.00  0.00           C   
ATOM   3431  CD  ARG R 282      48.653  26.637  72.168  1.00  0.00           C   
ATOM   3432  NE  ARG R 282      49.975  27.039  72.734  1.00  0.00           N   
ATOM   3433  CZ  ARG R 282      50.507  26.440  73.748  1.00  0.00           C   
ATOM   3434  NH1 ARG R 282      50.138  25.339  74.306  1.00  0.00           N 1+
ATOM   3435  NH2 ARG R 282      51.606  27.059  74.240  1.00  0.00           N   
ATOM   3436  HN  ARG R 282      46.101  29.715  71.141  1.00  0.00           H   
ATOM   3437  HA  ARG R 282      47.447  29.045  68.903  1.00  0.00           H   
ATOM   3438  HB1 ARG R 282      46.136  27.271  71.155  1.00  0.00           H   
ATOM   3439  HB2 ARG R 282      46.896  26.635  69.650  1.00  0.00           H   
ATOM   3440  HG1 ARG R 282      49.026  27.627  70.243  1.00  0.00           H   
ATOM   3441  HG2 ARG R 282      48.153  28.671  71.573  1.00  0.00           H   
ATOM   3442  HD1 ARG R 282      47.834  26.567  72.916  1.00  0.00           H   
ATOM   3443  HD2 ARG R 282      48.743  25.600  71.779  1.00  0.00           H   
ATOM   3444  HE  ARG R 282      50.450  27.897  72.540  1.00  0.00           H   
ATOM   3445 HH11 ARG R 282      49.307  24.823  74.096  1.00  0.00           H   
ATOM   3446 HH12 ARG R 282      50.638  25.056  75.125  1.00  0.00           H   
ATOM   3447 HH21 ARG R 282      52.126  27.793  73.804  1.00  0.00           H   
ATOM   3448 HH22 ARG R 282      51.978  26.651  75.075  1.00  0.00           H   
ATOM   3449  N   MET R 283      44.245  28.243  68.903  1.00  0.00           N   
ATOM   3450  CA  MET R 283      43.096  27.858  68.165  1.00  0.00           C   
ATOM   3451  C   MET R 283      42.841  28.746  66.935  1.00  0.00           C   
ATOM   3452  O   MET R 283      42.629  28.232  65.885  1.00  0.00           O   
ATOM   3453  CB  MET R 283      41.883  27.825  69.186  1.00  0.00           C   
ATOM   3454  CG  MET R 283      40.535  28.348  68.654  1.00  0.00           C   
ATOM   3455  SD  MET R 283      39.079  28.087  69.666  1.00  0.00           S   
ATOM   3456  CE  MET R 283      37.883  28.879  68.519  1.00  0.00           C   
ATOM   3457  HN  MET R 283      44.172  28.457  69.874  1.00  0.00           H   
ATOM   3458  HA  MET R 283      43.251  26.865  67.771  1.00  0.00           H   
ATOM   3459  HB1 MET R 283      41.791  26.852  69.714  1.00  0.00           H   
ATOM   3460  HB2 MET R 283      42.031  28.524  70.037  1.00  0.00           H   
ATOM   3461  HG1 MET R 283      40.523  29.437  68.435  1.00  0.00           H   
ATOM   3462  HG2 MET R 283      40.245  27.811  67.726  1.00  0.00           H   
ATOM   3463  HE1 MET R 283      37.010  29.207  69.123  1.00  0.00           H   
ATOM   3464  HE2 MET R 283      38.292  29.792  68.034  1.00  0.00           H   
ATOM   3465  HE3 MET R 283      37.521  28.270  67.664  1.00  0.00           H   
ATOM   3466  N   VAL R 284      42.982  30.093  67.078  1.00  0.00           N   
ATOM   3467  CA  VAL R 284      42.893  31.125  66.071  1.00  0.00           C   
ATOM   3468  C   VAL R 284      43.948  30.975  65.039  1.00  0.00           C   
ATOM   3469  O   VAL R 284      43.742  30.999  63.808  1.00  0.00           O   
ATOM   3470  CB  VAL R 284      42.803  32.567  66.752  1.00  0.00           C   
ATOM   3471  CG1 VAL R 284      42.982  33.799  65.785  1.00  0.00           C   
ATOM   3472  CG2 VAL R 284      41.410  32.727  67.535  1.00  0.00           C   
ATOM   3473  HN  VAL R 284      43.287  30.374  67.984  1.00  0.00           H   
ATOM   3474  HA  VAL R 284      41.999  30.996  65.479  1.00  0.00           H   
ATOM   3475  HB  VAL R 284      43.551  32.601  67.573  1.00  0.00           H   
ATOM   3476 HG11 VAL R 284      44.025  33.830  65.405  1.00  0.00           H   
ATOM   3477 HG12 VAL R 284      42.340  33.601  64.899  1.00  0.00           H   
ATOM   3478 HG13 VAL R 284      42.742  34.770  66.268  1.00  0.00           H   
ATOM   3479 HG21 VAL R 284      41.361  32.006  68.379  1.00  0.00           H   
ATOM   3480 HG22 VAL R 284      41.311  33.760  67.930  1.00  0.00           H   
ATOM   3481 HG23 VAL R 284      40.571  32.540  66.830  1.00  0.00           H   
ATOM   3482  N   LEU R 285      45.155  30.782  65.476  1.00  0.00           N   
ATOM   3483  CA  LEU R 285      46.270  30.295  64.609  1.00  0.00           C   
ATOM   3484  C   LEU R 285      46.069  28.977  63.844  1.00  0.00           C   
ATOM   3485  O   LEU R 285      46.365  28.867  62.650  1.00  0.00           O   
ATOM   3486  CB  LEU R 285      47.652  30.249  65.419  1.00  0.00           C   
ATOM   3487  CG  LEU R 285      48.310  31.610  65.521  1.00  0.00           C   
ATOM   3488  CD1 LEU R 285      49.252  31.705  66.759  1.00  0.00           C   
ATOM   3489  CD2 LEU R 285      49.184  32.098  64.372  1.00  0.00           C   
ATOM   3490  HN  LEU R 285      45.230  30.909  66.462  1.00  0.00           H   
ATOM   3491  HA  LEU R 285      46.432  31.033  63.837  1.00  0.00           H   
ATOM   3492  HB1 LEU R 285      47.421  29.729  66.373  1.00  0.00           H   
ATOM   3493  HB2 LEU R 285      48.332  29.615  64.812  1.00  0.00           H   
ATOM   3494  HG  LEU R 285      47.486  32.304  65.793  1.00  0.00           H   
ATOM   3495 HD11 LEU R 285      49.665  32.721  66.936  1.00  0.00           H   
ATOM   3496 HD12 LEU R 285      48.790  31.427  67.730  1.00  0.00           H   
ATOM   3497 HD13 LEU R 285      50.179  31.112  66.600  1.00  0.00           H   
ATOM   3498 HD21 LEU R 285      50.154  31.604  64.150  1.00  0.00           H   
ATOM   3499 HD22 LEU R 285      48.429  32.119  63.556  1.00  0.00           H   
ATOM   3500 HD23 LEU R 285      49.425  33.162  64.582  1.00  0.00           H   
ATOM   3501  N   VAL R 286      45.480  27.967  64.477  1.00  0.00           N   
ATOM   3502  CA  VAL R 286      45.149  26.770  63.723  1.00  0.00           C   
ATOM   3503  C   VAL R 286      43.994  27.031  62.718  1.00  0.00           C   
ATOM   3504  O   VAL R 286      44.109  26.596  61.565  1.00  0.00           O   
ATOM   3505  CB  VAL R 286      44.652  25.713  64.711  1.00  0.00           C   
ATOM   3506  CG1 VAL R 286      44.016  24.471  63.971  1.00  0.00           C   
ATOM   3507  CG2 VAL R 286      45.852  25.153  65.437  1.00  0.00           C   
ATOM   3508  HN  VAL R 286      45.265  28.077  65.445  1.00  0.00           H   
ATOM   3509  HA  VAL R 286      46.019  26.344  63.247  1.00  0.00           H   
ATOM   3510  HB  VAL R 286      43.976  26.140  65.483  1.00  0.00           H   
ATOM   3511 HG11 VAL R 286      43.876  23.572  64.609  1.00  0.00           H   
ATOM   3512 HG12 VAL R 286      43.028  24.627  63.487  1.00  0.00           H   
ATOM   3513 HG13 VAL R 286      44.814  24.122  63.283  1.00  0.00           H   
ATOM   3514 HG21 VAL R 286      46.506  24.592  64.735  1.00  0.00           H   
ATOM   3515 HG22 VAL R 286      46.420  26.005  65.866  1.00  0.00           H   
ATOM   3516 HG23 VAL R 286      45.489  24.553  66.299  1.00  0.00           H   
ATOM   3517  N   VAL R 287      42.984  27.895  63.061  1.00  0.00           N   
ATOM   3518  CA  VAL R 287      41.947  28.188  62.059  1.00  0.00           C   
ATOM   3519  C   VAL R 287      42.484  28.878  60.799  1.00  0.00           C   
ATOM   3520  O   VAL R 287      42.178  28.556  59.663  1.00  0.00           O   
ATOM   3521  CB  VAL R 287      40.853  28.909  62.724  1.00  0.00           C   
ATOM   3522  CG1 VAL R 287      39.941  29.804  61.854  1.00  0.00           C   
ATOM   3523  CG2 VAL R 287      40.035  28.015  63.602  1.00  0.00           C   
ATOM   3524  HN  VAL R 287      42.911  28.181  64.014  1.00  0.00           H   
ATOM   3525  HA  VAL R 287      41.682  27.180  61.776  1.00  0.00           H   
ATOM   3526  HB  VAL R 287      41.323  29.645  63.411  1.00  0.00           H   
ATOM   3527 HG11 VAL R 287      40.481  30.557  61.240  1.00  0.00           H   
ATOM   3528 HG12 VAL R 287      39.337  29.072  61.276  1.00  0.00           H   
ATOM   3529 HG13 VAL R 287      39.166  30.322  62.458  1.00  0.00           H   
ATOM   3530 HG21 VAL R 287      40.787  27.454  64.198  1.00  0.00           H   
ATOM   3531 HG22 VAL R 287      39.425  28.478  64.407  1.00  0.00           H   
ATOM   3532 HG23 VAL R 287      39.312  27.368  63.062  1.00  0.00           H   
ATOM   3533  N   VAL R 288      43.317  29.929  60.965  1.00  0.00           N   
ATOM   3534  CA  VAL R 288      44.116  30.736  59.981  1.00  0.00           C   
ATOM   3535  C   VAL R 288      44.979  29.812  59.090  1.00  0.00           C   
ATOM   3536  O   VAL R 288      44.975  29.819  57.868  1.00  0.00           O   
ATOM   3537  CB  VAL R 288      44.986  31.867  60.585  1.00  0.00           C   
ATOM   3538  CG1 VAL R 288      45.853  32.512  59.498  1.00  0.00           C   
ATOM   3539  CG2 VAL R 288      44.081  33.008  61.221  1.00  0.00           C   
ATOM   3540  HN  VAL R 288      43.584  30.218  61.880  1.00  0.00           H   
ATOM   3541  HA  VAL R 288      43.369  31.180  59.340  1.00  0.00           H   
ATOM   3542  HB  VAL R 288      45.643  31.451  61.378  1.00  0.00           H   
ATOM   3543 HG11 VAL R 288      46.193  33.507  59.859  1.00  0.00           H   
ATOM   3544 HG12 VAL R 288      46.667  31.836  59.159  1.00  0.00           H   
ATOM   3545 HG13 VAL R 288      45.222  32.586  58.586  1.00  0.00           H   
ATOM   3546 HG21 VAL R 288      43.408  32.490  61.937  1.00  0.00           H   
ATOM   3547 HG22 VAL R 288      44.809  33.656  61.755  1.00  0.00           H   
ATOM   3548 HG23 VAL R 288      43.443  33.567  60.503  1.00  0.00           H   
ATOM   3549  N   ALA R 289      45.880  29.007  59.723  1.00  0.00           N   
ATOM   3550  CA  ALA R 289      46.752  28.145  59.016  1.00  0.00           C   
ATOM   3551  C   ALA R 289      46.069  27.013  58.223  1.00  0.00           C   
ATOM   3552  O   ALA R 289      46.613  26.722  57.158  1.00  0.00           O   
ATOM   3553  CB  ALA R 289      47.876  27.563  59.879  1.00  0.00           C   
ATOM   3554  HN  ALA R 289      46.004  29.012  60.712  1.00  0.00           H   
ATOM   3555  HA  ALA R 289      47.216  28.811  58.303  1.00  0.00           H   
ATOM   3556  HB1 ALA R 289      47.427  26.821  60.574  1.00  0.00           H   
ATOM   3557  HB2 ALA R 289      48.665  27.040  59.296  1.00  0.00           H   
ATOM   3558  HB3 ALA R 289      48.404  28.401  60.383  1.00  0.00           H   
ATOM   3559  N   VAL R 290      45.006  26.379  58.750  1.00  0.00           N   
ATOM   3560  CA  VAL R 290      44.290  25.215  58.197  1.00  0.00           C   
ATOM   3561  C   VAL R 290      43.535  25.642  57.017  1.00  0.00           C   
ATOM   3562  O   VAL R 290      43.611  24.971  55.907  1.00  0.00           O   
ATOM   3563  CB  VAL R 290      43.409  24.398  59.225  1.00  0.00           C   
ATOM   3564  CG1 VAL R 290      42.319  23.492  58.580  1.00  0.00           C   
ATOM   3565  CG2 VAL R 290      44.458  23.507  59.945  1.00  0.00           C   
ATOM   3566  HN  VAL R 290      44.635  26.584  59.652  1.00  0.00           H   
ATOM   3567  HA  VAL R 290      45.005  24.529  57.768  1.00  0.00           H   
ATOM   3568  HB  VAL R 290      43.005  25.111  59.976  1.00  0.00           H   
ATOM   3569 HG11 VAL R 290      41.629  24.078  57.936  1.00  0.00           H   
ATOM   3570 HG12 VAL R 290      42.767  22.632  58.039  1.00  0.00           H   
ATOM   3571 HG13 VAL R 290      41.787  23.040  59.444  1.00  0.00           H   
ATOM   3572 HG21 VAL R 290      44.853  22.731  59.255  1.00  0.00           H   
ATOM   3573 HG22 VAL R 290      45.291  24.140  60.318  1.00  0.00           H   
ATOM   3574 HG23 VAL R 290      44.123  22.935  60.836  1.00  0.00           H   
ATOM   3575  N   PHE R 291      42.986  26.905  57.074  1.00  0.00           N   
ATOM   3576  CA  PHE R 291      42.351  27.561  56.006  1.00  0.00           C   
ATOM   3577  C   PHE R 291      43.350  27.804  54.898  1.00  0.00           C   
ATOM   3578  O   PHE R 291      43.092  27.610  53.707  1.00  0.00           O   
ATOM   3579  CB  PHE R 291      41.824  28.883  56.672  1.00  0.00           C   
ATOM   3580  CG  PHE R 291      41.069  29.912  55.744  1.00  0.00           C   
ATOM   3581  CD1 PHE R 291      41.926  30.844  55.138  1.00  0.00           C   
ATOM   3582  CD2 PHE R 291      39.725  29.797  55.367  1.00  0.00           C   
ATOM   3583  CE1 PHE R 291      41.394  31.721  54.153  1.00  0.00           C   
ATOM   3584  CE2 PHE R 291      39.187  30.722  54.413  1.00  0.00           C   
ATOM   3585  CZ  PHE R 291      40.054  31.607  53.779  1.00  0.00           C   
ATOM   3586  HN  PHE R 291      42.926  27.325  57.976  1.00  0.00           H   
ATOM   3587  HA  PHE R 291      41.515  26.992  55.626  1.00  0.00           H   
ATOM   3588  HB1 PHE R 291      41.138  28.443  57.428  1.00  0.00           H   
ATOM   3589  HB2 PHE R 291      42.617  29.400  57.254  1.00  0.00           H   
ATOM   3590  HD1 PHE R 291      42.939  30.881  55.510  1.00  0.00           H   
ATOM   3591  HD2 PHE R 291      39.014  29.082  55.755  1.00  0.00           H   
ATOM   3592  HE1 PHE R 291      42.060  32.472  53.755  1.00  0.00           H   
ATOM   3593  HE2 PHE R 291      38.176  30.455  54.143  1.00  0.00           H   
ATOM   3594  HZ  PHE R 291      39.677  32.313  53.054  1.00  0.00           H   
ATOM   3595  N   ILE R 292      44.572  28.277  55.225  1.00  0.00           N   
ATOM   3596  CA  ILE R 292      45.594  28.712  54.268  1.00  0.00           C   
ATOM   3597  C   ILE R 292      45.993  27.510  53.355  1.00  0.00           C   
ATOM   3598  O   ILE R 292      46.020  27.476  52.141  1.00  0.00           O   
ATOM   3599  CB  ILE R 292      46.691  29.476  55.007  1.00  0.00           C   
ATOM   3600  CG1 ILE R 292      46.215  30.912  55.375  1.00  0.00           C   
ATOM   3601  CG2 ILE R 292      48.112  29.405  54.285  1.00  0.00           C   
ATOM   3602  CD  ILE R 292      46.404  31.988  54.178  1.00  0.00           C   
ATOM   3603  HN  ILE R 292      44.777  28.346  56.199  1.00  0.00           H   
ATOM   3604  HA  ILE R 292      45.138  29.428  53.599  1.00  0.00           H   
ATOM   3605  HB  ILE R 292      46.758  28.859  55.928  1.00  0.00           H   
ATOM   3606 HG11 ILE R 292      45.145  30.994  55.663  1.00  0.00           H   
ATOM   3607 HG12 ILE R 292      46.775  31.249  56.273  1.00  0.00           H   
ATOM   3608 HG21 ILE R 292      48.638  28.467  54.009  1.00  0.00           H   
ATOM   3609 HG22 ILE R 292      48.216  30.057  53.391  1.00  0.00           H   
ATOM   3610 HG23 ILE R 292      48.720  29.867  55.092  1.00  0.00           H   
ATOM   3611  HD1 ILE R 292      46.140  33.006  54.539  1.00  0.00           H   
ATOM   3612  HD2 ILE R 292      47.496  31.977  53.976  1.00  0.00           H   
ATOM   3613  HD3 ILE R 292      45.789  31.777  53.278  1.00  0.00           H   
ATOM   3614  N   VAL R 293      46.132  26.329  53.994  1.00  0.00           N   
ATOM   3615  CA  VAL R 293      46.496  25.109  53.328  1.00  0.00           C   
ATOM   3616  C   VAL R 293      45.439  24.646  52.379  1.00  0.00           C   
ATOM   3617  O   VAL R 293      45.600  24.279  51.212  1.00  0.00           O   
ATOM   3618  CB  VAL R 293      46.762  23.988  54.326  1.00  0.00           C   
ATOM   3619  CG1 VAL R 293      47.075  22.686  53.586  1.00  0.00           C   
ATOM   3620  CG2 VAL R 293      48.064  24.483  55.124  1.00  0.00           C   
ATOM   3621  HN  VAL R 293      45.717  26.340  54.900  1.00  0.00           H   
ATOM   3622  HA  VAL R 293      47.370  25.271  52.715  1.00  0.00           H   
ATOM   3623  HB  VAL R 293      45.932  23.852  55.052  1.00  0.00           H   
ATOM   3624 HG11 VAL R 293      47.777  23.067  52.814  1.00  0.00           H   
ATOM   3625 HG12 VAL R 293      47.595  21.937  54.222  1.00  0.00           H   
ATOM   3626 HG13 VAL R 293      46.246  22.191  53.038  1.00  0.00           H   
ATOM   3627 HG21 VAL R 293      48.928  24.702  54.460  1.00  0.00           H   
ATOM   3628 HG22 VAL R 293      47.783  25.323  55.795  1.00  0.00           H   
ATOM   3629 HG23 VAL R 293      48.369  23.663  55.810  1.00  0.00           H   
ATOM   3630  N   CYS R 294      44.139  24.806  52.847  1.00  0.00           N   
ATOM   3631  CA  CYS R 294      43.040  24.464  51.984  1.00  0.00           C   
ATOM   3632  C   CYS R 294      42.826  25.369  50.741  1.00  0.00           C   
ATOM   3633  O   CYS R 294      42.490  24.920  49.659  1.00  0.00           O   
ATOM   3634  CB  CYS R 294      41.716  24.333  52.812  1.00  0.00           C   
ATOM   3635  SG  CYS R 294      41.766  23.004  53.985  1.00  0.00           S   
ATOM   3636  HN  CYS R 294      43.910  25.150  53.754  1.00  0.00           H   
ATOM   3637  HA  CYS R 294      43.195  23.456  51.628  1.00  0.00           H   
ATOM   3638  HB1 CYS R 294      41.410  25.329  53.197  1.00  0.00           H   
ATOM   3639  HB2 CYS R 294      40.951  24.045  52.060  1.00  0.00           H   
ATOM   3640  HG1 CYS R 294      42.604  23.607  54.815  1.00  0.00           H   
ATOM   3641  N   TRP R 295      43.097  26.726  50.875  1.00  0.00           N   
ATOM   3642  CA  TRP R 295      42.966  27.747  49.858  1.00  0.00           C   
ATOM   3643  C   TRP R 295      44.211  28.160  48.964  1.00  0.00           C   
ATOM   3644  O   TRP R 295      44.068  28.832  47.935  1.00  0.00           O   
ATOM   3645  CB  TRP R 295      42.537  29.057  50.524  1.00  0.00           C   
ATOM   3646  CG  TRP R 295      41.122  29.010  50.971  1.00  0.00           C   
ATOM   3647  CD1 TRP R 295      40.547  28.828  52.180  1.00  0.00           C   
ATOM   3648  CD2 TRP R 295      40.069  28.994  49.989  1.00  0.00           C   
ATOM   3649  CE2 TRP R 295      38.862  28.891  50.691  1.00  0.00           C   
ATOM   3650  CE3 TRP R 295      39.958  29.129  48.555  1.00  0.00           C   
ATOM   3651  NE1 TRP R 295      39.173  28.821  51.986  1.00  0.00           N   
ATOM   3652  CZ2 TRP R 295      37.664  28.677  50.038  1.00  0.00           C   
ATOM   3653  CZ3 TRP R 295      38.828  29.113  47.947  1.00  0.00           C   
ATOM   3654  CH2 TRP R 295      37.669  28.744  48.642  1.00  0.00           C   
ATOM   3655  HN  TRP R 295      43.256  27.084  51.791  1.00  0.00           H   
ATOM   3656  HA  TRP R 295      42.259  27.265  49.200  1.00  0.00           H   
ATOM   3657  HB1 TRP R 295      43.186  29.248  51.405  1.00  0.00           H   
ATOM   3658  HB2 TRP R 295      42.558  29.926  49.832  1.00  0.00           H   
ATOM   3659  HD1 TRP R 295      40.939  28.685  53.176  1.00  0.00           H   
ATOM   3660  HE1 TRP R 295      38.569  29.062  52.714  1.00  0.00           H   
ATOM   3661  HE3 TRP R 295      40.836  29.095  47.927  1.00  0.00           H   
ATOM   3662  HZ2 TRP R 295      36.809  28.561  50.687  1.00  0.00           H   
ATOM   3663  HZ3 TRP R 295      38.737  29.232  46.877  1.00  0.00           H   
ATOM   3664  HH2 TRP R 295      36.683  28.884  48.225  1.00  0.00           H   
ATOM   3665  N   THR R 296      45.482  27.841  49.449  1.00  0.00           N   
ATOM   3666  CA  THR R 296      46.621  28.061  48.600  1.00  0.00           C   
ATOM   3667  C   THR R 296      46.717  27.335  47.334  1.00  0.00           C   
ATOM   3668  O   THR R 296      47.321  28.012  46.501  1.00  0.00           O   
ATOM   3669  CB  THR R 296      47.962  28.063  49.358  1.00  0.00           C   
ATOM   3670  CG2 THR R 296      48.161  29.271  50.315  1.00  0.00           C   
ATOM   3671  OG1 THR R 296      48.026  26.964  50.294  1.00  0.00           O   
ATOM   3672  HN  THR R 296      45.532  27.374  50.328  1.00  0.00           H   
ATOM   3673  HA  THR R 296      46.538  29.098  48.309  1.00  0.00           H   
ATOM   3674  HB  THR R 296      48.878  27.919  48.746  1.00  0.00           H   
ATOM   3675  HG1 THR R 296      47.439  27.147  51.031  1.00  0.00           H   
ATOM   3676 HG21 THR R 296      48.951  29.129  51.083  1.00  0.00           H   
ATOM   3677 HG22 THR R 296      48.385  30.123  49.638  1.00  0.00           H   
ATOM   3678 HG23 THR R 296      47.248  29.558  50.879  1.00  0.00           H   
ATOM   3679  N   PRO R 297      46.266  26.150  47.004  1.00  0.00           N   
ATOM   3680  CA  PRO R 297      46.406  25.567  45.730  1.00  0.00           C   
ATOM   3681  C   PRO R 297      45.703  26.260  44.550  1.00  0.00           C   
ATOM   3682  O   PRO R 297      46.247  26.351  43.453  1.00  0.00           O   
ATOM   3683  CB  PRO R 297      45.920  24.122  45.956  1.00  0.00           C   
ATOM   3684  CG  PRO R 297      46.327  23.784  47.352  1.00  0.00           C   
ATOM   3685  CD  PRO R 297      46.057  25.067  48.024  1.00  0.00           C   
ATOM   3686  HA  PRO R 297      47.469  25.575  45.539  1.00  0.00           H   
ATOM   3687  HB1 PRO R 297      44.809  24.114  45.967  1.00  0.00           H   
ATOM   3688  HB2 PRO R 297      46.251  23.410  45.170  1.00  0.00           H   
ATOM   3689  HG1 PRO R 297      45.773  22.919  47.776  1.00  0.00           H   
ATOM   3690  HG2 PRO R 297      47.361  23.388  47.255  1.00  0.00           H   
ATOM   3691  HD1 PRO R 297      45.016  25.222  48.380  1.00  0.00           H   
ATOM   3692  HD2 PRO R 297      46.736  25.280  48.878  1.00  0.00           H   
ATOM   3693  N   ILE R 298      44.468  26.835  44.806  1.00  0.00           N   
ATOM   3694  CA  ILE R 298      43.726  27.700  43.823  1.00  0.00           C   
ATOM   3695  C   ILE R 298      44.406  29.070  43.576  1.00  0.00           C   
ATOM   3696  O   ILE R 298      44.672  29.557  42.476  1.00  0.00           O   
ATOM   3697  CB  ILE R 298      42.158  27.866  44.087  1.00  0.00           C   
ATOM   3698  CG1 ILE R 298      41.558  28.575  42.824  1.00  0.00           C   
ATOM   3699  CG2 ILE R 298      41.856  28.609  45.383  1.00  0.00           C   
ATOM   3700  CD  ILE R 298      41.462  27.580  41.685  1.00  0.00           C   
ATOM   3701  HN  ILE R 298      44.174  26.538  45.711  1.00  0.00           H   
ATOM   3702  HA  ILE R 298      43.763  27.178  42.879  1.00  0.00           H   
ATOM   3703  HB  ILE R 298      41.788  26.821  44.164  1.00  0.00           H   
ATOM   3704 HG11 ILE R 298      40.509  28.836  43.082  1.00  0.00           H   
ATOM   3705 HG12 ILE R 298      42.099  29.500  42.531  1.00  0.00           H   
ATOM   3706 HG21 ILE R 298      40.791  28.657  45.697  1.00  0.00           H   
ATOM   3707 HG22 ILE R 298      42.313  28.248  46.329  1.00  0.00           H   
ATOM   3708 HG23 ILE R 298      42.095  29.676  45.189  1.00  0.00           H   
ATOM   3709  HD1 ILE R 298      41.223  26.556  42.046  1.00  0.00           H   
ATOM   3710  HD2 ILE R 298      40.789  27.911  40.866  1.00  0.00           H   
ATOM   3711  HD3 ILE R 298      42.414  27.563  41.113  1.00  0.00           H   
ATOM   3712  N   HSE R 299      44.855  29.700  44.693  1.00  0.00           N   
ATOM   3713  CA  HSE R 299      45.519  31.005  44.605  1.00  0.00           C   
ATOM   3714  C   HSE R 299      46.859  31.088  43.969  1.00  0.00           C   
ATOM   3715  O   HSE R 299      47.114  32.144  43.206  1.00  0.00           O   
ATOM   3716  CB  HSE R 299      45.721  31.625  46.064  1.00  0.00           C   
ATOM   3717  CG  HSE R 299      44.466  31.955  46.751  1.00  0.00           C   
ATOM   3718  CD2 HSE R 299      44.077  31.994  48.100  1.00  0.00           C   
ATOM   3719  ND1 HSE R 299      43.474  32.679  45.991  1.00  0.00           N   
ATOM   3720  CE1 HSE R 299      42.586  33.083  46.904  1.00  0.00           C   
ATOM   3721  NE2 HSE R 299      42.886  32.688  48.183  1.00  0.00           N   
ATOM   3722  HN  HSE R 299      44.581  29.295  45.562  1.00  0.00           H   
ATOM   3723  HA  HSE R 299      44.924  31.790  44.161  1.00  0.00           H   
ATOM   3724  HB1 HSE R 299      46.260  30.950  46.763  1.00  0.00           H   
ATOM   3725  HB2 HSE R 299      46.327  32.546  45.930  1.00  0.00           H   
ATOM   3726  HD2 HSE R 299      44.632  31.614  48.949  1.00  0.00           H   
ATOM   3727  HE1 HSE R 299      41.649  33.621  46.763  1.00  0.00           H   
ATOM   3728  HE2 HSE R 299      42.489  32.931  49.067  1.00  0.00           H   
ATOM   3729  N   ILE R 300      47.664  30.015  44.000  1.00  0.00           N   
ATOM   3730  CA  ILE R 300      48.864  29.869  43.245  1.00  0.00           C   
ATOM   3731  C   ILE R 300      48.524  29.512  41.781  1.00  0.00           C   
ATOM   3732  O   ILE R 300      49.204  29.851  40.788  1.00  0.00           O   
ATOM   3733  CB  ILE R 300      49.930  29.008  43.916  1.00  0.00           C   
ATOM   3734  CG1 ILE R 300      50.271  29.348  45.384  1.00  0.00           C   
ATOM   3735  CG2 ILE R 300      51.216  28.933  43.095  1.00  0.00           C   
ATOM   3736  CD  ILE R 300      50.874  30.746  45.658  1.00  0.00           C   
ATOM   3737  HN  ILE R 300      47.452  29.262  44.617  1.00  0.00           H   
ATOM   3738  HA  ILE R 300      49.367  30.809  43.072  1.00  0.00           H   
ATOM   3739  HB  ILE R 300      49.383  28.042  43.966  1.00  0.00           H   
ATOM   3740 HG11 ILE R 300      49.353  29.313  46.009  1.00  0.00           H   
ATOM   3741 HG12 ILE R 300      50.916  28.550  45.808  1.00  0.00           H   
ATOM   3742 HG21 ILE R 300      51.095  29.012  41.994  1.00  0.00           H   
ATOM   3743 HG22 ILE R 300      51.649  29.927  43.337  1.00  0.00           H   
ATOM   3744 HG23 ILE R 300      51.968  28.236  43.522  1.00  0.00           H   
ATOM   3745  HD1 ILE R 300      51.625  31.020  44.886  1.00  0.00           H   
ATOM   3746  HD2 ILE R 300      50.034  31.469  45.594  1.00  0.00           H   
ATOM   3747  HD3 ILE R 300      51.298  30.834  46.682  1.00  0.00           H   
ATOM   3748  N   TYR R 301      47.424  28.750  41.556  1.00  0.00           N   
ATOM   3749  CA  TYR R 301      46.960  28.429  40.214  1.00  0.00           C   
ATOM   3750  C   TYR R 301      46.650  29.678  39.427  1.00  0.00           C   
ATOM   3751  O   TYR R 301      47.117  29.839  38.348  1.00  0.00           O   
ATOM   3752  CB  TYR R 301      45.782  27.482  40.240  1.00  0.00           C   
ATOM   3753  CG  TYR R 301      45.648  26.530  39.035  1.00  0.00           C   
ATOM   3754  CD1 TYR R 301      45.035  25.296  39.278  1.00  0.00           C   
ATOM   3755  CD2 TYR R 301      46.136  26.782  37.736  1.00  0.00           C   
ATOM   3756  CE1 TYR R 301      44.785  24.325  38.284  1.00  0.00           C   
ATOM   3757  CE2 TYR R 301      46.008  25.809  36.693  1.00  0.00           C   
ATOM   3758  CZ  TYR R 301      45.286  24.598  36.990  1.00  0.00           C   
ATOM   3759  OH  TYR R 301      45.008  23.623  36.017  1.00  0.00           O   
ATOM   3760  HN  TYR R 301      46.788  28.437  42.258  1.00  0.00           H   
ATOM   3761  HA  TYR R 301      47.724  27.962  39.610  1.00  0.00           H   
ATOM   3762  HB1 TYR R 301      45.862  26.792  41.108  1.00  0.00           H   
ATOM   3763  HB2 TYR R 301      44.796  27.994  40.264  1.00  0.00           H   
ATOM   3764  HD1 TYR R 301      44.627  25.062  40.250  1.00  0.00           H   
ATOM   3765  HD2 TYR R 301      46.661  27.689  37.474  1.00  0.00           H   
ATOM   3766  HE1 TYR R 301      44.272  23.429  38.600  1.00  0.00           H   
ATOM   3767  HE2 TYR R 301      46.264  25.962  35.655  1.00  0.00           H   
ATOM   3768  HH  TYR R 301      44.703  22.856  36.508  1.00  0.00           H   
ATOM   3769  N   VAL R 302      45.890  30.722  40.040  1.00  0.00           N   
ATOM   3770  CA  VAL R 302      45.417  32.072  39.599  1.00  0.00           C   
ATOM   3771  C   VAL R 302      46.630  32.844  38.974  1.00  0.00           C   
ATOM   3772  O   VAL R 302      46.492  33.409  37.916  1.00  0.00           O   
ATOM   3773  CB  VAL R 302      44.802  32.766  40.812  1.00  0.00           C   
ATOM   3774  CG1 VAL R 302      44.491  34.297  40.514  1.00  0.00           C   
ATOM   3775  CG2 VAL R 302      43.537  31.990  41.177  1.00  0.00           C   
ATOM   3776  HN  VAL R 302      45.522  30.445  40.925  1.00  0.00           H   
ATOM   3777  HA  VAL R 302      44.761  32.021  38.742  1.00  0.00           H   
ATOM   3778  HB  VAL R 302      45.488  32.785  41.685  1.00  0.00           H   
ATOM   3779 HG11 VAL R 302      43.831  34.467  39.637  1.00  0.00           H   
ATOM   3780 HG12 VAL R 302      44.032  34.727  41.430  1.00  0.00           H   
ATOM   3781 HG13 VAL R 302      45.409  34.883  40.293  1.00  0.00           H   
ATOM   3782 HG21 VAL R 302      42.705  32.592  40.754  1.00  0.00           H   
ATOM   3783 HG22 VAL R 302      43.434  30.902  40.972  1.00  0.00           H   
ATOM   3784 HG23 VAL R 302      43.316  32.053  42.264  1.00  0.00           H   
ATOM   3785  N   ILE R 303      47.734  33.012  39.731  1.00  0.00           N   
ATOM   3786  CA  ILE R 303      48.835  33.900  39.384  1.00  0.00           C   
ATOM   3787  C   ILE R 303      49.748  33.310  38.377  1.00  0.00           C   
ATOM   3788  O   ILE R 303      50.287  33.988  37.534  1.00  0.00           O   
ATOM   3789  CB  ILE R 303      49.705  34.263  40.601  1.00  0.00           C   
ATOM   3790  CG1 ILE R 303      50.684  35.441  40.380  1.00  0.00           C   
ATOM   3791  CG2 ILE R 303      50.340  32.973  41.277  1.00  0.00           C   
ATOM   3792  CD  ILE R 303      50.041  36.790  39.912  1.00  0.00           C   
ATOM   3793  HN  ILE R 303      47.839  32.626  40.645  1.00  0.00           H   
ATOM   3794  HA  ILE R 303      48.450  34.829  38.992  1.00  0.00           H   
ATOM   3795  HB  ILE R 303      49.062  34.680  41.405  1.00  0.00           H   
ATOM   3796 HG11 ILE R 303      51.309  35.614  41.283  1.00  0.00           H   
ATOM   3797 HG12 ILE R 303      51.396  35.042  39.626  1.00  0.00           H   
ATOM   3798 HG21 ILE R 303      49.488  32.276  41.427  1.00  0.00           H   
ATOM   3799 HG22 ILE R 303      51.189  32.579  40.679  1.00  0.00           H   
ATOM   3800 HG23 ILE R 303      50.699  33.276  42.284  1.00  0.00           H   
ATOM   3801  HD1 ILE R 303      49.622  37.363  40.766  1.00  0.00           H   
ATOM   3802  HD2 ILE R 303      50.807  37.443  39.443  1.00  0.00           H   
ATOM   3803  HD3 ILE R 303      49.253  36.727  39.131  1.00  0.00           H   
ATOM   3804  N   ILE R 304      49.795  31.942  38.330  1.00  0.00           N   
ATOM   3805  CA  ILE R 304      50.459  31.118  37.312  1.00  0.00           C   
ATOM   3806  C   ILE R 304      49.536  31.018  36.111  1.00  0.00           C   
ATOM   3807  O   ILE R 304      50.131  31.108  35.056  1.00  0.00           O   
ATOM   3808  CB  ILE R 304      51.039  29.788  37.874  1.00  0.00           C   
ATOM   3809  CG1 ILE R 304      52.239  30.066  38.853  1.00  0.00           C   
ATOM   3810  CG2 ILE R 304      51.342  28.644  36.794  1.00  0.00           C   
ATOM   3811  CD  ILE R 304      52.793  28.721  39.523  1.00  0.00           C   
ATOM   3812  HN  ILE R 304      49.242  31.453  39.000  1.00  0.00           H   
ATOM   3813  HA  ILE R 304      51.386  31.600  37.040  1.00  0.00           H   
ATOM   3814  HB  ILE R 304      50.214  29.465  38.545  1.00  0.00           H   
ATOM   3815 HG11 ILE R 304      53.049  30.558  38.275  1.00  0.00           H   
ATOM   3816 HG12 ILE R 304      52.016  30.802  39.655  1.00  0.00           H   
ATOM   3817 HG21 ILE R 304      51.182  27.726  37.398  1.00  0.00           H   
ATOM   3818 HG22 ILE R 304      50.739  28.597  35.862  1.00  0.00           H   
ATOM   3819 HG23 ILE R 304      52.405  28.756  36.492  1.00  0.00           H   
ATOM   3820  HD1 ILE R 304      53.416  29.033  40.388  1.00  0.00           H   
ATOM   3821  HD2 ILE R 304      51.875  28.156  39.791  1.00  0.00           H   
ATOM   3822  HD3 ILE R 304      53.406  28.074  38.859  1.00  0.00           H   
ATOM   3823  N   LYS R 305      48.208  31.161  36.209  1.00  0.00           N   
ATOM   3824  CA  LYS R 305      47.356  31.031  35.052  1.00  0.00           C   
ATOM   3825  C   LYS R 305      47.204  32.387  34.372  1.00  0.00           C   
ATOM   3826  O   LYS R 305      46.740  32.453  33.231  1.00  0.00           O   
ATOM   3827  CB  LYS R 305      45.896  30.496  35.447  1.00  0.00           C   
ATOM   3828  CG  LYS R 305      44.769  30.549  34.378  1.00  0.00           C   
ATOM   3829  CD  LYS R 305      43.599  29.704  34.772  1.00  0.00           C   
ATOM   3830  CE  LYS R 305      42.505  29.522  33.683  1.00  0.00           C   
ATOM   3831  NZ  LYS R 305      41.319  28.715  34.083  1.00  0.00           N 1+
ATOM   3832  HN  LYS R 305      47.723  31.116  37.080  1.00  0.00           H   
ATOM   3833  HA  LYS R 305      47.693  30.307  34.325  1.00  0.00           H   
ATOM   3834  HB1 LYS R 305      46.064  29.418  35.655  1.00  0.00           H   
ATOM   3835  HB2 LYS R 305      45.453  30.884  36.389  1.00  0.00           H   
ATOM   3836  HG1 LYS R 305      44.428  31.566  34.089  1.00  0.00           H   
ATOM   3837  HG2 LYS R 305      45.234  30.164  33.445  1.00  0.00           H   
ATOM   3838  HD1 LYS R 305      43.937  28.665  34.971  1.00  0.00           H   
ATOM   3839  HD2 LYS R 305      43.116  30.126  35.680  1.00  0.00           H   
ATOM   3840  HE1 LYS R 305      42.050  30.479  33.351  1.00  0.00           H   
ATOM   3841  HE2 LYS R 305      42.959  29.022  32.800  1.00  0.00           H   
ATOM   3842  HZ1 LYS R 305      41.597  27.731  34.274  1.00  0.00           H   
ATOM   3843  HZ2 LYS R 305      40.644  29.040  34.804  1.00  0.00           H   
ATOM   3844  HZ3 LYS R 305      40.793  28.668  33.186  1.00  0.00           H   
ATOM   3845  N   ALA R 306      47.571  33.517  35.060  1.00  0.00           N   
ATOM   3846  CA  ALA R 306      47.723  34.796  34.465  1.00  0.00           C   
ATOM   3847  C   ALA R 306      49.045  34.764  33.548  1.00  0.00           C   
ATOM   3848  O   ALA R 306      49.019  35.346  32.461  1.00  0.00           O   
ATOM   3849  CB  ALA R 306      47.842  35.838  35.584  1.00  0.00           C   
ATOM   3850  HN  ALA R 306      47.900  33.330  35.982  1.00  0.00           H   
ATOM   3851  HA  ALA R 306      46.890  34.964  33.798  1.00  0.00           H   
ATOM   3852  HB1 ALA R 306      47.811  36.877  35.193  1.00  0.00           H   
ATOM   3853  HB2 ALA R 306      46.998  35.813  36.306  1.00  0.00           H   
ATOM   3854  HB3 ALA R 306      48.845  35.726  36.049  1.00  0.00           H   
ATOM   3855  N   LEU R 307      50.143  34.089  33.905  1.00  0.00           N   
ATOM   3856  CA  LEU R 307      51.473  34.154  33.233  1.00  0.00           C   
ATOM   3857  C   LEU R 307      51.704  32.987  32.310  1.00  0.00           C   
ATOM   3858  O   LEU R 307      52.174  33.151  31.185  1.00  0.00           O   
ATOM   3859  CB  LEU R 307      52.608  34.317  34.261  1.00  0.00           C   
ATOM   3860  CG  LEU R 307      54.004  33.953  33.812  1.00  0.00           C   
ATOM   3861  CD1 LEU R 307      54.644  35.141  33.031  1.00  0.00           C   
ATOM   3862  CD2 LEU R 307      54.937  33.590  34.978  1.00  0.00           C   
ATOM   3863  HN  LEU R 307      50.117  33.594  34.770  1.00  0.00           H   
ATOM   3864  HA  LEU R 307      51.568  35.045  32.629  1.00  0.00           H   
ATOM   3865  HB1 LEU R 307      52.658  35.268  34.832  1.00  0.00           H   
ATOM   3866  HB2 LEU R 307      52.293  33.681  35.116  1.00  0.00           H   
ATOM   3867  HG  LEU R 307      54.032  33.065  33.144  1.00  0.00           H   
ATOM   3868 HD11 LEU R 307      54.112  35.466  32.111  1.00  0.00           H   
ATOM   3869 HD12 LEU R 307      54.832  35.993  33.719  1.00  0.00           H   
ATOM   3870 HD13 LEU R 307      55.635  34.785  32.677  1.00  0.00           H   
ATOM   3871 HD21 LEU R 307      54.503  32.646  35.373  1.00  0.00           H   
ATOM   3872 HD22 LEU R 307      55.958  33.290  34.658  1.00  0.00           H   
ATOM   3873 HD23 LEU R 307      54.974  34.274  35.853  1.00  0.00           H   
ATOM   3874  N   VAL R 308      51.427  31.768  32.710  1.00  0.00           N   
ATOM   3875  CA  VAL R 308      51.649  30.518  31.885  1.00  0.00           C   
ATOM   3876  C   VAL R 308      50.351  30.167  31.220  1.00  0.00           C   
ATOM   3877  O   VAL R 308      49.306  30.239  31.852  1.00  0.00           O   
ATOM   3878  CB  VAL R 308      52.245  29.394  32.829  1.00  0.00           C   
ATOM   3879  CG1 VAL R 308      52.563  28.066  32.117  1.00  0.00           C   
ATOM   3880  CG2 VAL R 308      53.525  29.825  33.647  1.00  0.00           C   
ATOM   3881  HN  VAL R 308      50.974  31.655  33.590  1.00  0.00           H   
ATOM   3882  HA  VAL R 308      52.344  30.828  31.119  1.00  0.00           H   
ATOM   3883  HB  VAL R 308      51.363  29.163  33.463  1.00  0.00           H   
ATOM   3884 HG11 VAL R 308      52.980  27.337  32.845  1.00  0.00           H   
ATOM   3885 HG12 VAL R 308      51.574  27.634  31.853  1.00  0.00           H   
ATOM   3886 HG13 VAL R 308      53.290  28.286  31.306  1.00  0.00           H   
ATOM   3887 HG21 VAL R 308      54.401  30.185  33.066  1.00  0.00           H   
ATOM   3888 HG22 VAL R 308      53.293  30.461  34.527  1.00  0.00           H   
ATOM   3889 HG23 VAL R 308      53.909  28.933  34.186  1.00  0.00           H   
ATOM   3890  N   THR R 309      50.409  29.771  29.955  1.00  0.00           N   
ATOM   3891  CA  THR R 309      49.269  29.266  29.210  1.00  0.00           C   
ATOM   3892  C   THR R 309      48.791  27.924  29.772  1.00  0.00           C   
ATOM   3893  O   THR R 309      49.624  27.147  30.106  1.00  0.00           O   
ATOM   3894  CB  THR R 309      49.447  29.005  27.656  1.00  0.00           C   
ATOM   3895  CG2 THR R 309      48.282  28.281  27.019  1.00  0.00           C   
ATOM   3896  OG1 THR R 309      49.394  30.247  27.024  1.00  0.00           O   
ATOM   3897  HN  THR R 309      51.243  30.043  29.480  1.00  0.00           H   
ATOM   3898  HA  THR R 309      48.406  29.913  29.269  1.00  0.00           H   
ATOM   3899  HB  THR R 309      50.367  28.455  27.363  1.00  0.00           H   
ATOM   3900  HG1 THR R 309      50.166  30.739  27.314  1.00  0.00           H   
ATOM   3901 HG21 THR R 309      47.334  28.811  27.254  1.00  0.00           H   
ATOM   3902 HG22 THR R 309      48.313  28.261  25.909  1.00  0.00           H   
ATOM   3903 HG23 THR R 309      48.157  27.247  27.408  1.00  0.00           H   
ATOM   3904  N   ILE R 310      47.504  27.748  29.963  1.00  0.00           N   
ATOM   3905  CA  ILE R 310      46.860  26.589  30.611  1.00  0.00           C   
ATOM   3906  C   ILE R 310      46.108  25.901  29.474  1.00  0.00           C   
ATOM   3907  O   ILE R 310      45.144  26.507  28.956  1.00  0.00           O   
ATOM   3908  CB  ILE R 310      45.854  27.010  31.676  1.00  0.00           C   
ATOM   3909  CG1 ILE R 310      46.543  27.708  32.882  1.00  0.00           C   
ATOM   3910  CG2 ILE R 310      45.164  25.742  32.167  1.00  0.00           C   
ATOM   3911  CD  ILE R 310      47.815  26.955  33.313  1.00  0.00           C   
ATOM   3912  HN  ILE R 310      47.016  28.613  29.877  1.00  0.00           H   
ATOM   3913  HA  ILE R 310      47.568  25.866  30.988  1.00  0.00           H   
ATOM   3914  HB  ILE R 310      45.135  27.759  31.280  1.00  0.00           H   
ATOM   3915 HG11 ILE R 310      46.887  28.716  32.567  1.00  0.00           H   
ATOM   3916 HG12 ILE R 310      45.893  27.816  33.777  1.00  0.00           H   
ATOM   3917 HG21 ILE R 310      45.837  24.979  32.614  1.00  0.00           H   
ATOM   3918 HG22 ILE R 310      44.463  26.029  32.979  1.00  0.00           H   
ATOM   3919 HG23 ILE R 310      44.553  25.232  31.392  1.00  0.00           H   
ATOM   3920  HD1 ILE R 310      48.457  27.429  34.086  1.00  0.00           H   
ATOM   3921  HD2 ILE R 310      47.547  25.932  33.652  1.00  0.00           H   
ATOM   3922  HD3 ILE R 310      48.526  26.766  32.480  1.00  0.00           H   
ATOM   3923  N   PRO R 311      46.417  24.786  28.953  1.00  0.00           N   
ATOM   3924  CA  PRO R 311      45.611  23.939  28.087  1.00  0.00           C   
ATOM   3925  C   PRO R 311      44.132  23.753  28.521  1.00  0.00           C   
ATOM   3926  O   PRO R 311      43.762  23.735  29.724  1.00  0.00           O   
ATOM   3927  CB  PRO R 311      46.410  22.564  27.982  1.00  0.00           C   
ATOM   3928  CG  PRO R 311      47.918  22.972  28.147  1.00  0.00           C   
ATOM   3929  CD  PRO R 311      47.808  24.188  29.087  1.00  0.00           C   
ATOM   3930  HA  PRO R 311      45.618  24.476  27.150  1.00  0.00           H   
ATOM   3931  HB1 PRO R 311      46.121  21.911  28.834  1.00  0.00           H   
ATOM   3932  HB2 PRO R 311      46.183  22.084  27.006  1.00  0.00           H   
ATOM   3933  HG1 PRO R 311      48.459  22.162  28.682  1.00  0.00           H   
ATOM   3934  HG2 PRO R 311      48.562  23.213  27.275  1.00  0.00           H   
ATOM   3935  HD1 PRO R 311      47.955  23.905  30.151  1.00  0.00           H   
ATOM   3936  HD2 PRO R 311      48.623  24.913  28.875  1.00  0.00           H   
ATOM   3937  N   GLU R 312      43.138  23.558  27.611  1.00  0.00           N   
ATOM   3938  CA  GLU R 312      41.740  23.439  27.944  1.00  0.00           C   
ATOM   3939  C   GLU R 312      41.327  22.007  27.988  1.00  0.00           C   
ATOM   3940  O   GLU R 312      40.135  21.659  27.975  1.00  0.00           O   
ATOM   3941  CB  GLU R 312      40.841  24.371  27.110  1.00  0.00           C   
ATOM   3942  CG  GLU R 312      41.319  25.845  27.085  1.00  0.00           C   
ATOM   3943  CD  GLU R 312      40.409  26.646  26.140  1.00  0.00           C   
ATOM   3944  OE1 GLU R 312      39.282  26.929  26.610  1.00  0.00           O   
ATOM   3945  OE2 GLU R 312      40.753  26.822  24.976  1.00  0.00           O 1-
ATOM   3946  HN  GLU R 312      43.294  23.609  26.627  1.00  0.00           H   
ATOM   3947  HA  GLU R 312      41.562  23.728  28.969  1.00  0.00           H   
ATOM   3948  HB1 GLU R 312      40.801  23.994  26.066  1.00  0.00           H   
ATOM   3949  HB2 GLU R 312      39.807  24.409  27.513  1.00  0.00           H   
ATOM   3950  HG1 GLU R 312      41.296  26.385  28.056  1.00  0.00           H   
ATOM   3951  HG2 GLU R 312      42.352  25.907  26.681  1.00  0.00           H   
ATOM   3952  N   THR R 313      42.324  21.118  28.078  1.00  0.00           N   
ATOM   3953  CA  THR R 313      42.319  19.720  28.273  1.00  0.00           C   
ATOM   3954  C   THR R 313      41.937  19.317  29.696  1.00  0.00           C   
ATOM   3955  O   THR R 313      41.640  20.114  30.616  1.00  0.00           O   
ATOM   3956  CB  THR R 313      43.655  19.052  27.793  1.00  0.00           C   
ATOM   3957  CG2 THR R 313      43.787  19.021  26.229  1.00  0.00           C   
ATOM   3958  OG1 THR R 313      44.800  19.841  28.206  1.00  0.00           O   
ATOM   3959  HN  THR R 313      43.197  21.569  28.245  1.00  0.00           H   
ATOM   3960  HA  THR R 313      41.506  19.357  27.661  1.00  0.00           H   
ATOM   3961  HB  THR R 313      43.870  18.019  28.143  1.00  0.00           H   
ATOM   3962  HG1 THR R 313      44.835  19.809  29.164  1.00  0.00           H   
ATOM   3963 HG21 THR R 313      44.724  18.488  25.958  1.00  0.00           H   
ATOM   3964 HG22 THR R 313      42.858  18.564  25.828  1.00  0.00           H   
ATOM   3965 HG23 THR R 313      43.761  20.043  25.793  1.00  0.00           H   
ATOM   3966  N   THR R 314      41.817  17.947  29.836  1.00  0.00           N   
ATOM   3967  CA  THR R 314      41.222  17.297  30.990  1.00  0.00           C   
ATOM   3968  C   THR R 314      41.969  17.446  32.195  1.00  0.00           C   
ATOM   3969  O   THR R 314      41.348  17.686  33.215  1.00  0.00           O   
ATOM   3970  CB  THR R 314      40.785  15.800  30.886  1.00  0.00           C   
ATOM   3971  CG2 THR R 314      39.675  15.674  29.849  1.00  0.00           C   
ATOM   3972  OG1 THR R 314      41.779  14.956  30.322  1.00  0.00           O   
ATOM   3973  HN  THR R 314      42.131  17.347  29.104  1.00  0.00           H   
ATOM   3974  HA  THR R 314      40.290  17.814  31.165  1.00  0.00           H   
ATOM   3975  HB  THR R 314      40.449  15.454  31.887  1.00  0.00           H   
ATOM   3976  HG1 THR R 314      41.884  15.207  29.402  1.00  0.00           H   
ATOM   3977 HG21 THR R 314      40.114  15.958  28.868  1.00  0.00           H   
ATOM   3978 HG22 THR R 314      39.193  14.683  29.708  1.00  0.00           H   
ATOM   3979 HG23 THR R 314      38.857  16.326  30.224  1.00  0.00           H   
ATOM   3980  N   PHE R 315      43.355  17.408  32.260  1.00  0.00           N   
ATOM   3981  CA  PHE R 315      44.098  17.445  33.540  1.00  0.00           C   
ATOM   3982  C   PHE R 315      43.898  18.843  34.081  1.00  0.00           C   
ATOM   3983  O   PHE R 315      43.683  19.138  35.263  1.00  0.00           O   
ATOM   3984  CB  PHE R 315      45.660  17.104  33.399  1.00  0.00           C   
ATOM   3985  CG  PHE R 315      46.516  17.468  34.691  1.00  0.00           C   
ATOM   3986  CD1 PHE R 315      46.041  17.008  35.884  1.00  0.00           C   
ATOM   3987  CD2 PHE R 315      47.624  18.385  34.753  1.00  0.00           C   
ATOM   3988  CE1 PHE R 315      46.612  17.339  37.145  1.00  0.00           C   
ATOM   3989  CE2 PHE R 315      48.257  18.684  35.920  1.00  0.00           C   
ATOM   3990  CZ  PHE R 315      47.719  18.167  37.171  1.00  0.00           C   
ATOM   3991  HN  PHE R 315      43.803  17.370  31.371  1.00  0.00           H   
ATOM   3992  HA  PHE R 315      43.524  16.821  34.210  1.00  0.00           H   
ATOM   3993  HB1 PHE R 315      45.795  16.012  33.244  1.00  0.00           H   
ATOM   3994  HB2 PHE R 315      46.018  17.570  32.456  1.00  0.00           H   
ATOM   3995  HD1 PHE R 315      45.116  16.454  35.950  1.00  0.00           H   
ATOM   3996  HD2 PHE R 315      47.946  18.890  33.854  1.00  0.00           H   
ATOM   3997  HE1 PHE R 315      46.096  16.906  37.989  1.00  0.00           H   
ATOM   3998  HE2 PHE R 315      49.023  19.430  36.076  1.00  0.00           H   
ATOM   3999  HZ  PHE R 315      48.084  18.296  38.179  1.00  0.00           H   
ATOM   4000  N   GLN R 316      43.885  19.844  33.209  1.00  0.00           N   
ATOM   4001  CA  GLN R 316      43.599  21.256  33.531  1.00  0.00           C   
ATOM   4002  C   GLN R 316      42.185  21.380  34.152  1.00  0.00           C   
ATOM   4003  O   GLN R 316      42.032  22.030  35.182  1.00  0.00           O   
ATOM   4004  CB  GLN R 316      43.851  22.246  32.348  1.00  0.00           C   
ATOM   4005  CG  GLN R 316      45.339  22.406  32.033  1.00  0.00           C   
ATOM   4006  CD  GLN R 316      45.964  21.149  31.501  1.00  0.00           C   
ATOM   4007  NE2 GLN R 316      47.288  20.868  31.738  1.00  0.00           N   
ATOM   4008  OE1 GLN R 316      45.331  20.360  30.823  1.00  0.00           O   
ATOM   4009  HN  GLN R 316      44.119  19.770  32.243  1.00  0.00           H   
ATOM   4010  HA  GLN R 316      44.350  21.512  34.264  1.00  0.00           H   
ATOM   4011  HB1 GLN R 316      43.444  21.668  31.490  1.00  0.00           H   
ATOM   4012  HB2 GLN R 316      43.256  23.150  32.596  1.00  0.00           H   
ATOM   4013  HG1 GLN R 316      45.460  23.218  31.284  1.00  0.00           H   
ATOM   4014  HG2 GLN R 316      45.884  22.796  32.919  1.00  0.00           H   
ATOM   4015 HE21 GLN R 316      47.861  21.570  32.160  1.00  0.00           H   
ATOM   4016 HE22 GLN R 316      47.736  20.032  31.421  1.00  0.00           H   
ATOM   4017  N   THR R 317      41.137  20.838  33.534  1.00  0.00           N   
ATOM   4018  CA  THR R 317      39.791  20.790  34.124  1.00  0.00           C   
ATOM   4019  C   THR R 317      39.645  20.178  35.425  1.00  0.00           C   
ATOM   4020  O   THR R 317      38.941  20.669  36.321  1.00  0.00           O   
ATOM   4021  CB  THR R 317      38.893  20.213  33.121  1.00  0.00           C   
ATOM   4022  CG2 THR R 317      37.431  20.307  33.516  1.00  0.00           C   
ATOM   4023  OG1 THR R 317      39.035  20.807  31.821  1.00  0.00           O   
ATOM   4024  HN  THR R 317      41.384  20.361  32.694  1.00  0.00           H   
ATOM   4025  HA  THR R 317      39.413  21.798  34.217  1.00  0.00           H   
ATOM   4026  HB  THR R 317      39.159  19.141  33.005  1.00  0.00           H   
ATOM   4027  HG1 THR R 317      39.912  20.580  31.505  1.00  0.00           H   
ATOM   4028 HG21 THR R 317      36.933  21.271  33.277  1.00  0.00           H   
ATOM   4029 HG22 THR R 317      36.920  19.620  32.809  1.00  0.00           H   
ATOM   4030 HG23 THR R 317      37.241  19.904  34.534  1.00  0.00           H   
ATOM   4031  N   VAL R 318      40.356  19.080  35.628  1.00  0.00           N   
ATOM   4032  CA  VAL R 318      40.194  18.345  36.875  1.00  0.00           C   
ATOM   4033  C   VAL R 318      40.991  18.957  37.997  1.00  0.00           C   
ATOM   4034  O   VAL R 318      40.470  19.200  39.024  1.00  0.00           O   
ATOM   4035  CB  VAL R 318      40.259  16.904  36.748  1.00  0.00           C   
ATOM   4036  CG1 VAL R 318      41.710  16.420  36.298  1.00  0.00           C   
ATOM   4037  CG2 VAL R 318      39.760  16.246  38.071  1.00  0.00           C   
ATOM   4038  HN  VAL R 318      40.874  18.678  34.877  1.00  0.00           H   
ATOM   4039  HA  VAL R 318      39.172  18.540  37.163  1.00  0.00           H   
ATOM   4040  HB  VAL R 318      39.556  16.621  35.935  1.00  0.00           H   
ATOM   4041 HG11 VAL R 318      42.458  16.873  36.983  1.00  0.00           H   
ATOM   4042 HG12 VAL R 318      41.641  15.311  36.286  1.00  0.00           H   
ATOM   4043 HG13 VAL R 318      41.859  16.774  35.256  1.00  0.00           H   
ATOM   4044 HG21 VAL R 318      39.251  15.258  38.049  1.00  0.00           H   
ATOM   4045 HG22 VAL R 318      40.649  16.007  38.693  1.00  0.00           H   
ATOM   4046 HG23 VAL R 318      39.142  16.930  38.690  1.00  0.00           H   
ATOM   4047  N   SER R 319      42.288  19.335  37.751  1.00  0.00           N   
ATOM   4048  CA  SER R 319      43.108  20.066  38.746  1.00  0.00           C   
ATOM   4049  C   SER R 319      42.563  21.340  39.168  1.00  0.00           C   
ATOM   4050  O   SER R 319      42.561  21.730  40.374  1.00  0.00           O   
ATOM   4051  CB  SER R 319      44.547  20.307  38.141  1.00  0.00           C   
ATOM   4052  OG  SER R 319      44.570  21.114  36.960  1.00  0.00           O   
ATOM   4053  HN  SER R 319      42.696  19.068  36.881  1.00  0.00           H   
ATOM   4054  HA  SER R 319      43.211  19.461  39.634  1.00  0.00           H   
ATOM   4055  HB1 SER R 319      45.172  20.726  38.958  1.00  0.00           H   
ATOM   4056  HB2 SER R 319      44.911  19.285  37.903  1.00  0.00           H   
ATOM   4057  HG1 SER R 319      44.361  20.469  36.280  1.00  0.00           H   
ATOM   4058  N   TRP R 320      41.926  22.102  38.231  1.00  0.00           N   
ATOM   4059  CA  TRP R 320      41.211  23.370  38.599  1.00  0.00           C   
ATOM   4060  C   TRP R 320      40.045  23.190  39.431  1.00  0.00           C   
ATOM   4061  O   TRP R 320      39.899  23.902  40.465  1.00  0.00           O   
ATOM   4062  CB  TRP R 320      40.718  24.109  37.324  1.00  0.00           C   
ATOM   4063  CG  TRP R 320      40.154  25.509  37.536  1.00  0.00           C   
ATOM   4064  CD1 TRP R 320      38.790  25.771  37.642  1.00  0.00           C   
ATOM   4065  CD2 TRP R 320      40.847  26.702  37.792  1.00  0.00           C   
ATOM   4066  CE2 TRP R 320      39.887  27.680  37.952  1.00  0.00           C   
ATOM   4067  CE3 TRP R 320      42.165  27.005  37.840  1.00  0.00           C   
ATOM   4068  NE1 TRP R 320      38.678  27.112  37.751  1.00  0.00           N   
ATOM   4069  CZ2 TRP R 320      40.211  28.979  38.160  1.00  0.00           C   
ATOM   4070  CZ3 TRP R 320      42.542  28.302  38.110  1.00  0.00           C   
ATOM   4071  CH2 TRP R 320      41.582  29.241  38.314  1.00  0.00           C   
ATOM   4072  HN  TRP R 320      42.018  21.846  37.272  1.00  0.00           H   
ATOM   4073  HA  TRP R 320      41.839  24.024  39.184  1.00  0.00           H   
ATOM   4074  HB1 TRP R 320      41.570  24.115  36.611  1.00  0.00           H   
ATOM   4075  HB2 TRP R 320      39.960  23.480  36.811  1.00  0.00           H   
ATOM   4076  HD1 TRP R 320      38.064  25.064  37.269  1.00  0.00           H   
ATOM   4077  HE1 TRP R 320      37.800  27.459  37.999  1.00  0.00           H   
ATOM   4078  HE3 TRP R 320      42.858  26.289  37.423  1.00  0.00           H   
ATOM   4079  HZ2 TRP R 320      39.493  29.766  37.987  1.00  0.00           H   
ATOM   4080  HZ3 TRP R 320      43.553  28.638  38.284  1.00  0.00           H   
ATOM   4081  HH2 TRP R 320      41.885  30.261  38.499  1.00  0.00           H   
ATOM   4082  N   HSE R 321      39.205  22.172  39.134  1.00  0.00           N   
ATOM   4083  CA  HSE R 321      38.100  21.882  39.971  1.00  0.00           C   
ATOM   4084  C   HSE R 321      38.538  21.442  41.384  1.00  0.00           C   
ATOM   4085  O   HSE R 321      38.016  21.876  42.407  1.00  0.00           O   
ATOM   4086  CB  HSE R 321      37.206  20.744  39.510  1.00  0.00           C   
ATOM   4087  CG  HSE R 321      36.417  20.973  38.273  1.00  0.00           C   
ATOM   4088  CD2 HSE R 321      36.344  20.318  37.071  1.00  0.00           C   
ATOM   4089  ND1 HSE R 321      35.459  22.039  38.239  1.00  0.00           N   
ATOM   4090  CE1 HSE R 321      34.837  21.960  37.107  1.00  0.00           C   
ATOM   4091  NE2 HSE R 321      35.295  20.930  36.397  1.00  0.00           N   
ATOM   4092  HN  HSE R 321      39.354  21.685  38.277  1.00  0.00           H   
ATOM   4093  HA  HSE R 321      37.487  22.735  40.222  1.00  0.00           H   
ATOM   4094  HB1 HSE R 321      37.631  19.718  39.494  1.00  0.00           H   
ATOM   4095  HB2 HSE R 321      36.409  20.644  40.278  1.00  0.00           H   
ATOM   4096  HD2 HSE R 321      36.969  19.502  36.730  1.00  0.00           H   
ATOM   4097  HE1 HSE R 321      34.106  22.665  36.712  1.00  0.00           H   
ATOM   4098  HE2 HSE R 321      35.012  20.698  35.466  1.00  0.00           H   
ATOM   4099  N   PHE R 322      39.523  20.523  41.444  1.00  0.00           N   
ATOM   4100  CA  PHE R 322      40.059  19.785  42.651  1.00  0.00           C   
ATOM   4101  C   PHE R 322      40.593  20.715  43.644  1.00  0.00           C   
ATOM   4102  O   PHE R 322      40.302  20.571  44.802  1.00  0.00           O   
ATOM   4103  CB  PHE R 322      40.968  18.669  42.194  1.00  0.00           C   
ATOM   4104  CG  PHE R 322      41.339  17.788  43.325  1.00  0.00           C   
ATOM   4105  CD1 PHE R 322      40.592  16.659  43.624  1.00  0.00           C   
ATOM   4106  CD2 PHE R 322      42.436  18.191  44.132  1.00  0.00           C   
ATOM   4107  CE1 PHE R 322      40.966  15.823  44.654  1.00  0.00           C   
ATOM   4108  CE2 PHE R 322      42.761  17.388  45.299  1.00  0.00           C   
ATOM   4109  CZ  PHE R 322      41.963  16.287  45.571  1.00  0.00           C   
ATOM   4110  HN  PHE R 322      39.787  20.165  40.551  1.00  0.00           H   
ATOM   4111  HA  PHE R 322      39.219  19.306  43.132  1.00  0.00           H   
ATOM   4112  HB1 PHE R 322      40.495  18.120  41.352  1.00  0.00           H   
ATOM   4113  HB2 PHE R 322      41.864  19.110  41.709  1.00  0.00           H   
ATOM   4114  HD1 PHE R 322      39.776  16.355  42.986  1.00  0.00           H   
ATOM   4115  HD2 PHE R 322      42.872  19.170  43.999  1.00  0.00           H   
ATOM   4116  HE1 PHE R 322      40.392  14.932  44.863  1.00  0.00           H   
ATOM   4117  HE2 PHE R 322      43.514  17.717  46.000  1.00  0.00           H   
ATOM   4118  HZ  PHE R 322      42.073  15.756  46.505  1.00  0.00           H   
ATOM   4119  N   CYS R 323      41.260  21.788  43.252  1.00  0.00           N   
ATOM   4120  CA  CYS R 323      41.660  22.845  44.216  1.00  0.00           C   
ATOM   4121  C   CYS R 323      40.565  23.875  44.741  1.00  0.00           C   
ATOM   4122  O   CYS R 323      40.689  24.229  45.881  1.00  0.00           O   
ATOM   4123  CB  CYS R 323      42.884  23.656  43.603  1.00  0.00           C   
ATOM   4124  SG  CYS R 323      44.152  22.477  43.026  1.00  0.00           S   
ATOM   4125  HN  CYS R 323      41.573  21.942  42.318  1.00  0.00           H   
ATOM   4126  HA  CYS R 323      42.039  22.313  45.076  1.00  0.00           H   
ATOM   4127  HB1 CYS R 323      42.460  24.245  42.761  1.00  0.00           H   
ATOM   4128  HB2 CYS R 323      43.282  24.337  44.385  1.00  0.00           H   
ATOM   4129  HG1 CYS R 323      43.610  22.244  41.839  1.00  0.00           H   
ATOM   4130  N   ILE R 324      39.418  24.114  44.053  1.00  0.00           N   
ATOM   4131  CA  ILE R 324      38.303  24.852  44.642  1.00  0.00           C   
ATOM   4132  C   ILE R 324      37.569  23.881  45.540  1.00  0.00           C   
ATOM   4133  O   ILE R 324      37.075  24.280  46.641  1.00  0.00           O   
ATOM   4134  CB  ILE R 324      37.454  25.431  43.624  1.00  0.00           C   
ATOM   4135  CG1 ILE R 324      38.051  26.283  42.529  1.00  0.00           C   
ATOM   4136  CG2 ILE R 324      36.305  26.225  44.346  1.00  0.00           C   
ATOM   4137  CD  ILE R 324      37.329  25.890  41.257  1.00  0.00           C   
ATOM   4138  HN  ILE R 324      39.260  23.977  43.078  1.00  0.00           H   
ATOM   4139  HA  ILE R 324      38.743  25.616  45.266  1.00  0.00           H   
ATOM   4140  HB  ILE R 324      37.045  24.505  43.166  1.00  0.00           H   
ATOM   4141 HG11 ILE R 324      37.957  27.361  42.780  1.00  0.00           H   
ATOM   4142 HG12 ILE R 324      39.113  25.984  42.397  1.00  0.00           H   
ATOM   4143 HG21 ILE R 324      36.723  27.159  44.779  1.00  0.00           H   
ATOM   4144 HG22 ILE R 324      35.552  26.543  43.594  1.00  0.00           H   
ATOM   4145 HG23 ILE R 324      35.800  25.611  45.123  1.00  0.00           H   
ATOM   4146  HD1 ILE R 324      36.333  26.380  41.298  1.00  0.00           H   
ATOM   4147  HD2 ILE R 324      38.030  26.334  40.518  1.00  0.00           H   
ATOM   4148  HD3 ILE R 324      37.251  24.805  41.034  1.00  0.00           H   
ATOM   4149  N   ALA R 325      37.549  22.580  45.214  1.00  0.00           N   
ATOM   4150  CA  ALA R 325      37.007  21.471  46.083  1.00  0.00           C   
ATOM   4151  C   ALA R 325      37.563  21.351  47.482  1.00  0.00           C   
ATOM   4152  O   ALA R 325      36.862  21.027  48.424  1.00  0.00           O   
ATOM   4153  CB  ALA R 325      37.061  20.064  45.391  1.00  0.00           C   
ATOM   4154  HN  ALA R 325      37.929  22.174  44.386  1.00  0.00           H   
ATOM   4155  HA  ALA R 325      35.966  21.724  46.220  1.00  0.00           H   
ATOM   4156  HB1 ALA R 325      38.046  19.551  45.418  1.00  0.00           H   
ATOM   4157  HB2 ALA R 325      36.329  19.366  45.852  1.00  0.00           H   
ATOM   4158  HB3 ALA R 325      36.749  19.995  44.327  1.00  0.00           H   
ATOM   4159  N   LEU R 326      38.930  21.567  47.647  1.00  0.00           N   
ATOM   4160  CA  LEU R 326      39.600  21.797  48.928  1.00  0.00           C   
ATOM   4161  C   LEU R 326      38.999  22.982  49.619  1.00  0.00           C   
ATOM   4162  O   LEU R 326      38.737  23.006  50.822  1.00  0.00           O   
ATOM   4163  CB  LEU R 326      41.144  21.935  48.827  1.00  0.00           C   
ATOM   4164  CG  LEU R 326      41.792  20.855  47.956  1.00  0.00           C   
ATOM   4165  CD1 LEU R 326      43.277  21.094  47.967  1.00  0.00           C   
ATOM   4166  CD2 LEU R 326      41.557  19.460  48.513  1.00  0.00           C   
ATOM   4167  HN  LEU R 326      39.459  21.733  46.818  1.00  0.00           H   
ATOM   4168  HA  LEU R 326      39.345  20.928  49.517  1.00  0.00           H   
ATOM   4169  HB1 LEU R 326      41.357  22.981  48.517  1.00  0.00           H   
ATOM   4170  HB2 LEU R 326      41.528  21.793  49.860  1.00  0.00           H   
ATOM   4171  HG  LEU R 326      41.361  20.959  46.938  1.00  0.00           H   
ATOM   4172 HD11 LEU R 326      43.631  21.217  49.013  1.00  0.00           H   
ATOM   4173 HD12 LEU R 326      43.971  20.305  47.606  1.00  0.00           H   
ATOM   4174 HD13 LEU R 326      43.468  22.007  47.363  1.00  0.00           H   
ATOM   4175 HD21 LEU R 326      40.469  19.288  48.660  1.00  0.00           H   
ATOM   4176 HD22 LEU R 326      41.862  18.834  47.648  1.00  0.00           H   
ATOM   4177 HD23 LEU R 326      42.069  19.463  49.499  1.00  0.00           H   
ATOM   4178  N   GLY R 327      38.732  24.091  48.910  1.00  0.00           N   
ATOM   4179  CA  GLY R 327      38.079  25.264  49.458  1.00  0.00           C   
ATOM   4180  C   GLY R 327      36.630  24.909  49.922  1.00  0.00           C   
ATOM   4181  O   GLY R 327      36.269  25.423  50.947  1.00  0.00           O   
ATOM   4182  HN  GLY R 327      38.921  24.079  47.931  1.00  0.00           H   
ATOM   4183  HA1 GLY R 327      38.629  25.669  50.295  1.00  0.00           H   
ATOM   4184  HA2 GLY R 327      37.879  25.809  48.547  1.00  0.00           H   
ATOM   4185  N   TYR R 328      35.827  24.099  49.241  1.00  0.00           N   
ATOM   4186  CA  TYR R 328      34.477  23.592  49.665  1.00  0.00           C   
ATOM   4187  C   TYR R 328      34.655  22.644  50.846  1.00  0.00           C   
ATOM   4188  O   TYR R 328      33.850  22.709  51.810  1.00  0.00           O   
ATOM   4189  CB  TYR R 328      33.690  22.894  48.544  1.00  0.00           C   
ATOM   4190  CG  TYR R 328      33.222  23.797  47.460  1.00  0.00           C   
ATOM   4191  CD1 TYR R 328      33.549  23.612  46.054  1.00  0.00           C   
ATOM   4192  CD2 TYR R 328      32.329  24.811  47.774  1.00  0.00           C   
ATOM   4193  CE1 TYR R 328      33.014  24.505  45.086  1.00  0.00           C   
ATOM   4194  CE2 TYR R 328      31.887  25.744  46.820  1.00  0.00           C   
ATOM   4195  CZ  TYR R 328      32.172  25.502  45.463  1.00  0.00           C   
ATOM   4196  OH  TYR R 328      31.647  26.316  44.438  1.00  0.00           O   
ATOM   4197  HN  TYR R 328      36.095  23.692  48.371  1.00  0.00           H   
ATOM   4198  HA  TYR R 328      33.996  24.452  50.107  1.00  0.00           H   
ATOM   4199  HB1 TYR R 328      34.282  22.039  48.155  1.00  0.00           H   
ATOM   4200  HB2 TYR R 328      32.824  22.354  48.983  1.00  0.00           H   
ATOM   4201  HD1 TYR R 328      34.168  22.787  45.734  1.00  0.00           H   
ATOM   4202  HD2 TYR R 328      31.969  24.922  48.786  1.00  0.00           H   
ATOM   4203  HE1 TYR R 328      33.250  24.336  44.045  1.00  0.00           H   
ATOM   4204  HE2 TYR R 328      31.278  26.576  47.142  1.00  0.00           H   
ATOM   4205  HH  TYR R 328      31.195  27.089  44.786  1.00  0.00           H   
ATOM   4206  N   THR R 329      35.701  21.740  50.850  1.00  0.00           N   
ATOM   4207  CA  THR R 329      36.064  20.761  51.872  1.00  0.00           C   
ATOM   4208  C   THR R 329      36.330  21.569  53.167  1.00  0.00           C   
ATOM   4209  O   THR R 329      36.040  21.107  54.275  1.00  0.00           O   
ATOM   4210  CB  THR R 329      37.173  19.756  51.511  1.00  0.00           C   
ATOM   4211  CG2 THR R 329      37.384  18.747  52.606  1.00  0.00           C   
ATOM   4212  OG1 THR R 329      36.791  19.016  50.338  1.00  0.00           O   
ATOM   4213  HN  THR R 329      36.301  21.669  50.057  1.00  0.00           H   
ATOM   4214  HA  THR R 329      35.158  20.187  52.002  1.00  0.00           H   
ATOM   4215  HB  THR R 329      38.118  20.329  51.398  1.00  0.00           H   
ATOM   4216  HG1 THR R 329      37.076  19.546  49.590  1.00  0.00           H   
ATOM   4217 HG21 THR R 329      38.261  18.155  52.268  1.00  0.00           H   
ATOM   4218 HG22 THR R 329      37.547  19.194  53.610  1.00  0.00           H   
ATOM   4219 HG23 THR R 329      36.578  17.992  52.733  1.00  0.00           H   
ATOM   4220  N   ASN R 330      36.941  22.760  53.005  1.00  0.00           N   
ATOM   4221  CA  ASN R 330      37.176  23.745  54.030  1.00  0.00           C   
ATOM   4222  C   ASN R 330      35.852  24.181  54.716  1.00  0.00           C   
ATOM   4223  O   ASN R 330      35.722  24.217  55.905  1.00  0.00           O   
ATOM   4224  CB  ASN R 330      38.172  24.855  53.589  1.00  0.00           C   
ATOM   4225  CG  ASN R 330      38.379  25.842  54.698  1.00  0.00           C   
ATOM   4226  ND2 ASN R 330      39.016  25.321  55.796  1.00  0.00           N   
ATOM   4227  OD1 ASN R 330      37.961  26.972  54.647  1.00  0.00           O   
ATOM   4228  HN  ASN R 330      37.213  22.891  52.055  1.00  0.00           H   
ATOM   4229  HA  ASN R 330      37.636  23.127  54.788  1.00  0.00           H   
ATOM   4230  HB1 ASN R 330      39.157  24.368  53.428  1.00  0.00           H   
ATOM   4231  HB2 ASN R 330      37.943  25.356  52.623  1.00  0.00           H   
ATOM   4232 HD21 ASN R 330      39.091  25.872  56.627  1.00  0.00           H   
ATOM   4233 HD22 ASN R 330      39.261  24.352  55.809  1.00  0.00           H   
ATOM   4234  N   SER R 331      34.778  24.449  53.915  1.00  0.00           N   
ATOM   4235  CA  SER R 331      33.458  24.935  54.402  1.00  0.00           C   
ATOM   4236  C   SER R 331      32.754  23.926  55.220  1.00  0.00           C   
ATOM   4237  O   SER R 331      31.924  24.236  56.051  1.00  0.00           O   
ATOM   4238  CB  SER R 331      32.460  25.307  53.206  1.00  0.00           C   
ATOM   4239  OG  SER R 331      32.949  26.504  52.615  1.00  0.00           O   
ATOM   4240  HN  SER R 331      34.843  24.433  52.920  1.00  0.00           H   
ATOM   4241  HA  SER R 331      33.698  25.867  54.893  1.00  0.00           H   
ATOM   4242  HB1 SER R 331      32.483  24.483  52.460  1.00  0.00           H   
ATOM   4243  HB2 SER R 331      31.400  25.446  53.507  1.00  0.00           H   
ATOM   4244  HG1 SER R 331      33.171  27.075  53.354  1.00  0.00           H   
ATOM   4245  N   CYS R 332      33.031  22.622  55.020  1.00  0.00           N   
ATOM   4246  CA  CYS R 332      32.608  21.587  55.838  1.00  0.00           C   
ATOM   4247  C   CYS R 332      33.492  21.300  57.041  1.00  0.00           C   
ATOM   4248  O   CYS R 332      33.005  21.100  58.167  1.00  0.00           O   
ATOM   4249  CB  CYS R 332      32.649  20.381  54.897  1.00  0.00           C   
ATOM   4250  SG  CYS R 332      32.010  18.819  55.518  1.00  0.00           S   
ATOM   4251  HN  CYS R 332      33.727  22.328  54.370  1.00  0.00           H   
ATOM   4252  HA  CYS R 332      31.612  21.851  56.162  1.00  0.00           H   
ATOM   4253  HB1 CYS R 332      32.007  20.680  54.041  1.00  0.00           H   
ATOM   4254  HB2 CYS R 332      33.640  20.274  54.407  1.00  0.00           H   
ATOM   4255  HG1 CYS R 332      30.726  19.141  55.493  1.00  0.00           H   
ATOM   4256  N   LEU R 333      34.839  21.356  56.850  1.00  0.00           N   
ATOM   4257  CA  LEU R 333      35.819  21.175  57.912  1.00  0.00           C   
ATOM   4258  C   LEU R 333      35.709  22.152  58.982  1.00  0.00           C   
ATOM   4259  O   LEU R 333      35.777  21.888  60.163  1.00  0.00           O   
ATOM   4260  CB  LEU R 333      37.203  21.081  57.331  1.00  0.00           C   
ATOM   4261  CG  LEU R 333      38.378  20.909  58.350  1.00  0.00           C   
ATOM   4262  CD1 LEU R 333      38.403  19.427  58.783  1.00  0.00           C   
ATOM   4263  CD2 LEU R 333      39.667  21.332  57.616  1.00  0.00           C   
ATOM   4264  HN  LEU R 333      35.299  21.404  55.966  1.00  0.00           H   
ATOM   4265  HA  LEU R 333      35.614  20.272  58.467  1.00  0.00           H   
ATOM   4266  HB1 LEU R 333      37.228  20.131  56.754  1.00  0.00           H   
ATOM   4267  HB2 LEU R 333      37.304  21.927  56.618  1.00  0.00           H   
ATOM   4268  HG  LEU R 333      38.366  21.633  59.193  1.00  0.00           H   
ATOM   4269 HD11 LEU R 333      37.513  19.176  59.399  1.00  0.00           H   
ATOM   4270 HD12 LEU R 333      38.502  18.732  57.922  1.00  0.00           H   
ATOM   4271 HD13 LEU R 333      39.294  19.205  59.408  1.00  0.00           H   
ATOM   4272 HD21 LEU R 333      40.487  21.395  58.364  1.00  0.00           H   
ATOM   4273 HD22 LEU R 333      40.014  20.602  56.853  1.00  0.00           H   
ATOM   4274 HD23 LEU R 333      39.476  22.360  57.243  1.00  0.00           H   
ATOM   4275  N   ASN R 334      35.482  23.441  58.669  1.00  0.00           N   
ATOM   4276  CA  ASN R 334      35.337  24.548  59.578  1.00  0.00           C   
ATOM   4277  C   ASN R 334      34.455  24.324  60.831  1.00  0.00           C   
ATOM   4278  O   ASN R 334      34.917  24.478  61.966  1.00  0.00           O   
ATOM   4279  CB  ASN R 334      34.938  25.955  58.821  1.00  0.00           C   
ATOM   4280  CG  ASN R 334      36.191  26.582  58.191  1.00  0.00           C   
ATOM   4281  ND2 ASN R 334      35.972  27.556  57.296  1.00  0.00           N   
ATOM   4282  OD1 ASN R 334      37.336  26.201  58.431  1.00  0.00           O   
ATOM   4283  HN  ASN R 334      35.464  23.713  57.710  1.00  0.00           H   
ATOM   4284  HA  ASN R 334      36.326  24.656  59.999  1.00  0.00           H   
ATOM   4285  HB1 ASN R 334      34.092  25.771  58.126  1.00  0.00           H   
ATOM   4286  HB2 ASN R 334      34.652  26.607  59.675  1.00  0.00           H   
ATOM   4287 HD21 ASN R 334      35.056  27.923  57.136  1.00  0.00           H   
ATOM   4288 HD22 ASN R 334      36.777  27.927  56.832  1.00  0.00           H   
ATOM   4289  N   PRO R 335      33.179  24.000  60.700  1.00  0.00           N   
ATOM   4290  CA  PRO R 335      32.436  23.643  61.930  1.00  0.00           C   
ATOM   4291  C   PRO R 335      33.036  22.499  62.667  1.00  0.00           C   
ATOM   4292  O   PRO R 335      32.987  22.470  63.927  1.00  0.00           O   
ATOM   4293  CB  PRO R 335      31.024  23.401  61.415  1.00  0.00           C   
ATOM   4294  CG  PRO R 335      31.183  23.246  59.871  1.00  0.00           C   
ATOM   4295  CD  PRO R 335      32.345  24.039  59.517  1.00  0.00           C   
ATOM   4296  HA  PRO R 335      32.482  24.543  62.526  1.00  0.00           H   
ATOM   4297  HB1 PRO R 335      30.599  22.564  62.010  1.00  0.00           H   
ATOM   4298  HB2 PRO R 335      30.327  24.253  61.563  1.00  0.00           H   
ATOM   4299  HG1 PRO R 335      31.250  22.137  59.841  1.00  0.00           H   
ATOM   4300  HG2 PRO R 335      30.293  23.464  59.242  1.00  0.00           H   
ATOM   4301  HD1 PRO R 335      32.805  23.635  58.591  1.00  0.00           H   
ATOM   4302  HD2 PRO R 335      32.032  25.095  59.373  1.00  0.00           H   
ATOM   4303  N   VAL R 336      33.454  21.334  61.970  1.00  0.00           N   
ATOM   4304  CA  VAL R 336      34.090  20.226  62.726  1.00  0.00           C   
ATOM   4305  C   VAL R 336      35.296  20.703  63.450  1.00  0.00           C   
ATOM   4306  O   VAL R 336      35.562  20.389  64.587  1.00  0.00           O   
ATOM   4307  CB  VAL R 336      34.414  19.053  61.732  1.00  0.00           C   
ATOM   4308  CG1 VAL R 336      34.956  17.781  62.491  1.00  0.00           C   
ATOM   4309  CG2 VAL R 336      33.004  18.685  61.106  1.00  0.00           C   
ATOM   4310  HN  VAL R 336      33.200  21.191  61.016  1.00  0.00           H   
ATOM   4311  HA  VAL R 336      33.363  20.086  63.511  1.00  0.00           H   
ATOM   4312  HB  VAL R 336      35.112  19.385  60.934  1.00  0.00           H   
ATOM   4313 HG11 VAL R 336      35.197  16.987  61.752  1.00  0.00           H   
ATOM   4314 HG12 VAL R 336      35.863  17.961  63.107  1.00  0.00           H   
ATOM   4315 HG13 VAL R 336      34.177  17.293  63.115  1.00  0.00           H   
ATOM   4316 HG21 VAL R 336      32.493  19.493  60.540  1.00  0.00           H   
ATOM   4317 HG22 VAL R 336      33.157  17.828  60.416  1.00  0.00           H   
ATOM   4318 HG23 VAL R 336      32.294  18.444  61.926  1.00  0.00           H   
ATOM   4319  N   LEU R 337      36.070  21.599  62.842  1.00  0.00           N   
ATOM   4320  CA  LEU R 337      37.202  22.279  63.475  1.00  0.00           C   
ATOM   4321  C   LEU R 337      36.861  23.175  64.728  1.00  0.00           C   
ATOM   4322  O   LEU R 337      37.563  23.058  65.766  1.00  0.00           O   
ATOM   4323  CB  LEU R 337      38.004  23.034  62.369  1.00  0.00           C   
ATOM   4324  CG  LEU R 337      39.312  23.665  62.899  1.00  0.00           C   
ATOM   4325  CD1 LEU R 337      40.341  22.638  63.202  1.00  0.00           C   
ATOM   4326  CD2 LEU R 337      39.863  24.617  61.925  1.00  0.00           C   
ATOM   4327  HN  LEU R 337      35.759  21.958  61.966  1.00  0.00           H   
ATOM   4328  HA  LEU R 337      37.850  21.507  63.863  1.00  0.00           H   
ATOM   4329  HB1 LEU R 337      38.126  22.311  61.534  1.00  0.00           H   
ATOM   4330  HB2 LEU R 337      37.441  23.943  62.067  1.00  0.00           H   
ATOM   4331  HG  LEU R 337      39.089  24.227  63.831  1.00  0.00           H   
ATOM   4332 HD11 LEU R 337      40.692  22.129  62.279  1.00  0.00           H   
ATOM   4333 HD12 LEU R 337      41.263  23.138  63.568  1.00  0.00           H   
ATOM   4334 HD13 LEU R 337      39.972  21.826  63.865  1.00  0.00           H   
ATOM   4335 HD21 LEU R 337      40.088  24.116  60.960  1.00  0.00           H   
ATOM   4336 HD22 LEU R 337      39.186  25.486  61.777  1.00  0.00           H   
ATOM   4337 HD23 LEU R 337      40.851  24.949  62.309  1.00  0.00           H   
ATOM   4338  N   TYR R 338      35.855  24.097  64.683  1.00  0.00           N   
ATOM   4339  CA  TYR R 338      35.325  24.747  65.862  1.00  0.00           C   
ATOM   4340  C   TYR R 338      34.854  23.866  67.003  1.00  0.00           C   
ATOM   4341  O   TYR R 338      35.174  24.004  68.176  1.00  0.00           O   
ATOM   4342  CB  TYR R 338      34.158  25.722  65.568  1.00  0.00           C   
ATOM   4343  CG  TYR R 338      34.327  26.629  64.455  1.00  0.00           C   
ATOM   4344  CD1 TYR R 338      35.607  27.168  64.128  1.00  0.00           C   
ATOM   4345  CD2 TYR R 338      33.249  26.895  63.590  1.00  0.00           C   
ATOM   4346  CE1 TYR R 338      35.756  27.853  62.956  1.00  0.00           C   
ATOM   4347  CE2 TYR R 338      33.377  27.653  62.414  1.00  0.00           C   
ATOM   4348  CZ  TYR R 338      34.638  28.236  62.179  1.00  0.00           C   
ATOM   4349  OH  TYR R 338      34.855  28.874  60.986  1.00  0.00           O   
ATOM   4350  HN  TYR R 338      35.376  24.374  63.853  1.00  0.00           H   
ATOM   4351  HA  TYR R 338      36.128  25.326  66.294  1.00  0.00           H   
ATOM   4352  HB1 TYR R 338      33.209  25.160  65.438  1.00  0.00           H   
ATOM   4353  HB2 TYR R 338      34.062  26.299  66.512  1.00  0.00           H   
ATOM   4354  HD1 TYR R 338      36.540  26.892  64.597  1.00  0.00           H   
ATOM   4355  HD2 TYR R 338      32.227  26.600  63.778  1.00  0.00           H   
ATOM   4356  HE1 TYR R 338      36.638  28.317  62.540  1.00  0.00           H   
ATOM   4357  HE2 TYR R 338      32.496  27.760  61.800  1.00  0.00           H   
ATOM   4358  HH  TYR R 338      34.082  28.668  60.455  1.00  0.00           H   
ATOM   4359  N   ALA R 339      34.145  22.801  66.676  1.00  0.00           N   
ATOM   4360  CA  ALA R 339      33.728  21.656  67.484  1.00  0.00           C   
ATOM   4361  C   ALA R 339      34.939  20.873  67.988  1.00  0.00           C   
ATOM   4362  O   ALA R 339      35.033  20.547  69.187  1.00  0.00           O   
ATOM   4363  CB  ALA R 339      32.850  20.687  66.683  1.00  0.00           C   
ATOM   4364  HN  ALA R 339      34.033  22.680  65.693  1.00  0.00           H   
ATOM   4365  HA  ALA R 339      33.190  22.013  68.349  1.00  0.00           H   
ATOM   4366  HB1 ALA R 339      31.854  21.177  66.640  1.00  0.00           H   
ATOM   4367  HB2 ALA R 339      33.368  20.398  65.744  1.00  0.00           H   
ATOM   4368  HB3 ALA R 339      32.538  19.746  67.184  1.00  0.00           H   
ATOM   4369  N   PHE R 340      36.059  20.666  67.194  1.00  0.00           N   
ATOM   4370  CA  PHE R 340      37.342  20.294  67.837  1.00  0.00           C   
ATOM   4371  C   PHE R 340      37.880  21.246  68.842  1.00  0.00           C   
ATOM   4372  O   PHE R 340      38.263  20.860  69.957  1.00  0.00           O   
ATOM   4373  CB  PHE R 340      38.437  19.922  66.734  1.00  0.00           C   
ATOM   4374  CG  PHE R 340      39.792  19.678  67.331  1.00  0.00           C   
ATOM   4375  CD1 PHE R 340      40.878  20.526  66.929  1.00  0.00           C   
ATOM   4376  CD2 PHE R 340      40.060  18.688  68.259  1.00  0.00           C   
ATOM   4377  CE1 PHE R 340      42.124  20.398  67.432  1.00  0.00           C   
ATOM   4378  CE2 PHE R 340      41.320  18.495  68.815  1.00  0.00           C   
ATOM   4379  CZ  PHE R 340      42.322  19.341  68.374  1.00  0.00           C   
ATOM   4380  HN  PHE R 340      35.928  20.899  66.233  1.00  0.00           H   
ATOM   4381  HA  PHE R 340      37.251  19.408  68.448  1.00  0.00           H   
ATOM   4382  HB1 PHE R 340      38.185  19.063  66.076  1.00  0.00           H   
ATOM   4383  HB2 PHE R 340      38.577  20.765  66.023  1.00  0.00           H   
ATOM   4384  HD1 PHE R 340      40.712  21.343  66.242  1.00  0.00           H   
ATOM   4385  HD2 PHE R 340      39.246  18.182  68.758  1.00  0.00           H   
ATOM   4386  HE1 PHE R 340      42.969  20.985  67.103  1.00  0.00           H   
ATOM   4387  HE2 PHE R 340      41.532  17.643  69.444  1.00  0.00           H   
ATOM   4388  HZ  PHE R 340      43.327  19.160  68.727  1.00  0.00           H   
ATOM   4389  N   LEU R 341      38.046  22.582  68.494  1.00  0.00           N   
ATOM   4390  CA  LEU R 341      38.813  23.520  69.336  1.00  0.00           C   
ATOM   4391  C   LEU R 341      38.135  24.114  70.558  1.00  0.00           C   
ATOM   4392  O   LEU R 341      38.885  24.503  71.500  1.00  0.00           O   
ATOM   4393  CB  LEU R 341      39.554  24.634  68.537  1.00  0.00           C   
ATOM   4394  CG  LEU R 341      40.646  24.187  67.554  1.00  0.00           C   
ATOM   4395  CD1 LEU R 341      40.906  25.113  66.356  1.00  0.00           C   
ATOM   4396  CD2 LEU R 341      41.961  23.766  68.241  1.00  0.00           C   
ATOM   4397  HN  LEU R 341      37.807  22.858  67.567  1.00  0.00           H   
ATOM   4398  HA  LEU R 341      39.652  23.014  69.789  1.00  0.00           H   
ATOM   4399  HB1 LEU R 341      38.787  25.220  67.986  1.00  0.00           H   
ATOM   4400  HB2 LEU R 341      40.139  25.340  69.164  1.00  0.00           H   
ATOM   4401  HG  LEU R 341      40.191  23.323  67.024  1.00  0.00           H   
ATOM   4402 HD11 LEU R 341      40.004  25.347  65.752  1.00  0.00           H   
ATOM   4403 HD12 LEU R 341      41.264  26.074  66.784  1.00  0.00           H   
ATOM   4404 HD13 LEU R 341      41.763  24.916  65.676  1.00  0.00           H   
ATOM   4405 HD21 LEU R 341      41.760  22.893  68.898  1.00  0.00           H   
ATOM   4406 HD22 LEU R 341      42.742  23.412  67.535  1.00  0.00           H   
ATOM   4407 HD23 LEU R 341      42.329  24.618  68.852  1.00  0.00           H   
ATOM   4408  N   ASP R 342      36.829  24.070  70.625  1.00  0.00           N   
ATOM   4409  CA  ASP R 342      36.151  24.764  71.777  1.00  0.00           C   
ATOM   4410  C   ASP R 342      35.135  23.866  72.569  1.00  0.00           C   
ATOM   4411  O   ASP R 342      34.253  23.197  72.020  1.00  0.00           O   
ATOM   4412  CB  ASP R 342      35.470  26.045  71.327  1.00  0.00           C   
ATOM   4413  CG  ASP R 342      34.937  26.904  72.539  1.00  0.00           C   
ATOM   4414  OD1 ASP R 342      35.183  26.577  73.729  1.00  0.00           O   
ATOM   4415  OD2 ASP R 342      34.231  27.891  72.151  1.00  0.00           O 1-
ATOM   4416  HN  ASP R 342      36.244  23.639  69.942  1.00  0.00           H   
ATOM   4417  HA  ASP R 342      36.930  25.077  72.456  1.00  0.00           H   
ATOM   4418  HB1 ASP R 342      36.235  26.714  70.879  1.00  0.00           H   
ATOM   4419  HB2 ASP R 342      34.791  25.771  70.491  1.00  0.00           H   
ATOM   4420  N   GLU R 343      35.300  23.817  73.913  1.00  0.00           N   
ATOM   4421  CA  GLU R 343      34.469  22.930  74.731  1.00  0.00           C   
ATOM   4422  C   GLU R 343      33.055  23.341  74.747  1.00  0.00           C   
ATOM   4423  O   GLU R 343      32.115  22.578  75.062  1.00  0.00           O   
ATOM   4424  CB  GLU R 343      35.078  22.926  76.141  1.00  0.00           C   
ATOM   4425  CG  GLU R 343      36.612  22.475  76.244  1.00  0.00           C   
ATOM   4426  CD  GLU R 343      37.023  21.310  75.312  1.00  0.00           C   
ATOM   4427  OE1 GLU R 343      37.853  21.688  74.436  1.00  0.00           O   
ATOM   4428  OE2 GLU R 343      36.687  20.139  75.463  1.00  0.00           O 1-
ATOM   4429  HN  GLU R 343      36.045  24.224  74.436  1.00  0.00           H   
ATOM   4430  HA  GLU R 343      34.600  21.900  74.436  1.00  0.00           H   
ATOM   4431  HB1 GLU R 343      34.988  23.994  76.435  1.00  0.00           H   
ATOM   4432  HB2 GLU R 343      34.413  22.337  76.808  1.00  0.00           H   
ATOM   4433  HG1 GLU R 343      37.234  23.355  75.974  1.00  0.00           H   
ATOM   4434  HG2 GLU R 343      36.670  22.227  77.325  1.00  0.00           H   
ATOM   4435  N   ASN R 344      32.776  24.613  74.486  1.00  0.00           N   
ATOM   4436  CA  ASN R 344      31.434  25.206  74.513  1.00  0.00           C   
ATOM   4437  C   ASN R 344      30.523  24.834  73.341  1.00  0.00           C   
ATOM   4438  O   ASN R 344      29.396  24.558  73.595  1.00  0.00           O   
ATOM   4439  CB  ASN R 344      31.532  26.797  74.422  1.00  0.00           C   
ATOM   4440  CG  ASN R 344      32.110  27.385  75.716  1.00  0.00           C   
ATOM   4441  ND2 ASN R 344      33.418  27.700  75.676  1.00  0.00           N   
ATOM   4442  OD1 ASN R 344      31.317  27.420  76.673  1.00  0.00           O   
ATOM   4443  HN  ASN R 344      33.472  25.270  74.207  1.00  0.00           H   
ATOM   4444  HA  ASN R 344      30.919  24.922  75.419  1.00  0.00           H   
ATOM   4445  HB1 ASN R 344      32.034  27.161  73.501  1.00  0.00           H   
ATOM   4446  HB2 ASN R 344      30.537  27.288  74.356  1.00  0.00           H   
ATOM   4447 HD21 ASN R 344      33.889  27.441  74.832  1.00  0.00           H   
ATOM   4448 HD22 ASN R 344      33.833  27.990  76.538  1.00  0.00           H   
ATOM   4449  N   PHE R 345      31.138  24.770  72.098  1.00  0.00           N   
ATOM   4450  CA  PHE R 345      30.511  24.192  70.957  1.00  0.00           C   
ATOM   4451  C   PHE R 345      30.148  22.731  71.177  1.00  0.00           C   
ATOM   4452  O   PHE R 345      28.975  22.438  71.091  1.00  0.00           O   
ATOM   4453  CB  PHE R 345      31.280  24.399  69.611  1.00  0.00           C   
ATOM   4454  CG  PHE R 345      31.212  25.885  69.058  1.00  0.00           C   
ATOM   4455  CD1 PHE R 345      32.353  26.388  68.476  1.00  0.00           C   
ATOM   4456  CD2 PHE R 345      29.970  26.590  68.891  1.00  0.00           C   
ATOM   4457  CE1 PHE R 345      32.290  27.799  68.083  1.00  0.00           C   
ATOM   4458  CE2 PHE R 345      29.968  27.880  68.479  1.00  0.00           C   
ATOM   4459  CZ  PHE R 345      31.164  28.528  68.063  1.00  0.00           C   
ATOM   4460  HN  PHE R 345      32.120  24.923  72.026  1.00  0.00           H   
ATOM   4461  HA  PHE R 345      29.572  24.705  70.815  1.00  0.00           H   
ATOM   4462  HB1 PHE R 345      32.330  24.049  69.704  1.00  0.00           H   
ATOM   4463  HB2 PHE R 345      30.715  23.779  68.882  1.00  0.00           H   
ATOM   4464  HD1 PHE R 345      33.303  25.874  68.510  1.00  0.00           H   
ATOM   4465  HD2 PHE R 345      29.067  26.022  69.065  1.00  0.00           H   
ATOM   4466  HE1 PHE R 345      33.159  28.300  67.682  1.00  0.00           H   
ATOM   4467  HE2 PHE R 345      28.994  28.348  68.476  1.00  0.00           H   
ATOM   4468  HZ  PHE R 345      30.998  29.552  67.762  1.00  0.00           H   
ATOM   4469  N   LYS R 346      31.062  21.855  71.688  1.00  0.00           N   
ATOM   4470  CA  LYS R 346      30.757  20.458  72.041  1.00  0.00           C   
ATOM   4471  C   LYS R 346      29.653  20.302  73.076  1.00  0.00           C   
ATOM   4472  O   LYS R 346      28.645  19.548  72.902  1.00  0.00           O   
ATOM   4473  CB  LYS R 346      31.919  19.864  72.774  1.00  0.00           C   
ATOM   4474  CG  LYS R 346      33.270  19.900  71.920  1.00  0.00           C   
ATOM   4475  CD  LYS R 346      34.377  19.275  72.676  1.00  0.00           C   
ATOM   4476  CE  LYS R 346      35.707  19.443  71.996  1.00  0.00           C   
ATOM   4477  NZ  LYS R 346      36.668  18.977  72.900  1.00  0.00           N 1+
ATOM   4478  HN  LYS R 346      32.029  22.092  71.734  1.00  0.00           H   
ATOM   4479  HA  LYS R 346      30.516  19.920  71.136  1.00  0.00           H   
ATOM   4480  HB1 LYS R 346      32.222  20.328  73.737  1.00  0.00           H   
ATOM   4481  HB2 LYS R 346      31.784  18.769  72.906  1.00  0.00           H   
ATOM   4482  HG1 LYS R 346      33.071  19.416  70.940  1.00  0.00           H   
ATOM   4483  HG2 LYS R 346      33.568  20.899  71.537  1.00  0.00           H   
ATOM   4484  HD1 LYS R 346      34.404  19.662  73.717  1.00  0.00           H   
ATOM   4485  HD2 LYS R 346      34.121  18.196  72.743  1.00  0.00           H   
ATOM   4486  HE1 LYS R 346      35.765  18.871  71.045  1.00  0.00           H   
ATOM   4487  HE2 LYS R 346      35.869  20.488  71.654  1.00  0.00           H   
ATOM   4488  HZ1 LYS R 346      36.620  19.325  73.879  1.00  0.00           H   
ATOM   4489  HZ2 LYS R 346      36.645  17.939  72.964  1.00  0.00           H   
ATOM   4490  HZ3 LYS R 346      37.656  19.164  72.637  1.00  0.00           H   
ATOM   4491  N   ARG R 347      29.762  21.048  74.270  1.00  0.00           N   
ATOM   4492  CA  ARG R 347      28.788  21.092  75.328  1.00  0.00           C   
ATOM   4493  C   ARG R 347      27.436  21.640  74.886  1.00  0.00           C   
ATOM   4494  O   ARG R 347      26.409  21.067  75.225  1.00  0.00           O   
ATOM   4495  CB  ARG R 347      29.155  22.024  76.557  1.00  0.00           C   
ATOM   4496  CG  ARG R 347      28.046  22.234  77.604  1.00  0.00           C   
ATOM   4497  CD  ARG R 347      27.435  23.627  77.562  1.00  0.00           C   
ATOM   4498  NE  ARG R 347      26.138  23.762  78.311  1.00  0.00           N   
ATOM   4499  CZ  ARG R 347      25.502  24.903  78.359  1.00  0.00           C   
ATOM   4500  NH1 ARG R 347      25.988  26.048  77.941  1.00  0.00           N 1+
ATOM   4501  NH2 ARG R 347      24.193  24.878  78.697  1.00  0.00           N   
ATOM   4502  HN  ARG R 347      30.621  21.477  74.538  1.00  0.00           H   
ATOM   4503  HA  ARG R 347      28.757  20.055  75.626  1.00  0.00           H   
ATOM   4504  HB1 ARG R 347      29.934  21.512  77.161  1.00  0.00           H   
ATOM   4505  HB2 ARG R 347      29.544  23.026  76.275  1.00  0.00           H   
ATOM   4506  HG1 ARG R 347      27.266  21.443  77.627  1.00  0.00           H   
ATOM   4507  HG2 ARG R 347      28.524  22.105  78.599  1.00  0.00           H   
ATOM   4508  HD1 ARG R 347      28.157  24.269  78.112  1.00  0.00           H   
ATOM   4509  HD2 ARG R 347      27.275  24.008  76.531  1.00  0.00           H   
ATOM   4510  HE  ARG R 347      25.835  22.906  78.729  1.00  0.00           H   
ATOM   4511 HH11 ARG R 347      26.926  26.136  77.608  1.00  0.00           H   
ATOM   4512 HH12 ARG R 347      25.515  26.916  78.089  1.00  0.00           H   
ATOM   4513 HH21 ARG R 347      23.843  23.943  78.738  1.00  0.00           H   
ATOM   4514 HH22 ARG R 347      23.480  25.551  78.501  1.00  0.00           H   
ATOM   4515  N   CYS R 348      27.388  22.624  74.039  1.00  0.00           N   
ATOM   4516  CA  CYS R 348      26.119  23.126  73.480  1.00  0.00           C   
ATOM   4517  C   CYS R 348      25.442  22.128  72.559  1.00  0.00           C   
ATOM   4518  O   CYS R 348      24.283  21.869  72.590  1.00  0.00           O   
ATOM   4519  CB  CYS R 348      26.346  24.472  72.795  1.00  0.00           C   
ATOM   4520  SG  CYS R 348      26.674  25.771  74.105  1.00  0.00           S   
ATOM   4521  HN  CYS R 348      28.232  22.766  73.527  1.00  0.00           H   
ATOM   4522  HA  CYS R 348      25.496  23.297  74.344  1.00  0.00           H   
ATOM   4523  HB1 CYS R 348      27.148  24.611  72.039  1.00  0.00           H   
ATOM   4524  HB2 CYS R 348      25.362  24.621  72.300  1.00  0.00           H   
ATOM   4525  HG1 CYS R 348      27.982  25.606  74.240  1.00  0.00           H   
ATOM   4526  N   PHE R 349      26.217  21.399  71.758  1.00  0.00           N   
ATOM   4527  CA  PHE R 349      25.766  20.365  70.865  1.00  0.00           C   
ATOM   4528  C   PHE R 349      25.269  19.179  71.656  1.00  0.00           C   
ATOM   4529  O   PHE R 349      24.112  18.781  71.411  1.00  0.00           O   
ATOM   4530  CB  PHE R 349      26.982  20.005  69.828  1.00  0.00           C   
ATOM   4531  CG  PHE R 349      26.705  18.704  69.092  1.00  0.00           C   
ATOM   4532  CD1 PHE R 349      25.821  18.779  68.000  1.00  0.00           C   
ATOM   4533  CD2 PHE R 349      27.133  17.419  69.546  1.00  0.00           C   
ATOM   4534  CE1 PHE R 349      25.506  17.576  67.274  1.00  0.00           C   
ATOM   4535  CE2 PHE R 349      26.749  16.211  68.828  1.00  0.00           C   
ATOM   4536  CZ  PHE R 349      25.998  16.327  67.718  1.00  0.00           C   
ATOM   4537  HN  PHE R 349      27.111  21.686  71.424  1.00  0.00           H   
ATOM   4538  HA  PHE R 349      24.940  20.748  70.285  1.00  0.00           H   
ATOM   4539  HB1 PHE R 349      27.191  20.841  69.128  1.00  0.00           H   
ATOM   4540  HB2 PHE R 349      27.863  19.879  70.493  1.00  0.00           H   
ATOM   4541  HD1 PHE R 349      25.188  19.618  67.753  1.00  0.00           H   
ATOM   4542  HD2 PHE R 349      27.618  17.353  70.509  1.00  0.00           H   
ATOM   4543  HE1 PHE R 349      24.909  17.652  66.378  1.00  0.00           H   
ATOM   4544  HE2 PHE R 349      27.048  15.202  69.070  1.00  0.00           H   
ATOM   4545  HZ  PHE R 349      25.594  15.453  67.230  1.00  0.00           H   
ATOM   4546  N   ARG R 350      26.000  18.763  72.719  1.00  0.00           N   
ATOM   4547  CA  ARG R 350      25.585  17.682  73.628  1.00  0.00           C   
ATOM   4548  C   ARG R 350      24.267  18.027  74.419  1.00  0.00           C   
ATOM   4549  O   ARG R 350      23.343  17.240  74.520  1.00  0.00           O   
ATOM   4550  CB  ARG R 350      26.736  17.418  74.601  1.00  0.00           C   
ATOM   4551  CG  ARG R 350      27.812  16.474  73.968  1.00  0.00           C   
ATOM   4552  CD  ARG R 350      29.183  16.743  74.653  1.00  0.00           C   
ATOM   4553  NE  ARG R 350      30.137  15.835  74.055  1.00  0.00           N   
ATOM   4554  CZ  ARG R 350      31.482  15.843  74.066  1.00  0.00           C   
ATOM   4555  NH1 ARG R 350      32.065  16.858  74.644  1.00  0.00           N 1+
ATOM   4556  NH2 ARG R 350      32.117  14.794  73.535  1.00  0.00           N   
ATOM   4557  HN  ARG R 350      26.914  19.134  72.868  1.00  0.00           H   
ATOM   4558  HA  ARG R 350      25.216  16.923  72.955  1.00  0.00           H   
ATOM   4559  HB1 ARG R 350      27.178  18.395  74.890  1.00  0.00           H   
ATOM   4560  HB2 ARG R 350      26.501  16.854  75.529  1.00  0.00           H   
ATOM   4561  HG1 ARG R 350      27.566  15.403  74.135  1.00  0.00           H   
ATOM   4562  HG2 ARG R 350      27.909  16.575  72.866  1.00  0.00           H   
ATOM   4563  HD1 ARG R 350      29.565  17.781  74.548  1.00  0.00           H   
ATOM   4564  HD2 ARG R 350      29.155  16.577  75.752  1.00  0.00           H   
ATOM   4565  HE  ARG R 350      29.778  15.015  73.610  1.00  0.00           H   
ATOM   4566 HH11 ARG R 350      31.524  17.463  75.227  1.00  0.00           H   
ATOM   4567 HH12 ARG R 350      33.034  16.787  74.879  1.00  0.00           H   
ATOM   4568 HH21 ARG R 350      31.566  14.192  72.957  1.00  0.00           H   
ATOM   4569 HH22 ARG R 350      33.112  14.699  73.556  1.00  0.00           H   
ATOM   4570  N   GLU R 351      24.117  19.254  74.946  1.00  0.00           N   
ATOM   4571  CA  GLU R 351      22.904  19.724  75.556  1.00  0.00           C   
ATOM   4572  C   GLU R 351      21.796  19.896  74.510  1.00  0.00           C   
ATOM   4573  O   GLU R 351      20.621  19.741  74.813  1.00  0.00           O   
ATOM   4574  CB  GLU R 351      23.148  20.987  76.353  1.00  0.00           C   
ATOM   4575  CG  GLU R 351      23.680  20.635  77.829  1.00  0.00           C   
ATOM   4576  CD  GLU R 351      23.635  21.814  78.816  1.00  0.00           C   
ATOM   4577  OE1 GLU R 351      24.667  21.988  79.547  1.00  0.00           O   
ATOM   4578  OE2 GLU R 351      22.595  22.565  78.788  1.00  0.00           O 1-
ATOM   4579  HN  GLU R 351      24.939  19.817  74.946  1.00  0.00           H   
ATOM   4580  HA  GLU R 351      22.558  19.013  76.291  1.00  0.00           H   
ATOM   4581  HB1 GLU R 351      23.781  21.740  75.836  1.00  0.00           H   
ATOM   4582  HB2 GLU R 351      22.224  21.584  76.507  1.00  0.00           H   
ATOM   4583  HG1 GLU R 351      22.943  19.932  78.274  1.00  0.00           H   
ATOM   4584  HG2 GLU R 351      24.730  20.274  77.835  1.00  0.00           H   
ATOM   4585  N   PHE R 352      22.042  20.195  73.200  1.00  0.00           N   
ATOM   4586  CA  PHE R 352      21.028  20.478  72.147  1.00  0.00           C   
ATOM   4587  C   PHE R 352      20.487  19.182  71.567  1.00  0.00           C   
ATOM   4588  O   PHE R 352      19.437  19.134  70.882  1.00  0.00           O   
ATOM   4589  CB  PHE R 352      21.715  21.476  71.144  1.00  0.00           C   
ATOM   4590  CG  PHE R 352      20.831  21.870  69.929  1.00  0.00           C   
ATOM   4591  CD1 PHE R 352      19.492  22.062  70.098  1.00  0.00           C   
ATOM   4592  CD2 PHE R 352      21.372  21.826  68.610  1.00  0.00           C   
ATOM   4593  CE1 PHE R 352      18.652  22.163  69.024  1.00  0.00           C   
ATOM   4594  CE2 PHE R 352      20.525  22.108  67.526  1.00  0.00           C   
ATOM   4595  CZ  PHE R 352      19.152  22.225  67.710  1.00  0.00           C   
ATOM   4596  HN  PHE R 352      22.967  20.439  72.922  1.00  0.00           H   
ATOM   4597  HA  PHE R 352      20.159  20.894  72.636  1.00  0.00           H   
ATOM   4598  HB1 PHE R 352      21.783  22.352  71.824  1.00  0.00           H   
ATOM   4599  HB2 PHE R 352      22.745  21.167  70.865  1.00  0.00           H   
ATOM   4600  HD1 PHE R 352      19.030  22.088  71.074  1.00  0.00           H   
ATOM   4601  HD2 PHE R 352      22.424  21.691  68.404  1.00  0.00           H   
ATOM   4602  HE1 PHE R 352      17.584  22.229  69.166  1.00  0.00           H   
ATOM   4603  HE2 PHE R 352      20.957  22.164  66.538  1.00  0.00           H   
ATOM   4604  HZ  PHE R 352      18.432  22.321  66.911  1.00  0.00           H   
ATOM   4605  N   CYS R 353      21.154  18.086  71.900  1.00  0.00           N   
ATOM   4606  CA  CYS R 353      20.793  16.769  71.431  1.00  0.00           C   
ATOM   4607  C   CYS R 353      19.936  15.981  72.416  1.00  0.00           C   
ATOM   4608  O   CYS R 353      19.480  14.927  72.031  1.00  0.00           O   
ATOM   4609  CB  CYS R 353      22.023  15.894  71.238  1.00  0.00           C   
ATOM   4610  SG  CYS R 353      23.065  16.506  69.700  1.00  0.00           S   
ATOM   4611  HN  CYS R 353      22.002  18.329  72.366  1.00  0.00           H   
ATOM   4612  HA  CYS R 353      20.239  16.890  70.512  1.00  0.00           H   
ATOM   4613  HB1 CYS R 353      22.772  15.995  72.052  1.00  0.00           H   
ATOM   4614  HB2 CYS R 353      21.869  14.799  71.134  1.00  0.00           H   
ATOM   4615  HG1 CYS R 353      23.457  17.729  70.029  1.00  0.00           H   
ATOM   4616  N   ILE R 354      19.744  16.510  73.653  1.00  0.00           N   
ATOM   4617  CA  ILE R 354      18.855  16.082  74.720  1.00  0.00           C   
ATOM   4618  C   ILE R 354      17.473  15.715  74.095  1.00  0.00           C   
ATOM   4619  CB  ILE R 354      18.658  17.087  75.850  1.00  0.00           C   
ATOM   4620  CG1 ILE R 354      18.232  16.306  77.125  1.00  0.00           C   
ATOM   4621  CG2 ILE R 354      17.780  18.247  75.445  1.00  0.00           C   
ATOM   4622  CD  ILE R 354      18.929  15.009  77.512  1.00  0.00           C   
ATOM   4623  OT1 ILE R 354      16.682  16.359  73.421  1.00  0.00           O   
ATOM   4624  OT2 ILE R 354      17.027  14.507  74.534  1.00  0.00           O   
ATOM   4625  HN  ILE R 354      20.159  17.404  73.803  1.00  0.00           H   
ATOM   4626  HA  ILE R 354      19.458  15.276  75.112  1.00  0.00           H   
ATOM   4627  HB  ILE R 354      19.635  17.594  76.002  1.00  0.00           H   
ATOM   4628 HG11 ILE R 354      18.390  17.037  77.946  1.00  0.00           H   
ATOM   4629 HG12 ILE R 354      17.147  16.076  77.057  1.00  0.00           H   
ATOM   4630 HG21 ILE R 354      16.687  18.046  75.436  1.00  0.00           H   
ATOM   4631 HG22 ILE R 354      17.773  18.929  76.322  1.00  0.00           H   
ATOM   4632 HG23 ILE R 354      18.158  18.679  74.494  1.00  0.00           H   
ATOM   4633  HD1 ILE R 354      18.340  14.615  78.368  1.00  0.00           H   
ATOM   4634  HD2 ILE R 354      18.777  14.187  76.781  1.00  0.00           H   
ATOM   4635  HD3 ILE R 354      20.016  15.136  77.705  1.00  0.00           H   
ATOM   4636  HT2 ILE R 354      16.149  14.266  74.230  1.00  0.00           H   
TER    4636      ILE R 354 
END
END
