# Supplementary material for: Molecular mechanisms of fentanyl mediated β-arrestin biased signaling
Source: PLoS Comput Biol. 2020 Apr 10;16(4):e1007394. doi: 10.1371/journal.pcbi.1007394 (PMC7176292; doi:10.1371/journal.pcbi.1007394)
Supplement: S2 File — (PDB) [file pcbi.1007394.s016.pdb]

ATOM      1  C1  CAR L 500      38.255  31.209  41.229  1.00  0.00           C   
ATOM      2  C1  CAR L 500      38.255  31.209  41.229  1.00  0.00           C   
ATOM      3  N1  CAR L 500      35.363  30.151  41.122  1.00  0.00           N   
ATOM      4  N1  CAR L 500      35.363  30.151  41.122  1.00  0.00           N   
ATOM      5  O1  CAR L 500      40.042  29.708  40.799  1.00  0.00           O   
ATOM      6  O1  CAR L 500      40.042  29.708  40.799  1.00  0.00           O   
ATOM      7  C2  CAR L 500      37.559  30.262  42.282  1.00  0.00           C   
ATOM      8  C2  CAR L 500      37.559  30.262  42.282  1.00  0.00           C   
ATOM      9  N2  CAR L 500      39.141  32.252  41.821  1.00  0.00           N   
ATOM     10  N2  CAR L 500      39.141  32.252  41.821  1.00  0.00           N   
ATOM     11  O2  CAR L 500      38.712  30.198  38.983  1.00  0.00           O   
ATOM     12  O2  CAR L 500      38.712  30.198  38.983  1.00  0.00           O   
ATOM     13  C3  CAR L 500      37.016  31.934  40.580  1.00  0.00           C   
ATOM     14  C3  CAR L 500      37.016  31.934  40.580  1.00  0.00           C   
ATOM     15  O3  CAR L 500      39.889  32.998  39.805  1.00  0.00           O   
ATOM     16  O3  CAR L 500      39.889  32.998  39.805  1.00  0.00           O   
ATOM     17  C4  CAR L 500      36.445  29.349  41.720  1.00  0.00           C   
ATOM     18  C4  CAR L 500      36.445  29.349  41.720  1.00  0.00           C   
ATOM     19  C5  CAR L 500      35.876  31.078  40.068  1.00  0.00           C   
ATOM     20  C5  CAR L 500      35.876  31.078  40.068  1.00  0.00           C   
ATOM     21  C6  CAR L 500      34.147  29.388  40.645  1.00  0.00           C   
ATOM     22  C6  CAR L 500      34.147  29.388  40.645  1.00  0.00           C   
ATOM     23  C7  CAR L 500      39.080  30.306  40.192  1.00  0.00           C   
ATOM     24  C7  CAR L 500      39.080  30.306  40.192  1.00  0.00           C   
ATOM     25  C8  CAR L 500      39.303  32.315  43.268  1.00  0.00           C   
ATOM     26  C8  CAR L 500      39.303  32.315  43.268  1.00  0.00           C   
ATOM     27  C9  CAR L 500      32.884  30.379  40.520  1.00  0.00           C   
ATOM     28  C9  CAR L 500      32.884  30.379  40.520  1.00  0.00           C   
ATOM     29  C10 CAR L 500      39.930  33.064  41.018  1.00  0.00           C   
ATOM     30  C10 CAR L 500      39.930  33.064  41.018  1.00  0.00           C   
ATOM     31  C11 CAR L 500      40.788  34.126  41.684  1.00  0.00           C   
ATOM     32  C11 CAR L 500      40.788  34.126  41.684  1.00  0.00           C   
ATOM     33  C12 CAR L 500      31.766  29.491  40.070  1.00  0.00           C   
ATOM     34  C12 CAR L 500      31.766  29.491  40.070  1.00  0.00           C   
ATOM     35  C13 CAR L 500      38.397  33.072  44.008  1.00  0.00           C   
ATOM     36  C13 CAR L 500      38.397  33.072  44.008  1.00  0.00           C   
ATOM     37  C14 CAR L 500      40.316  31.571  43.874  1.00  0.00           C   
ATOM     38  C14 CAR L 500      40.316  31.571  43.874  1.00  0.00           C   
ATOM     39  C15 CAR L 500      41.462  35.140  40.781  1.00  0.00           C   
ATOM     40  C15 CAR L 500      41.462  35.140  40.781  1.00  0.00           C   
ATOM     41  C16 CAR L 500      40.740  28.742  39.933  1.00  0.00           C   
ATOM     42  C16 CAR L 500      40.740  28.742  39.933  1.00  0.00           C   
ATOM     43  C17 CAR L 500      38.538  33.109  45.415  1.00  0.00           C   
ATOM     44  C17 CAR L 500      38.538  33.109  45.415  1.00  0.00           C   
ATOM     45  C18 CAR L 500      40.464  31.677  45.244  1.00  0.00           C   
ATOM     46  C18 CAR L 500      40.464  31.677  45.244  1.00  0.00           C   
ATOM     47  C19 CAR L 500      31.384  29.461  38.709  1.00  0.00           C   
ATOM     48  C19 CAR L 500      31.384  29.461  38.709  1.00  0.00           C   
ATOM     49  C20 CAR L 500      31.032  28.867  41.048  1.00  0.00           C   
ATOM     50  C20 CAR L 500      31.032  28.867  41.048  1.00  0.00           C   
ATOM     51  C21 CAR L 500      39.552  32.407  46.034  1.00  0.00           C   
ATOM     52  C21 CAR L 500      39.552  32.407  46.034  1.00  0.00           C   
ATOM     53  C22 CAR L 500      30.298  28.633  38.302  1.00  0.00           C   
ATOM     54  C22 CAR L 500      30.298  28.633  38.302  1.00  0.00           C   
ATOM     55  C23 CAR L 500      29.969  27.951  40.585  1.00  0.00           C   
ATOM     56  C23 CAR L 500      29.969  27.951  40.585  1.00  0.00           C   
ATOM     57  C24 CAR L 500      29.699  27.818  39.208  1.00  0.00           C   
ATOM     58  C24 CAR L 500      29.699  27.818  39.208  1.00  0.00           C   
ATOM     59  HN  CAR L 500      35.099  30.727  41.946  1.00  0.00           H   
ATOM     60  HN  CAR L 500      35.099  30.727  41.946  1.00  0.00           H   
ATOM     61  H1  CAR L 500      38.302  29.596  42.772  1.00  0.00           H   
ATOM     62  H1  CAR L 500      38.302  29.596  42.772  1.00  0.00           H   
ATOM     63  H2  CAR L 500      37.031  30.986  42.938  1.00  0.00           H   
ATOM     64  H2  CAR L 500      37.031  30.986  42.938  1.00  0.00           H   
ATOM     65  H3  CAR L 500      36.596  32.698  41.270  1.00  0.00           H   
ATOM     66  H3  CAR L 500      36.596  32.698  41.270  1.00  0.00           H   
ATOM     67  H4  CAR L 500      37.386  32.532  39.720  1.00  0.00           H   
ATOM     68  H4  CAR L 500      37.386  32.532  39.720  1.00  0.00           H   
ATOM     69  H5  CAR L 500      36.850  28.663  40.961  1.00  0.00           H   
ATOM     70  H5  CAR L 500      36.850  28.663  40.961  1.00  0.00           H   
ATOM     71  H6  CAR L 500      35.931  28.774  42.504  1.00  0.00           H   
ATOM     72  H6  CAR L 500      35.931  28.774  42.504  1.00  0.00           H   
ATOM     73  H7  CAR L 500      35.010  31.702  39.804  1.00  0.00           H   
ATOM     74  H7  CAR L 500      35.010  31.702  39.804  1.00  0.00           H   
ATOM     75  H8  CAR L 500      36.164  30.453  39.209  1.00  0.00           H   
ATOM     76  H8  CAR L 500      36.164  30.453  39.209  1.00  0.00           H   
ATOM     77  H9  CAR L 500      34.407  28.923  39.683  1.00  0.00           H   
ATOM     78  H9  CAR L 500      34.407  28.923  39.683  1.00  0.00           H   
ATOM     79  H10 CAR L 500      33.933  28.608  41.391  1.00  0.00           H   
ATOM     80  H10 CAR L 500      33.933  28.608  41.391  1.00  0.00           H   
ATOM     81  H11 CAR L 500      33.054  31.181  39.771  1.00  0.00           H   
ATOM     82  H11 CAR L 500      33.054  31.181  39.771  1.00  0.00           H   
ATOM     83  H12 CAR L 500      32.634  30.807  41.515  1.00  0.00           H   
ATOM     84  H12 CAR L 500      32.634  30.807  41.515  1.00  0.00           H   
ATOM     85  H13 CAR L 500      41.691  33.625  42.092  1.00  0.00           H   
ATOM     86  H13 CAR L 500      41.691  33.625  42.092  1.00  0.00           H   
ATOM     87  H14 CAR L 500      40.193  34.661  42.455  1.00  0.00           H   
ATOM     88  H14 CAR L 500      40.193  34.661  42.455  1.00  0.00           H   
ATOM     89  H15 CAR L 500      37.599  33.553  43.462  1.00  0.00           H   
ATOM     90  H15 CAR L 500      37.599  33.553  43.462  1.00  0.00           H   
ATOM     91  H16 CAR L 500      40.989  30.958  43.293  1.00  0.00           H   
ATOM     92  H16 CAR L 500      40.989  30.958  43.293  1.00  0.00           H   
ATOM     93  H17 CAR L 500      40.827  35.800  40.151  1.00  0.00           H   
ATOM     94  H17 CAR L 500      40.827  35.800  40.151  1.00  0.00           H   
ATOM     95  H18 CAR L 500      42.104  35.825  41.375  1.00  0.00           H   
ATOM     96  H18 CAR L 500      42.104  35.825  41.375  1.00  0.00           H   
ATOM     97  H19 CAR L 500      42.097  34.555  40.081  1.00  0.00           H   
ATOM     98  H19 CAR L 500      42.097  34.555  40.081  1.00  0.00           H   
ATOM     99  H20 CAR L 500      40.049  28.146  39.298  1.00  0.00           H   
ATOM    100  H20 CAR L 500      40.049  28.146  39.298  1.00  0.00           H   
ATOM    101  H21 CAR L 500      41.470  28.061  40.420  1.00  0.00           H   
ATOM    102  H21 CAR L 500      41.470  28.061  40.420  1.00  0.00           H   
ATOM    103  H22 CAR L 500      41.343  29.289  39.178  1.00  0.00           H   
ATOM    104  H22 CAR L 500      41.343  29.289  39.178  1.00  0.00           H   
ATOM    105  H23 CAR L 500      37.818  33.684  45.978  1.00  0.00           H   
ATOM    106  H23 CAR L 500      37.818  33.684  45.978  1.00  0.00           H   
ATOM    107  H24 CAR L 500      41.337  31.317  45.768  1.00  0.00           H   
ATOM    108  H24 CAR L 500      41.337  31.317  45.768  1.00  0.00           H   
ATOM    109  H25 CAR L 500      31.869  29.998  37.907  1.00  0.00           H   
ATOM    110  H25 CAR L 500      31.869  29.998  37.907  1.00  0.00           H   
ATOM    111  H26 CAR L 500      31.214  28.874  42.112  1.00  0.00           H   
ATOM    112  H26 CAR L 500      31.214  28.874  42.112  1.00  0.00           H   
ATOM    113  H27 CAR L 500      39.671  32.426  47.107  1.00  0.00           H   
ATOM    114  H27 CAR L 500      39.671  32.426  47.107  1.00  0.00           H   
ATOM    115  H28 CAR L 500      29.972  28.619  37.272  1.00  0.00           H   
ATOM    116  H28 CAR L 500      29.972  28.619  37.272  1.00  0.00           H   
ATOM    117  H29 CAR L 500      29.432  27.311  41.268  1.00  0.00           H   
ATOM    118  H29 CAR L 500      29.432  27.311  41.268  1.00  0.00           H   
ATOM    119  H30 CAR L 500      28.927  27.122  38.913  1.00  0.00           H   
ATOM    120  H30 CAR L 500      28.927  27.122  38.913  1.00  0.00           H   
TER     120      CAR L 500 
ATOM    121  N   MET R  67      30.756   7.727  32.698  1.00  0.00           N   
ATOM    122  CA  MET R  67      30.005   7.080  33.863  1.00  0.00           C   
ATOM    123  C   MET R  67      30.629   7.104  35.223  1.00  0.00           C   
ATOM    124  O   MET R  67      30.300   7.821  36.153  1.00  0.00           O   
ATOM    125  CB  MET R  67      29.653   5.656  33.461  1.00  0.00           C   
ATOM    126  CG  MET R  67      28.557   4.968  34.285  1.00  0.00           C   
ATOM    127  SD  MET R  67      26.860   5.709  34.350  1.00  0.00           S   
ATOM    128  CE  MET R  67      26.083   4.708  33.017  1.00  0.00           C   
ATOM    129  HA  MET R  67      29.096   7.654  33.967  1.00  0.00           H   
ATOM    130  HB1 MET R  67      29.271   5.627  32.418  1.00  0.00           H   
ATOM    131  HB2 MET R  67      30.436   4.870  33.512  1.00  0.00           H   
ATOM    132  HG1 MET R  67      28.462   3.982  33.782  1.00  0.00           H   
ATOM    133  HG2 MET R  67      28.847   4.742  35.334  1.00  0.00           H   
ATOM    134  HE1 MET R  67      26.856   4.486  32.249  1.00  0.00           H   
ATOM    135  HE2 MET R  67      25.696   3.725  33.360  1.00  0.00           H   
ATOM    136  HE3 MET R  67      25.189   5.224  32.607  1.00  0.00           H   
ATOM    137  H1  MET R  67      31.740   7.717  32.874  1.00  0.00           H   
ATOM    138  H2  MET R  67      30.534   7.366  31.793  1.00  0.00           H   
ATOM    139  N   ILE R  68      31.724   6.327  35.381  1.00  0.00           N   
ATOM    140  CA  ILE R  68      32.452   6.083  36.659  1.00  0.00           C   
ATOM    141  C   ILE R  68      33.166   7.279  37.222  1.00  0.00           C   
ATOM    142  O   ILE R  68      33.261   7.424  38.442  1.00  0.00           O   
ATOM    143  CB  ILE R  68      33.284   4.748  36.768  1.00  0.00           C   
ATOM    144  CG1 ILE R  68      32.474   3.509  36.230  1.00  0.00           C   
ATOM    145  CG2 ILE R  68      33.889   4.464  38.123  1.00  0.00           C   
ATOM    146  CD  ILE R  68      31.289   2.985  36.984  1.00  0.00           C   
ATOM    147  HN  ILE R  68      32.051   5.788  34.608  1.00  0.00           H   
ATOM    148  HA  ILE R  68      31.686   5.838  37.381  1.00  0.00           H   
ATOM    149  HB  ILE R  68      34.092   4.984  36.043  1.00  0.00           H   
ATOM    150 HG11 ILE R  68      32.178   3.603  35.162  1.00  0.00           H   
ATOM    151 HG12 ILE R  68      33.273   2.739  36.166  1.00  0.00           H   
ATOM    152 HG21 ILE R  68      34.343   3.451  38.172  1.00  0.00           H   
ATOM    153 HG22 ILE R  68      34.731   5.064  38.531  1.00  0.00           H   
ATOM    154 HG23 ILE R  68      33.151   4.615  38.940  1.00  0.00           H   
ATOM    155  HD1 ILE R  68      31.554   2.512  37.954  1.00  0.00           H   
ATOM    156  HD2 ILE R  68      30.714   3.900  37.241  1.00  0.00           H   
ATOM    157  HD3 ILE R  68      30.697   2.351  36.289  1.00  0.00           H   
ATOM    158  N   THR R  69      33.712   8.220  36.417  1.00  0.00           N   
ATOM    159  CA  THR R  69      34.235   9.525  36.755  1.00  0.00           C   
ATOM    160  C   THR R  69      33.126  10.380  37.281  1.00  0.00           C   
ATOM    161  O   THR R  69      33.243  10.923  38.355  1.00  0.00           O   
ATOM    162  CB  THR R  69      34.953  10.148  35.576  1.00  0.00           C   
ATOM    163  CG2 THR R  69      36.277   9.499  35.301  1.00  0.00           C   
ATOM    164  OG1 THR R  69      34.127   9.978  34.455  1.00  0.00           O   
ATOM    165  HN  THR R  69      33.568   8.072  35.441  1.00  0.00           H   
ATOM    166  HA  THR R  69      34.967   9.391  37.538  1.00  0.00           H   
ATOM    167  HB  THR R  69      35.149  11.236  35.696  1.00  0.00           H   
ATOM    168  HG1 THR R  69      34.308   9.077  34.178  1.00  0.00           H   
ATOM    169 HG21 THR R  69      37.075   9.453  36.073  1.00  0.00           H   
ATOM    170 HG22 THR R  69      36.124   8.409  35.152  1.00  0.00           H   
ATOM    171 HG23 THR R  69      36.784   9.983  34.440  1.00  0.00           H   
ATOM    172  N   ALA R  70      31.962  10.398  36.601  1.00  0.00           N   
ATOM    173  CA  ALA R  70      30.879  11.232  37.035  1.00  0.00           C   
ATOM    174  C   ALA R  70      30.284  10.738  38.375  1.00  0.00           C   
ATOM    175  O   ALA R  70      29.950  11.477  39.243  1.00  0.00           O   
ATOM    176  CB  ALA R  70      29.786  11.219  35.914  1.00  0.00           C   
ATOM    177  HN  ALA R  70      31.854   9.721  35.877  1.00  0.00           H   
ATOM    178  HA  ALA R  70      31.214  12.250  37.168  1.00  0.00           H   
ATOM    179  HB1 ALA R  70      29.077  12.072  35.867  1.00  0.00           H   
ATOM    180  HB2 ALA R  70      30.384  11.401  34.995  1.00  0.00           H   
ATOM    181  HB3 ALA R  70      29.161  10.301  35.946  1.00  0.00           H   
ATOM    182  N   ILE R  71      30.118   9.392  38.484  1.00  0.00           N   
ATOM    183  CA  ILE R  71      29.629   8.707  39.767  1.00  0.00           C   
ATOM    184  C   ILE R  71      30.599   9.026  40.977  1.00  0.00           C   
ATOM    185  O   ILE R  71      30.287   9.319  42.113  1.00  0.00           O   
ATOM    186  CB  ILE R  71      29.406   7.226  39.602  1.00  0.00           C   
ATOM    187  CG1 ILE R  71      28.201   6.978  38.649  1.00  0.00           C   
ATOM    188  CG2 ILE R  71      29.164   6.550  40.981  1.00  0.00           C   
ATOM    189  CD  ILE R  71      27.816   5.575  38.335  1.00  0.00           C   
ATOM    190  HN  ILE R  71      30.266   8.781  37.711  1.00  0.00           H   
ATOM    191  HA  ILE R  71      28.700   9.167  40.068  1.00  0.00           H   
ATOM    192  HB  ILE R  71      30.320   6.805  39.131  1.00  0.00           H   
ATOM    193 HG11 ILE R  71      27.393   7.582  39.114  1.00  0.00           H   
ATOM    194 HG12 ILE R  71      28.554   7.534  37.755  1.00  0.00           H   
ATOM    195 HG21 ILE R  71      28.226   6.928  41.441  1.00  0.00           H   
ATOM    196 HG22 ILE R  71      29.151   5.440  40.974  1.00  0.00           H   
ATOM    197 HG23 ILE R  71      30.012   6.760  41.668  1.00  0.00           H   
ATOM    198  HD1 ILE R  71      28.710   4.945  38.137  1.00  0.00           H   
ATOM    199  HD2 ILE R  71      27.180   5.125  39.127  1.00  0.00           H   
ATOM    200  HD3 ILE R  71      27.251   5.737  37.392  1.00  0.00           H   
ATOM    201  N   THR R  72      31.912   8.843  40.730  1.00  0.00           N   
ATOM    202  CA  THR R  72      32.946   9.248  41.683  1.00  0.00           C   
ATOM    203  C   THR R  72      33.096  10.764  42.022  1.00  0.00           C   
ATOM    204  O   THR R  72      33.241  11.139  43.202  1.00  0.00           O   
ATOM    205  CB  THR R  72      34.268   8.561  41.506  1.00  0.00           C   
ATOM    206  CG2 THR R  72      33.993   7.090  41.729  1.00  0.00           C   
ATOM    207  OG1 THR R  72      34.869   8.674  40.210  1.00  0.00           O   
ATOM    208  HN  THR R  72      32.304   8.459  39.899  1.00  0.00           H   
ATOM    209  HA  THR R  72      32.463   8.901  42.584  1.00  0.00           H   
ATOM    210  HB  THR R  72      34.937   8.901  42.327  1.00  0.00           H   
ATOM    211  HG1 THR R  72      34.316   8.151  39.625  1.00  0.00           H   
ATOM    212 HG21 THR R  72      33.524   6.888  42.715  1.00  0.00           H   
ATOM    213 HG22 THR R  72      33.489   6.597  40.870  1.00  0.00           H   
ATOM    214 HG23 THR R  72      34.986   6.598  41.815  1.00  0.00           H   
ATOM    215  N   ILE R  73      33.094  11.611  40.943  1.00  0.00           N   
ATOM    216  CA  ILE R  73      32.898  13.067  41.193  1.00  0.00           C   
ATOM    217  C   ILE R  73      31.592  13.366  41.995  1.00  0.00           C   
ATOM    218  O   ILE R  73      31.782  13.993  43.045  1.00  0.00           O   
ATOM    219  CB  ILE R  73      32.839  13.884  39.909  1.00  0.00           C   
ATOM    220  CG1 ILE R  73      34.295  13.863  39.251  1.00  0.00           C   
ATOM    221  CG2 ILE R  73      32.280  15.386  39.962  1.00  0.00           C   
ATOM    222  CD  ILE R  73      35.419  14.549  40.061  1.00  0.00           C   
ATOM    223  HN  ILE R  73      33.015  11.325  39.992  1.00  0.00           H   
ATOM    224  HA  ILE R  73      33.622  13.519  41.855  1.00  0.00           H   
ATOM    225  HB  ILE R  73      32.245  13.329  39.152  1.00  0.00           H   
ATOM    226 HG11 ILE R  73      34.624  12.852  38.929  1.00  0.00           H   
ATOM    227 HG12 ILE R  73      34.253  14.457  38.313  1.00  0.00           H   
ATOM    228 HG21 ILE R  73      31.171  15.342  40.027  1.00  0.00           H   
ATOM    229 HG22 ILE R  73      32.697  15.957  40.819  1.00  0.00           H   
ATOM    230 HG23 ILE R  73      32.486  15.789  38.948  1.00  0.00           H   
ATOM    231  HD1 ILE R  73      35.797  13.911  40.887  1.00  0.00           H   
ATOM    232  HD2 ILE R  73      36.360  14.769  39.512  1.00  0.00           H   
ATOM    233  HD3 ILE R  73      35.030  15.480  40.526  1.00  0.00           H   
ATOM    234  N   MET R  74      30.409  12.765  41.550  1.00  0.00           N   
ATOM    235  CA  MET R  74      29.191  13.060  42.228  1.00  0.00           C   
ATOM    236  C   MET R  74      29.200  12.626  43.708  1.00  0.00           C   
ATOM    237  O   MET R  74      28.621  13.280  44.594  1.00  0.00           O   
ATOM    238  CB  MET R  74      27.985  12.533  41.382  1.00  0.00           C   
ATOM    239  CG  MET R  74      27.594  13.450  40.249  1.00  0.00           C   
ATOM    240  SD  MET R  74      27.088  15.104  40.751  1.00  0.00           S   
ATOM    241  CE  MET R  74      27.045  16.040  39.227  1.00  0.00           C   
ATOM    242  HN  MET R  74      30.312  12.217  40.722  1.00  0.00           H   
ATOM    243  HA  MET R  74      29.132  14.130  42.367  1.00  0.00           H   
ATOM    244  HB1 MET R  74      28.212  11.574  40.867  1.00  0.00           H   
ATOM    245  HB2 MET R  74      27.138  12.225  42.032  1.00  0.00           H   
ATOM    246  HG1 MET R  74      28.387  13.642  39.495  1.00  0.00           H   
ATOM    247  HG2 MET R  74      26.775  13.019  39.634  1.00  0.00           H   
ATOM    248  HE1 MET R  74      27.976  16.643  39.151  1.00  0.00           H   
ATOM    249  HE2 MET R  74      27.131  15.317  38.388  1.00  0.00           H   
ATOM    250  HE3 MET R  74      26.186  16.730  39.094  1.00  0.00           H   
ATOM    251  N   ALA R  75      29.769  11.394  43.913  1.00  0.00           N   
ATOM    252  CA  ALA R  75      29.863  10.812  45.271  1.00  0.00           C   
ATOM    253  C   ALA R  75      30.804  11.709  46.135  1.00  0.00           C   
ATOM    254  O   ALA R  75      30.376  12.096  47.208  1.00  0.00           O   
ATOM    255  CB  ALA R  75      30.447   9.322  45.252  1.00  0.00           C   
ATOM    256  HN  ALA R  75      30.083  10.858  43.134  1.00  0.00           H   
ATOM    257  HA  ALA R  75      28.899  10.876  45.754  1.00  0.00           H   
ATOM    258  HB1 ALA R  75      29.758   8.673  44.670  1.00  0.00           H   
ATOM    259  HB2 ALA R  75      31.439   9.268  44.755  1.00  0.00           H   
ATOM    260  HB3 ALA R  75      30.505   8.894  46.276  1.00  0.00           H   
ATOM    261  N   LEU R  76      31.993  12.181  45.588  1.00  0.00           N   
ATOM    262  CA  LEU R  76      32.839  13.229  46.188  1.00  0.00           C   
ATOM    263  C   LEU R  76      32.065  14.518  46.547  1.00  0.00           C   
ATOM    264  O   LEU R  76      32.159  15.068  47.650  1.00  0.00           O   
ATOM    265  CB  LEU R  76      34.110  13.608  45.342  1.00  0.00           C   
ATOM    266  CG  LEU R  76      34.877  14.932  45.569  1.00  0.00           C   
ATOM    267  CD1 LEU R  76      35.757  14.946  46.841  1.00  0.00           C   
ATOM    268  CD2 LEU R  76      35.680  15.419  44.290  1.00  0.00           C   
ATOM    269  HN  LEU R  76      32.297  11.961  44.664  1.00  0.00           H   
ATOM    270  HA  LEU R  76      33.215  12.859  47.131  1.00  0.00           H   
ATOM    271  HB1 LEU R  76      34.859  12.792  45.257  1.00  0.00           H   
ATOM    272  HB2 LEU R  76      33.756  13.747  44.298  1.00  0.00           H   
ATOM    273  HG  LEU R  76      34.178  15.784  45.701  1.00  0.00           H   
ATOM    274 HD11 LEU R  76      36.498  14.119  46.824  1.00  0.00           H   
ATOM    275 HD12 LEU R  76      36.251  15.931  46.980  1.00  0.00           H   
ATOM    276 HD13 LEU R  76      35.066  14.811  47.700  1.00  0.00           H   
ATOM    277 HD21 LEU R  76      35.024  15.511  43.397  1.00  0.00           H   
ATOM    278 HD22 LEU R  76      36.203  16.355  44.581  1.00  0.00           H   
ATOM    279 HD23 LEU R  76      36.492  14.754  43.925  1.00  0.00           H   
ATOM    280  N   TYR R  77      31.273  15.027  45.654  1.00  0.00           N   
ATOM    281  CA  TYR R  77      30.350  16.144  45.883  1.00  0.00           C   
ATOM    282  C   TYR R  77      29.270  15.904  46.899  1.00  0.00           C   
ATOM    283  O   TYR R  77      29.001  16.726  47.729  1.00  0.00           O   
ATOM    284  CB  TYR R  77      29.804  16.578  44.512  1.00  0.00           C   
ATOM    285  CG  TYR R  77      30.861  17.226  43.607  1.00  0.00           C   
ATOM    286  CD1 TYR R  77      30.383  17.534  42.317  1.00  0.00           C   
ATOM    287  CD2 TYR R  77      32.198  17.668  43.985  1.00  0.00           C   
ATOM    288  CE1 TYR R  77      31.149  18.370  41.421  1.00  0.00           C   
ATOM    289  CE2 TYR R  77      32.970  18.493  43.085  1.00  0.00           C   
ATOM    290  CZ  TYR R  77      32.477  18.715  41.788  1.00  0.00           C   
ATOM    291  OH  TYR R  77      33.282  19.430  40.897  1.00  0.00           O   
ATOM    292  HN  TYR R  77      31.327  14.680  44.721  1.00  0.00           H   
ATOM    293  HA  TYR R  77      30.964  16.960  46.237  1.00  0.00           H   
ATOM    294  HB1 TYR R  77      29.399  15.700  43.966  1.00  0.00           H   
ATOM    295  HB2 TYR R  77      29.081  17.412  44.641  1.00  0.00           H   
ATOM    296  HD1 TYR R  77      29.454  17.170  41.901  1.00  0.00           H   
ATOM    297  HD2 TYR R  77      32.652  17.487  44.948  1.00  0.00           H   
ATOM    298  HE1 TYR R  77      30.859  18.557  40.398  1.00  0.00           H   
ATOM    299  HE2 TYR R  77      33.895  18.974  43.366  1.00  0.00           H   
ATOM    300  HH  TYR R  77      34.192  19.482  41.200  1.00  0.00           H   
ATOM    301  N   SER R  78      28.565  14.676  46.979  1.00  0.00           N   
ATOM    302  CA  SER R  78      27.568  14.355  47.953  1.00  0.00           C   
ATOM    303  C   SER R  78      28.023  14.360  49.353  1.00  0.00           C   
ATOM    304  O   SER R  78      27.513  15.066  50.218  1.00  0.00           O   
ATOM    305  CB  SER R  78      26.963  12.941  47.569  1.00  0.00           C   
ATOM    306  OG  SER R  78      26.473  12.861  46.217  1.00  0.00           O   
ATOM    307  HN  SER R  78      28.764  14.054  46.226  1.00  0.00           H   
ATOM    308  HA  SER R  78      26.799  15.111  47.881  1.00  0.00           H   
ATOM    309  HB1 SER R  78      27.670  12.096  47.708  1.00  0.00           H   
ATOM    310  HB2 SER R  78      26.046  12.746  48.166  1.00  0.00           H   
ATOM    311  HG1 SER R  78      27.244  12.969  45.654  1.00  0.00           H   
ATOM    312  N   ILE R  79      29.129  13.619  49.639  1.00  0.00           N   
ATOM    313  CA  ILE R  79      29.822  13.551  50.903  1.00  0.00           C   
ATOM    314  C   ILE R  79      30.534  14.850  51.408  1.00  0.00           C   
ATOM    315  O   ILE R  79      30.527  15.151  52.582  1.00  0.00           O   
ATOM    316  CB  ILE R  79      30.802  12.356  51.005  1.00  0.00           C   
ATOM    317  CG1 ILE R  79      31.096  11.988  52.469  1.00  0.00           C   
ATOM    318  CG2 ILE R  79      32.067  12.687  50.124  1.00  0.00           C   
ATOM    319  CD  ILE R  79      29.864  11.782  53.415  1.00  0.00           C   
ATOM    320  HN  ILE R  79      29.572  12.989  49.006  1.00  0.00           H   
ATOM    321  HA  ILE R  79      29.099  13.329  51.675  1.00  0.00           H   
ATOM    322  HB  ILE R  79      30.326  11.438  50.600  1.00  0.00           H   
ATOM    323 HG11 ILE R  79      31.717  11.069  52.520  1.00  0.00           H   
ATOM    324 HG12 ILE R  79      31.773  12.844  52.681  1.00  0.00           H   
ATOM    325 HG21 ILE R  79      32.622  11.760  49.868  1.00  0.00           H   
ATOM    326 HG22 ILE R  79      31.775  13.070  49.123  1.00  0.00           H   
ATOM    327 HG23 ILE R  79      32.779  13.347  50.666  1.00  0.00           H   
ATOM    328  HD1 ILE R  79      29.141  11.006  53.084  1.00  0.00           H   
ATOM    329  HD2 ILE R  79      30.093  11.498  54.465  1.00  0.00           H   
ATOM    330  HD3 ILE R  79      29.319  12.745  53.509  1.00  0.00           H   
ATOM    331  N   VAL R  80      30.925  15.753  50.556  1.00  0.00           N   
ATOM    332  CA  VAL R  80      31.407  17.121  50.906  1.00  0.00           C   
ATOM    333  C   VAL R  80      30.175  18.082  51.107  1.00  0.00           C   
ATOM    334  O   VAL R  80      30.058  18.943  51.998  1.00  0.00           O   
ATOM    335  CB  VAL R  80      32.491  17.572  49.908  1.00  0.00           C   
ATOM    336  CG1 VAL R  80      32.703  19.103  50.099  1.00  0.00           C   
ATOM    337  CG2 VAL R  80      33.742  16.805  50.052  1.00  0.00           C   
ATOM    338  HN  VAL R  80      31.129  15.372  49.657  1.00  0.00           H   
ATOM    339  HA  VAL R  80      31.899  17.019  51.861  1.00  0.00           H   
ATOM    340  HB  VAL R  80      31.978  17.517  48.925  1.00  0.00           H   
ATOM    341 HG11 VAL R  80      33.294  19.434  49.218  1.00  0.00           H   
ATOM    342 HG12 VAL R  80      31.766  19.701  50.091  1.00  0.00           H   
ATOM    343 HG13 VAL R  80      33.319  19.338  50.993  1.00  0.00           H   
ATOM    344 HG21 VAL R  80      34.522  16.965  49.276  1.00  0.00           H   
ATOM    345 HG22 VAL R  80      34.275  17.083  50.986  1.00  0.00           H   
ATOM    346 HG23 VAL R  80      33.600  15.704  50.040  1.00  0.00           H   
ATOM    347  N   CYS R  81      29.161  17.995  50.212  1.00  0.00           N   
ATOM    348  CA  CYS R  81      28.027  18.930  50.180  1.00  0.00           C   
ATOM    349  C   CYS R  81      27.134  18.838  51.384  1.00  0.00           C   
ATOM    350  O   CYS R  81      26.868  19.834  52.020  1.00  0.00           O   
ATOM    351  CB  CYS R  81      27.253  18.804  48.877  1.00  0.00           C   
ATOM    352  SG  CYS R  81      25.939  20.055  48.519  1.00  0.00           S   
ATOM    353  HN  CYS R  81      29.330  17.380  49.446  1.00  0.00           H   
ATOM    354  HA  CYS R  81      28.395  19.930  50.348  1.00  0.00           H   
ATOM    355  HB1 CYS R  81      27.954  18.791  48.016  1.00  0.00           H   
ATOM    356  HB2 CYS R  81      26.678  17.852  48.878  1.00  0.00           H   
ATOM    357  HG1 CYS R  81      25.252  19.887  49.640  1.00  0.00           H   
ATOM    358  N   VAL R  82      26.676  17.561  51.714  1.00  0.00           N   
ATOM    359  CA  VAL R  82      25.733  17.322  52.793  1.00  0.00           C   
ATOM    360  C   VAL R  82      26.291  17.725  54.143  1.00  0.00           C   
ATOM    361  O   VAL R  82      25.707  18.457  54.920  1.00  0.00           O   
ATOM    362  CB  VAL R  82      25.095  15.927  52.735  1.00  0.00           C   
ATOM    363  CG1 VAL R  82      24.327  15.547  54.037  1.00  0.00           C   
ATOM    364  CG2 VAL R  82      24.128  15.778  51.537  1.00  0.00           C   
ATOM    365  HN  VAL R  82      26.850  16.755  51.154  1.00  0.00           H   
ATOM    366  HA  VAL R  82      24.913  18.014  52.671  1.00  0.00           H   
ATOM    367  HB  VAL R  82      25.937  15.216  52.597  1.00  0.00           H   
ATOM    368 HG11 VAL R  82      25.131  15.236  54.738  1.00  0.00           H   
ATOM    369 HG12 VAL R  82      23.818  16.456  54.424  1.00  0.00           H   
ATOM    370 HG13 VAL R  82      23.527  14.805  53.825  1.00  0.00           H   
ATOM    371 HG21 VAL R  82      23.246  16.451  51.587  1.00  0.00           H   
ATOM    372 HG22 VAL R  82      24.672  15.942  50.582  1.00  0.00           H   
ATOM    373 HG23 VAL R  82      23.562  14.822  51.521  1.00  0.00           H   
ATOM    374  N   VAL R  83      27.536  17.258  54.340  1.00  0.00           N   
ATOM    375  CA  VAL R  83      28.439  17.570  55.474  1.00  0.00           C   
ATOM    376  C   VAL R  83      28.818  19.046  55.606  1.00  0.00           C   
ATOM    377  O   VAL R  83      28.630  19.533  56.722  1.00  0.00           O   
ATOM    378  CB  VAL R  83      29.788  16.713  55.532  1.00  0.00           C   
ATOM    379  CG1 VAL R  83      30.600  17.052  56.927  1.00  0.00           C   
ATOM    380  CG2 VAL R  83      29.467  15.176  55.648  1.00  0.00           C   
ATOM    381  HN  VAL R  83      27.953  16.850  53.532  1.00  0.00           H   
ATOM    382  HA  VAL R  83      27.930  17.242  56.368  1.00  0.00           H   
ATOM    383  HB  VAL R  83      30.490  16.793  54.675  1.00  0.00           H   
ATOM    384 HG11 VAL R  83      31.276  16.199  57.148  1.00  0.00           H   
ATOM    385 HG12 VAL R  83      31.113  18.031  56.813  1.00  0.00           H   
ATOM    386 HG13 VAL R  83      29.800  17.062  57.699  1.00  0.00           H   
ATOM    387 HG21 VAL R  83      30.375  14.583  55.406  1.00  0.00           H   
ATOM    388 HG22 VAL R  83      29.195  14.818  56.665  1.00  0.00           H   
ATOM    389 HG23 VAL R  83      28.664  14.895  54.934  1.00  0.00           H   
ATOM    390  N   GLY R  84      29.320  19.846  54.634  1.00  0.00           N   
ATOM    391  CA  GLY R  84      29.601  21.277  54.858  1.00  0.00           C   
ATOM    392  C   GLY R  84      28.431  22.119  55.078  1.00  0.00           C   
ATOM    393  O   GLY R  84      28.523  23.069  55.903  1.00  0.00           O   
ATOM    394  HN  GLY R  84      29.542  19.432  53.755  1.00  0.00           H   
ATOM    395  HA1 GLY R  84      30.403  21.311  55.581  1.00  0.00           H   
ATOM    396  HA2 GLY R  84      30.052  21.653  53.952  1.00  0.00           H   
ATOM    397  N   LEU R  85      27.275  21.872  54.380  1.00  0.00           N   
ATOM    398  CA  LEU R  85      26.021  22.562  54.630  1.00  0.00           C   
ATOM    399  C   LEU R  85      25.487  22.204  56.089  1.00  0.00           C   
ATOM    400  O   LEU R  85      25.052  23.107  56.755  1.00  0.00           O   
ATOM    401  CB  LEU R  85      24.959  22.151  53.559  1.00  0.00           C   
ATOM    402  CG  LEU R  85      25.232  22.526  52.125  1.00  0.00           C   
ATOM    403  CD1 LEU R  85      24.353  21.721  51.182  1.00  0.00           C   
ATOM    404  CD2 LEU R  85      25.024  24.106  52.022  1.00  0.00           C   
ATOM    405  HN  LEU R  85      27.233  21.082  53.774  1.00  0.00           H   
ATOM    406  HA  LEU R  85      26.271  23.613  54.654  1.00  0.00           H   
ATOM    407  HB1 LEU R  85      24.862  21.044  53.594  1.00  0.00           H   
ATOM    408  HB2 LEU R  85      23.984  22.602  53.840  1.00  0.00           H   
ATOM    409  HG  LEU R  85      26.297  22.339  51.868  1.00  0.00           H   
ATOM    410 HD11 LEU R  85      24.568  21.935  50.112  1.00  0.00           H   
ATOM    411 HD12 LEU R  85      24.590  20.670  51.454  1.00  0.00           H   
ATOM    412 HD13 LEU R  85      23.334  22.023  51.507  1.00  0.00           H   
ATOM    413 HD21 LEU R  85      23.960  24.304  52.272  1.00  0.00           H   
ATOM    414 HD22 LEU R  85      25.688  24.505  52.818  1.00  0.00           H   
ATOM    415 HD23 LEU R  85      25.317  24.499  51.025  1.00  0.00           H   
ATOM    416  N   PHE R  86      25.538  20.933  56.591  1.00  0.00           N   
ATOM    417  CA  PHE R  86      25.198  20.666  57.931  1.00  0.00           C   
ATOM    418  C   PHE R  86      26.137  21.231  58.958  1.00  0.00           C   
ATOM    419  O   PHE R  86      25.686  21.885  59.851  1.00  0.00           O   
ATOM    420  CB  PHE R  86      24.908  19.172  58.121  1.00  0.00           C   
ATOM    421  CG  PHE R  86      24.498  18.776  59.414  1.00  0.00           C   
ATOM    422  CD1 PHE R  86      23.322  19.268  59.968  1.00  0.00           C   
ATOM    423  CD2 PHE R  86      25.159  17.805  60.152  1.00  0.00           C   
ATOM    424  CE1 PHE R  86      22.860  18.874  61.227  1.00  0.00           C   
ATOM    425  CE2 PHE R  86      24.761  17.439  61.431  1.00  0.00           C   
ATOM    426  CZ  PHE R  86      23.550  17.988  61.992  1.00  0.00           C   
ATOM    427  HN  PHE R  86      25.779  20.157  56.013  1.00  0.00           H   
ATOM    428  HA  PHE R  86      24.197  21.068  57.978  1.00  0.00           H   
ATOM    429  HB1 PHE R  86      24.080  18.788  57.488  1.00  0.00           H   
ATOM    430  HB2 PHE R  86      25.719  18.532  57.712  1.00  0.00           H   
ATOM    431  HD1 PHE R  86      22.553  19.888  59.533  1.00  0.00           H   
ATOM    432  HD2 PHE R  86      26.059  17.324  59.797  1.00  0.00           H   
ATOM    433  HE1 PHE R  86      21.935  19.200  61.678  1.00  0.00           H   
ATOM    434  HE2 PHE R  86      25.148  16.577  61.956  1.00  0.00           H   
ATOM    435  HZ  PHE R  86      23.269  17.606  62.962  1.00  0.00           H   
ATOM    436  N   GLY R  87      27.452  21.089  58.747  1.00  0.00           N   
ATOM    437  CA  GLY R  87      28.493  21.660  59.587  1.00  0.00           C   
ATOM    438  C   GLY R  87      28.287  23.085  60.003  1.00  0.00           C   
ATOM    439  O   GLY R  87      28.107  23.389  61.173  1.00  0.00           O   
ATOM    440  HN  GLY R  87      27.808  20.641  57.931  1.00  0.00           H   
ATOM    441  HA1 GLY R  87      28.640  21.047  60.464  1.00  0.00           H   
ATOM    442  HA2 GLY R  87      29.296  21.619  58.866  1.00  0.00           H   
ATOM    443  N   ASN R  88      28.282  23.954  58.987  1.00  0.00           N   
ATOM    444  CA  ASN R  88      28.151  25.372  59.246  1.00  0.00           C   
ATOM    445  C   ASN R  88      26.879  25.805  59.794  1.00  0.00           C   
ATOM    446  O   ASN R  88      26.855  26.618  60.689  1.00  0.00           O   
ATOM    447  CB  ASN R  88      28.492  26.129  57.887  1.00  0.00           C   
ATOM    448  CG  ASN R  88      29.934  26.087  57.646  1.00  0.00           C   
ATOM    449  ND2 ASN R  88      30.305  25.369  56.558  1.00  0.00           N   
ATOM    450  OD1 ASN R  88      30.798  26.680  58.322  1.00  0.00           O   
ATOM    451  HN  ASN R  88      28.318  23.549  58.077  1.00  0.00           H   
ATOM    452  HA  ASN R  88      28.895  25.714  59.951  1.00  0.00           H   
ATOM    453  HB1 ASN R  88      27.755  25.843  57.107  1.00  0.00           H   
ATOM    454  HB2 ASN R  88      28.382  27.217  58.085  1.00  0.00           H   
ATOM    455 HD21 ASN R  88      31.265  25.325  56.284  1.00  0.00           H   
ATOM    456 HD22 ASN R  88      29.673  24.661  56.241  1.00  0.00           H   
ATOM    457  N   PHE R  89      25.698  25.368  59.331  1.00  0.00           N   
ATOM    458  CA  PHE R  89      24.423  25.738  59.872  1.00  0.00           C   
ATOM    459  C   PHE R  89      24.266  25.264  61.330  1.00  0.00           C   
ATOM    460  O   PHE R  89      23.877  26.053  62.181  1.00  0.00           O   
ATOM    461  CB  PHE R  89      23.289  25.169  58.961  1.00  0.00           C   
ATOM    462  CG  PHE R  89      23.202  25.718  57.537  1.00  0.00           C   
ATOM    463  CD1 PHE R  89      22.809  24.864  56.469  1.00  0.00           C   
ATOM    464  CD2 PHE R  89      23.448  27.125  57.238  1.00  0.00           C   
ATOM    465  CE1 PHE R  89      22.784  25.355  55.126  1.00  0.00           C   
ATOM    466  CE2 PHE R  89      23.434  27.539  55.903  1.00  0.00           C   
ATOM    467  CZ  PHE R  89      23.150  26.677  54.824  1.00  0.00           C   
ATOM    468  HN  PHE R  89      25.715  24.721  58.573  1.00  0.00           H   
ATOM    469  HA  PHE R  89      24.400  26.818  59.896  1.00  0.00           H   
ATOM    470  HB1 PHE R  89      23.323  24.063  58.862  1.00  0.00           H   
ATOM    471  HB2 PHE R  89      22.330  25.434  59.456  1.00  0.00           H   
ATOM    472  HD1 PHE R  89      22.641  23.820  56.691  1.00  0.00           H   
ATOM    473  HD2 PHE R  89      23.728  27.834  58.005  1.00  0.00           H   
ATOM    474  HE1 PHE R  89      22.422  24.744  54.312  1.00  0.00           H   
ATOM    475  HE2 PHE R  89      23.686  28.558  55.648  1.00  0.00           H   
ATOM    476  HZ  PHE R  89      23.092  27.102  53.832  1.00  0.00           H   
ATOM    477  N   LEU R  90      24.782  24.074  61.650  1.00  0.00           N   
ATOM    478  CA  LEU R  90      24.904  23.525  63.005  1.00  0.00           C   
ATOM    479  C   LEU R  90      25.761  24.323  63.940  1.00  0.00           C   
ATOM    480  O   LEU R  90      25.402  24.618  65.050  1.00  0.00           O   
ATOM    481  CB  LEU R  90      25.238  21.912  63.012  1.00  0.00           C   
ATOM    482  CG  LEU R  90      25.236  21.288  64.344  1.00  0.00           C   
ATOM    483  CD1 LEU R  90      23.904  21.318  65.059  1.00  0.00           C   
ATOM    484  CD2 LEU R  90      25.706  19.817  64.331  1.00  0.00           C   
ATOM    485  HN  LEU R  90      25.109  23.482  60.917  1.00  0.00           H   
ATOM    486  HA  LEU R  90      23.898  23.563  63.394  1.00  0.00           H   
ATOM    487  HB1 LEU R  90      24.477  21.379  62.404  1.00  0.00           H   
ATOM    488  HB2 LEU R  90      26.216  21.813  62.494  1.00  0.00           H   
ATOM    489  HG  LEU R  90      25.931  21.916  64.944  1.00  0.00           H   
ATOM    490 HD11 LEU R  90      24.135  20.794  66.011  1.00  0.00           H   
ATOM    491 HD12 LEU R  90      23.590  22.377  65.172  1.00  0.00           H   
ATOM    492 HD13 LEU R  90      23.120  20.754  64.510  1.00  0.00           H   
ATOM    493 HD21 LEU R  90      25.656  19.398  65.359  1.00  0.00           H   
ATOM    494 HD22 LEU R  90      24.990  19.281  63.672  1.00  0.00           H   
ATOM    495 HD23 LEU R  90      26.725  19.738  63.895  1.00  0.00           H   
ATOM    496  N   VAL R  91      26.889  24.831  63.416  1.00  0.00           N   
ATOM    497  CA  VAL R  91      27.796  25.834  64.048  1.00  0.00           C   
ATOM    498  C   VAL R  91      27.071  27.140  64.353  1.00  0.00           C   
ATOM    499  O   VAL R  91      27.013  27.641  65.463  1.00  0.00           O   
ATOM    500  CB  VAL R  91      29.033  26.071  63.265  1.00  0.00           C   
ATOM    501  CG1 VAL R  91      29.723  27.489  63.403  1.00  0.00           C   
ATOM    502  CG2 VAL R  91      30.121  25.059  63.712  1.00  0.00           C   
ATOM    503  HN  VAL R  91      27.144  24.345  62.584  1.00  0.00           H   
ATOM    504  HA  VAL R  91      28.171  25.367  64.947  1.00  0.00           H   
ATOM    505  HB  VAL R  91      28.819  25.819  62.204  1.00  0.00           H   
ATOM    506 HG11 VAL R  91      30.556  27.393  62.675  1.00  0.00           H   
ATOM    507 HG12 VAL R  91      29.086  28.297  62.985  1.00  0.00           H   
ATOM    508 HG13 VAL R  91      30.083  27.708  64.432  1.00  0.00           H   
ATOM    509 HG21 VAL R  91      30.483  25.248  64.746  1.00  0.00           H   
ATOM    510 HG22 VAL R  91      29.696  24.041  63.582  1.00  0.00           H   
ATOM    511 HG23 VAL R  91      31.029  25.248  63.101  1.00  0.00           H   
ATOM    512  N   MET R  92      26.450  27.726  63.348  1.00  0.00           N   
ATOM    513  CA  MET R  92      25.650  28.981  63.427  1.00  0.00           C   
ATOM    514  C   MET R  92      24.435  28.770  64.329  1.00  0.00           C   
ATOM    515  O   MET R  92      24.066  29.617  65.191  1.00  0.00           O   
ATOM    516  CB  MET R  92      25.210  29.350  62.002  1.00  0.00           C   
ATOM    517  CG  MET R  92      26.347  29.770  61.066  1.00  0.00           C   
ATOM    518  SD  MET R  92      25.894  29.554  59.371  1.00  0.00           S   
ATOM    519  CE  MET R  92      24.836  30.986  59.279  1.00  0.00           C   
ATOM    520  HN  MET R  92      26.551  27.383  62.418  1.00  0.00           H   
ATOM    521  HA  MET R  92      26.262  29.777  63.825  1.00  0.00           H   
ATOM    522  HB1 MET R  92      24.797  28.419  61.558  1.00  0.00           H   
ATOM    523  HB2 MET R  92      24.406  30.114  62.056  1.00  0.00           H   
ATOM    524  HG1 MET R  92      26.737  30.790  61.269  1.00  0.00           H   
ATOM    525  HG2 MET R  92      27.208  29.069  61.111  1.00  0.00           H   
ATOM    526  HE1 MET R  92      24.147  31.065  60.147  1.00  0.00           H   
ATOM    527  HE2 MET R  92      25.397  31.944  59.229  1.00  0.00           H   
ATOM    528  HE3 MET R  92      24.137  30.957  58.416  1.00  0.00           H   
ATOM    529  N   TYR R  93      23.797  27.588  64.314  1.00  0.00           N   
ATOM    530  CA  TYR R  93      22.781  27.279  65.383  1.00  0.00           C   
ATOM    531  C   TYR R  93      23.416  27.293  66.807  1.00  0.00           C   
ATOM    532  O   TYR R  93      22.947  27.954  67.691  1.00  0.00           O   
ATOM    533  CB  TYR R  93      21.900  26.061  64.977  1.00  0.00           C   
ATOM    534  CG  TYR R  93      21.148  25.537  66.164  1.00  0.00           C   
ATOM    535  CD1 TYR R  93      19.843  26.051  66.519  1.00  0.00           C   
ATOM    536  CD2 TYR R  93      21.740  24.684  67.057  1.00  0.00           C   
ATOM    537  CE1 TYR R  93      19.140  25.570  67.657  1.00  0.00           C   
ATOM    538  CE2 TYR R  93      21.099  24.279  68.272  1.00  0.00           C   
ATOM    539  CZ  TYR R  93      19.850  24.742  68.526  1.00  0.00           C   
ATOM    540  OH  TYR R  93      19.275  24.502  69.795  1.00  0.00           O   
ATOM    541  HN  TYR R  93      23.852  26.857  63.638  1.00  0.00           H   
ATOM    542  HA  TYR R  93      22.052  28.074  65.449  1.00  0.00           H   
ATOM    543  HB1 TYR R  93      21.177  26.303  64.169  1.00  0.00           H   
ATOM    544  HB2 TYR R  93      22.575  25.237  64.659  1.00  0.00           H   
ATOM    545  HD1 TYR R  93      19.382  26.659  65.755  1.00  0.00           H   
ATOM    546  HD2 TYR R  93      22.774  24.375  67.002  1.00  0.00           H   
ATOM    547  HE1 TYR R  93      18.177  25.986  67.909  1.00  0.00           H   
ATOM    548  HE2 TYR R  93      21.751  23.881  69.034  1.00  0.00           H   
ATOM    549  HH  TYR R  93      19.766  23.795  70.221  1.00  0.00           H   
ATOM    550  N   VAL R  94      24.522  26.566  66.987  1.00  0.00           N   
ATOM    551  CA  VAL R  94      25.206  26.358  68.312  1.00  0.00           C   
ATOM    552  C   VAL R  94      25.673  27.682  68.897  1.00  0.00           C   
ATOM    553  O   VAL R  94      25.512  27.961  70.116  1.00  0.00           O   
ATOM    554  CB  VAL R  94      26.361  25.274  68.338  1.00  0.00           C   
ATOM    555  CG1 VAL R  94      27.434  25.424  69.360  1.00  0.00           C   
ATOM    556  CG2 VAL R  94      25.681  23.876  68.474  1.00  0.00           C   
ATOM    557  HN  VAL R  94      24.921  26.132  66.183  1.00  0.00           H   
ATOM    558  HA  VAL R  94      24.393  26.113  68.979  1.00  0.00           H   
ATOM    559  HB  VAL R  94      26.872  25.354  67.355  1.00  0.00           H   
ATOM    560 HG11 VAL R  94      28.123  24.568  69.519  1.00  0.00           H   
ATOM    561 HG12 VAL R  94      27.994  26.374  69.223  1.00  0.00           H   
ATOM    562 HG13 VAL R  94      26.939  25.519  70.350  1.00  0.00           H   
ATOM    563 HG21 VAL R  94      25.080  23.796  67.542  1.00  0.00           H   
ATOM    564 HG22 VAL R  94      26.457  23.087  68.387  1.00  0.00           H   
ATOM    565 HG23 VAL R  94      25.048  23.759  69.381  1.00  0.00           H   
ATOM    566  N   ILE R  95      26.114  28.575  67.926  1.00  0.00           N   
ATOM    567  CA  ILE R  95      26.657  29.882  68.393  1.00  0.00           C   
ATOM    568  C   ILE R  95      25.703  30.703  69.241  1.00  0.00           C   
ATOM    569  O   ILE R  95      25.909  31.088  70.378  1.00  0.00           O   
ATOM    570  CB  ILE R  95      27.537  30.572  67.374  1.00  0.00           C   
ATOM    571  CG1 ILE R  95      28.859  29.764  67.129  1.00  0.00           C   
ATOM    572  CG2 ILE R  95      27.839  32.003  67.840  1.00  0.00           C   
ATOM    573  CD  ILE R  95      29.361  30.033  65.741  1.00  0.00           C   
ATOM    574  HN  ILE R  95      26.076  28.411  66.943  1.00  0.00           H   
ATOM    575  HA  ILE R  95      27.345  29.646  69.191  1.00  0.00           H   
ATOM    576  HB  ILE R  95      26.943  30.639  66.437  1.00  0.00           H   
ATOM    577 HG11 ILE R  95      29.644  30.072  67.853  1.00  0.00           H   
ATOM    578 HG12 ILE R  95      28.733  28.671  67.279  1.00  0.00           H   
ATOM    579 HG21 ILE R  95      28.266  31.962  68.864  1.00  0.00           H   
ATOM    580 HG22 ILE R  95      28.593  32.525  67.214  1.00  0.00           H   
ATOM    581 HG23 ILE R  95      27.050  32.773  67.699  1.00  0.00           H   
ATOM    582  HD1 ILE R  95      30.437  29.755  65.707  1.00  0.00           H   
ATOM    583  HD2 ILE R  95      28.806  29.605  64.880  1.00  0.00           H   
ATOM    584  HD3 ILE R  95      29.388  31.139  65.650  1.00  0.00           H   
ATOM    585  N   VAL R  96      24.506  30.903  68.681  1.00  0.00           N   
ATOM    586  CA  VAL R  96      23.644  31.883  69.238  1.00  0.00           C   
ATOM    587  C   VAL R  96      22.625  31.286  70.266  1.00  0.00           C   
ATOM    588  O   VAL R  96      22.002  32.051  70.921  1.00  0.00           O   
ATOM    589  CB  VAL R  96      22.781  32.481  68.052  1.00  0.00           C   
ATOM    590  CG1 VAL R  96      23.922  33.159  67.202  1.00  0.00           C   
ATOM    591  CG2 VAL R  96      21.957  31.425  67.214  1.00  0.00           C   
ATOM    592  HN  VAL R  96      24.263  30.427  67.840  1.00  0.00           H   
ATOM    593  HA  VAL R  96      24.245  32.660  69.686  1.00  0.00           H   
ATOM    594  HB  VAL R  96      22.130  33.334  68.339  1.00  0.00           H   
ATOM    595 HG11 VAL R  96      24.649  32.434  66.777  1.00  0.00           H   
ATOM    596 HG12 VAL R  96      23.533  33.751  66.346  1.00  0.00           H   
ATOM    597 HG13 VAL R  96      24.438  33.888  67.864  1.00  0.00           H   
ATOM    598 HG21 VAL R  96      21.334  31.999  66.496  1.00  0.00           H   
ATOM    599 HG22 VAL R  96      22.598  30.683  66.692  1.00  0.00           H   
ATOM    600 HG23 VAL R  96      21.214  30.820  67.778  1.00  0.00           H   
ATOM    601  N   ARG R  97      22.432  29.980  70.299  1.00  0.00           N   
ATOM    602  CA  ARG R  97      21.629  29.289  71.348  1.00  0.00           C   
ATOM    603  C   ARG R  97      21.936  29.553  72.806  1.00  0.00           C   
ATOM    604  O   ARG R  97      21.039  29.622  73.701  1.00  0.00           O   
ATOM    605  CB  ARG R  97      21.657  27.708  71.076  1.00  0.00           C   
ATOM    606  CG  ARG R  97      21.107  26.695  72.068  1.00  0.00           C   
ATOM    607  CD  ARG R  97      19.587  27.027  72.251  1.00  0.00           C   
ATOM    608  NE  ARG R  97      19.129  26.479  73.557  1.00  0.00           N   
ATOM    609  CZ  ARG R  97      18.102  25.598  73.664  1.00  0.00           C   
ATOM    610  NH1 ARG R  97      17.105  25.530  72.771  1.00  0.00           N 1+
ATOM    611  NH2 ARG R  97      17.983  24.737  74.654  1.00  0.00           N   
ATOM    612  HN  ARG R  97      22.957  29.360  69.719  1.00  0.00           H   
ATOM    613  HA  ARG R  97      20.614  29.640  71.229  1.00  0.00           H   
ATOM    614  HB1 ARG R  97      21.125  27.578  70.109  1.00  0.00           H   
ATOM    615  HB2 ARG R  97      22.692  27.403  70.812  1.00  0.00           H   
ATOM    616  HG1 ARG R  97      21.263  25.658  71.701  1.00  0.00           H   
ATOM    617  HG2 ARG R  97      21.553  26.727  73.085  1.00  0.00           H   
ATOM    618  HD1 ARG R  97      19.368  28.106  72.399  1.00  0.00           H   
ATOM    619  HD2 ARG R  97      18.970  26.824  71.349  1.00  0.00           H   
ATOM    620  HE  ARG R  97      19.708  26.459  74.371  1.00  0.00           H   
ATOM    621 HH11 ARG R  97      17.153  26.042  71.914  1.00  0.00           H   
ATOM    622 HH12 ARG R  97      16.429  24.803  72.892  1.00  0.00           H   
ATOM    623 HH21 ARG R  97      18.749  24.756  75.296  1.00  0.00           H   
ATOM    624 HH22 ARG R  97      17.137  24.235  74.835  1.00  0.00           H   
ATOM    625  N   TYR R  98      23.281  29.608  73.127  1.00  0.00           N   
ATOM    626  CA  TYR R  98      23.766  29.668  74.485  1.00  0.00           C   
ATOM    627  C   TYR R  98      24.425  30.938  74.847  1.00  0.00           C   
ATOM    628  O   TYR R  98      25.313  31.417  74.178  1.00  0.00           O   
ATOM    629  CB  TYR R  98      24.866  28.649  74.713  1.00  0.00           C   
ATOM    630  CG  TYR R  98      24.449  27.228  74.496  1.00  0.00           C   
ATOM    631  CD1 TYR R  98      24.037  26.579  75.702  1.00  0.00           C   
ATOM    632  CD2 TYR R  98      24.544  26.483  73.259  1.00  0.00           C   
ATOM    633  CE1 TYR R  98      23.759  25.253  75.686  1.00  0.00           C   
ATOM    634  CE2 TYR R  98      24.300  25.133  73.311  1.00  0.00           C   
ATOM    635  CZ  TYR R  98      23.831  24.541  74.457  1.00  0.00           C   
ATOM    636  OH  TYR R  98      23.712  23.161  74.412  1.00  0.00           O   
ATOM    637  HN  TYR R  98      23.960  29.560  72.399  1.00  0.00           H   
ATOM    638  HA  TYR R  98      22.977  29.407  75.175  1.00  0.00           H   
ATOM    639  HB1 TYR R  98      25.731  28.895  74.060  1.00  0.00           H   
ATOM    640  HB2 TYR R  98      25.310  28.673  75.731  1.00  0.00           H   
ATOM    641  HD1 TYR R  98      23.923  27.200  76.579  1.00  0.00           H   
ATOM    642  HD2 TYR R  98      24.968  26.989  72.404  1.00  0.00           H   
ATOM    643  HE1 TYR R  98      23.589  24.667  76.576  1.00  0.00           H   
ATOM    644  HE2 TYR R  98      24.304  24.553  72.400  1.00  0.00           H   
ATOM    645  HH  TYR R  98      24.009  22.996  75.310  1.00  0.00           H   
ATOM    646  N   THR R  99      24.236  31.441  76.071  1.00  0.00           N   
ATOM    647  CA  THR R  99      24.790  32.694  76.613  1.00  0.00           C   
ATOM    648  C   THR R  99      26.330  32.694  76.669  1.00  0.00           C   
ATOM    649  O   THR R  99      27.058  33.617  76.366  1.00  0.00           O   
ATOM    650  CB  THR R  99      24.312  32.892  78.060  1.00  0.00           C   
ATOM    651  CG2 THR R  99      22.786  33.302  78.076  1.00  0.00           C   
ATOM    652  OG1 THR R  99      24.523  31.680  78.775  1.00  0.00           O   
ATOM    653  HN  THR R  99      23.590  31.109  76.754  1.00  0.00           H   
ATOM    654  HA  THR R  99      24.610  33.574  76.014  1.00  0.00           H   
ATOM    655  HB  THR R  99      24.890  33.731  78.503  1.00  0.00           H   
ATOM    656  HG1 THR R  99      24.088  31.857  79.612  1.00  0.00           H   
ATOM    657 HG21 THR R  99      22.133  32.404  78.056  1.00  0.00           H   
ATOM    658 HG22 THR R  99      22.491  33.997  78.892  1.00  0.00           H   
ATOM    659 HG23 THR R  99      22.424  33.874  77.196  1.00  0.00           H   
ATOM    660  N   LYS R 100      26.907  31.525  76.939  1.00  0.00           N   
ATOM    661  CA  LYS R 100      28.364  31.250  77.024  1.00  0.00           C   
ATOM    662  C   LYS R 100      28.912  30.840  75.606  1.00  0.00           C   
ATOM    663  O   LYS R 100      30.067  30.494  75.490  1.00  0.00           O   
ATOM    664  CB  LYS R 100      28.586  30.167  78.134  1.00  0.00           C   
ATOM    665  CG  LYS R 100      28.629  28.699  77.677  1.00  0.00           C   
ATOM    666  CD  LYS R 100      28.424  27.520  78.687  1.00  0.00           C   
ATOM    667  CE  LYS R 100      27.054  27.635  79.336  1.00  0.00           C   
ATOM    668  NZ  LYS R 100      26.909  26.398  80.127  1.00  0.00           N 1+
ATOM    669  HN  LYS R 100      26.278  30.839  77.298  1.00  0.00           H   
ATOM    670  HA  LYS R 100      28.853  32.164  77.325  1.00  0.00           H   
ATOM    671  HB1 LYS R 100      29.567  30.309  78.636  1.00  0.00           H   
ATOM    672  HB2 LYS R 100      27.890  30.348  78.979  1.00  0.00           H   
ATOM    673  HG1 LYS R 100      27.921  28.586  76.828  1.00  0.00           H   
ATOM    674  HG2 LYS R 100      29.676  28.580  77.325  1.00  0.00           H   
ATOM    675  HD1 LYS R 100      28.685  26.554  78.203  1.00  0.00           H   
ATOM    676  HD2 LYS R 100      29.190  27.685  79.475  1.00  0.00           H   
ATOM    677  HE1 LYS R 100      27.039  28.494  80.040  1.00  0.00           H   
ATOM    678  HE2 LYS R 100      26.229  27.719  78.597  1.00  0.00           H   
ATOM    679  HZ1 LYS R 100      27.699  26.364  80.804  1.00  0.00           H   
ATOM    680  HZ2 LYS R 100      26.002  26.438  80.634  1.00  0.00           H   
ATOM    681  HZ3 LYS R 100      26.839  25.553  79.524  1.00  0.00           H   
ATOM    682  N   MET R 101      28.151  30.901  74.505  1.00  0.00           N   
ATOM    683  CA  MET R 101      28.677  30.644  73.126  1.00  0.00           C   
ATOM    684  C   MET R 101      28.566  31.904  72.270  1.00  0.00           C   
ATOM    685  O   MET R 101      29.171  32.060  71.207  1.00  0.00           O   
ATOM    686  CB  MET R 101      27.907  29.505  72.417  1.00  0.00           C   
ATOM    687  CG  MET R 101      28.110  28.100  73.046  1.00  0.00           C   
ATOM    688  SD  MET R 101      29.867  27.634  73.208  1.00  0.00           S   
ATOM    689  CE  MET R 101      30.249  27.149  71.485  1.00  0.00           C   
ATOM    690  HN  MET R 101      27.166  31.029  74.600  1.00  0.00           H   
ATOM    691  HA  MET R 101      29.733  30.414  73.108  1.00  0.00           H   
ATOM    692  HB1 MET R 101      26.812  29.695  72.413  1.00  0.00           H   
ATOM    693  HB2 MET R 101      28.161  29.575  71.337  1.00  0.00           H   
ATOM    694  HG1 MET R 101      27.630  28.140  74.048  1.00  0.00           H   
ATOM    695  HG2 MET R 101      27.605  27.356  72.395  1.00  0.00           H   
ATOM    696  HE1 MET R 101      29.615  26.290  71.179  1.00  0.00           H   
ATOM    697  HE2 MET R 101      29.940  27.902  70.729  1.00  0.00           H   
ATOM    698  HE3 MET R 101      31.308  26.822  71.397  1.00  0.00           H   
ATOM    699  N   LYS R 102      27.742  32.807  72.761  1.00  0.00           N   
ATOM    700  CA  LYS R 102      27.531  34.148  72.274  1.00  0.00           C   
ATOM    701  C   LYS R 102      28.659  35.061  72.675  1.00  0.00           C   
ATOM    702  O   LYS R 102      28.429  36.068  73.352  1.00  0.00           O   
ATOM    703  CB  LYS R 102      26.089  34.609  72.583  1.00  0.00           C   
ATOM    704  CG  LYS R 102      25.136  34.002  71.573  1.00  0.00           C   
ATOM    705  CD  LYS R 102      23.685  34.488  71.673  1.00  0.00           C   
ATOM    706  CE  LYS R 102      22.927  34.114  73.080  1.00  0.00           C   
ATOM    707  NZ  LYS R 102      21.549  34.806  73.094  1.00  0.00           N 1+
ATOM    708  HN  LYS R 102      27.141  32.607  73.532  1.00  0.00           H   
ATOM    709  HA  LYS R 102      27.722  34.078  71.213  1.00  0.00           H   
ATOM    710  HB1 LYS R 102      25.842  34.269  73.610  1.00  0.00           H   
ATOM    711  HB2 LYS R 102      26.054  35.718  72.642  1.00  0.00           H   
ATOM    712  HG1 LYS R 102      25.529  34.167  70.547  1.00  0.00           H   
ATOM    713  HG2 LYS R 102      25.107  32.917  71.811  1.00  0.00           H   
ATOM    714  HD1 LYS R 102      23.652  35.545  71.333  1.00  0.00           H   
ATOM    715  HD2 LYS R 102      23.094  33.976  70.884  1.00  0.00           H   
ATOM    716  HE1 LYS R 102      22.844  33.010  73.170  1.00  0.00           H   
ATOM    717  HE2 LYS R 102      23.511  34.627  73.873  1.00  0.00           H   
ATOM    718  HZ1 LYS R 102      20.923  34.295  72.441  1.00  0.00           H   
ATOM    719  HZ2 LYS R 102      21.066  34.970  74.001  1.00  0.00           H   
ATOM    720  HZ3 LYS R 102      21.655  35.738  72.644  1.00  0.00           H   
ATOM    721  N   THR R 103      29.897  34.700  72.343  1.00  0.00           N   
ATOM    722  CA  THR R 103      31.092  35.378  72.784  1.00  0.00           C   
ATOM    723  C   THR R 103      31.605  36.015  71.485  1.00  0.00           C   
ATOM    724  O   THR R 103      31.412  35.490  70.405  1.00  0.00           O   
ATOM    725  CB  THR R 103      32.190  34.443  73.373  1.00  0.00           C   
ATOM    726  CG2 THR R 103      31.655  33.696  74.602  1.00  0.00           C   
ATOM    727  OG1 THR R 103      32.670  33.431  72.486  1.00  0.00           O   
ATOM    728  HN  THR R 103      30.004  33.889  71.771  1.00  0.00           H   
ATOM    729  HA  THR R 103      30.873  36.149  73.508  1.00  0.00           H   
ATOM    730  HB  THR R 103      33.050  35.082  73.667  1.00  0.00           H   
ATOM    731  HG1 THR R 103      33.277  32.982  73.079  1.00  0.00           H   
ATOM    732 HG21 THR R 103      31.285  34.410  75.368  1.00  0.00           H   
ATOM    733 HG22 THR R 103      30.850  32.982  74.328  1.00  0.00           H   
ATOM    734 HG23 THR R 103      32.435  33.149  75.176  1.00  0.00           H   
ATOM    735  N   ALA R 104      32.295  37.187  71.601  1.00  0.00           N   
ATOM    736  CA  ALA R 104      32.906  37.942  70.419  1.00  0.00           C   
ATOM    737  C   ALA R 104      33.792  37.097  69.448  1.00  0.00           C   
ATOM    738  O   ALA R 104      33.431  36.998  68.243  1.00  0.00           O   
ATOM    739  CB  ALA R 104      33.568  39.256  70.967  1.00  0.00           C   
ATOM    740  HN  ALA R 104      32.399  37.572  72.515  1.00  0.00           H   
ATOM    741  HA  ALA R 104      32.079  38.298  69.823  1.00  0.00           H   
ATOM    742  HB1 ALA R 104      32.764  39.816  71.492  1.00  0.00           H   
ATOM    743  HB2 ALA R 104      34.466  39.078  71.597  1.00  0.00           H   
ATOM    744  HB3 ALA R 104      33.773  39.836  70.043  1.00  0.00           H   
ATOM    745  N   THR R 105      34.761  36.332  69.953  1.00  0.00           N   
ATOM    746  CA  THR R 105      35.521  35.304  69.170  1.00  0.00           C   
ATOM    747  C   THR R 105      34.707  34.349  68.338  1.00  0.00           C   
ATOM    748  O   THR R 105      34.927  34.060  67.162  1.00  0.00           O   
ATOM    749  CB  THR R 105      36.540  34.426  70.054  1.00  0.00           C   
ATOM    750  CG2 THR R 105      37.363  33.467  69.119  1.00  0.00           C   
ATOM    751  OG1 THR R 105      37.426  35.299  70.728  1.00  0.00           O   
ATOM    752  HN  THR R 105      35.034  36.412  70.908  1.00  0.00           H   
ATOM    753  HA  THR R 105      36.155  35.880  68.512  1.00  0.00           H   
ATOM    754  HB  THR R 105      35.920  33.787  70.718  1.00  0.00           H   
ATOM    755  HG1 THR R 105      36.967  35.690  71.475  1.00  0.00           H   
ATOM    756 HG21 THR R 105      36.676  32.736  68.641  1.00  0.00           H   
ATOM    757 HG22 THR R 105      37.863  34.143  68.394  1.00  0.00           H   
ATOM    758 HG23 THR R 105      38.151  32.925  69.684  1.00  0.00           H   
ATOM    759  N   ASN R 106      33.599  33.889  68.971  1.00  0.00           N   
ATOM    760  CA  ASN R 106      32.611  33.013  68.296  1.00  0.00           C   
ATOM    761  C   ASN R 106      31.545  33.644  67.466  1.00  0.00           C   
ATOM    762  O   ASN R 106      31.068  33.059  66.527  1.00  0.00           O   
ATOM    763  CB  ASN R 106      31.804  32.175  69.356  1.00  0.00           C   
ATOM    764  CG  ASN R 106      32.538  31.007  70.128  1.00  0.00           C   
ATOM    765  ND2 ASN R 106      31.762  30.230  70.909  1.00  0.00           N   
ATOM    766  OD1 ASN R 106      33.768  30.811  70.074  1.00  0.00           O   
ATOM    767  HN  ASN R 106      33.412  34.148  69.915  1.00  0.00           H   
ATOM    768  HA  ASN R 106      33.043  32.313  67.595  1.00  0.00           H   
ATOM    769  HB1 ASN R 106      31.366  32.836  70.136  1.00  0.00           H   
ATOM    770  HB2 ASN R 106      30.926  31.600  68.993  1.00  0.00           H   
ATOM    771 HD21 ASN R 106      32.216  29.471  71.378  1.00  0.00           H   
ATOM    772 HD22 ASN R 106      30.785  30.438  70.874  1.00  0.00           H   
ATOM    773  N   ILE R 107      31.137  34.902  67.732  1.00  0.00           N   
ATOM    774  CA  ILE R 107      30.545  35.755  66.675  1.00  0.00           C   
ATOM    775  C   ILE R 107      31.446  35.900  65.381  1.00  0.00           C   
ATOM    776  O   ILE R 107      30.969  36.077  64.240  1.00  0.00           O   
ATOM    777  CB  ILE R 107      29.818  36.970  67.241  1.00  0.00           C   
ATOM    778  CG1 ILE R 107      28.354  36.677  67.598  1.00  0.00           C   
ATOM    779  CG2 ILE R 107      29.798  38.162  66.300  1.00  0.00           C   
ATOM    780  CD  ILE R 107      28.146  35.705  68.835  1.00  0.00           C   
ATOM    781  HN  ILE R 107      31.481  35.318  68.571  1.00  0.00           H   
ATOM    782  HA  ILE R 107      29.681  35.161  66.413  1.00  0.00           H   
ATOM    783  HB  ILE R 107      30.374  37.318  68.139  1.00  0.00           H   
ATOM    784 HG11 ILE R 107      27.957  37.674  67.883  1.00  0.00           H   
ATOM    785 HG12 ILE R 107      27.824  36.296  66.699  1.00  0.00           H   
ATOM    786 HG21 ILE R 107      29.293  37.975  65.327  1.00  0.00           H   
ATOM    787 HG22 ILE R 107      29.360  39.040  66.822  1.00  0.00           H   
ATOM    788 HG23 ILE R 107      30.848  38.473  66.119  1.00  0.00           H   
ATOM    789  HD1 ILE R 107      28.638  36.289  69.642  1.00  0.00           H   
ATOM    790  HD2 ILE R 107      27.067  35.652  69.094  1.00  0.00           H   
ATOM    791  HD3 ILE R 107      28.616  34.716  68.645  1.00  0.00           H   
ATOM    792  N   TYR R 108      32.759  35.893  65.584  1.00  0.00           N   
ATOM    793  CA  TYR R 108      33.624  35.730  64.394  1.00  0.00           C   
ATOM    794  C   TYR R 108      33.510  34.402  63.650  1.00  0.00           C   
ATOM    795  O   TYR R 108      33.250  34.382  62.450  1.00  0.00           O   
ATOM    796  CB  TYR R 108      35.012  36.245  64.657  1.00  0.00           C   
ATOM    797  CG  TYR R 108      35.091  37.677  65.223  1.00  0.00           C   
ATOM    798  CD1 TYR R 108      34.230  38.673  64.771  1.00  0.00           C   
ATOM    799  CD2 TYR R 108      35.997  37.916  66.280  1.00  0.00           C   
ATOM    800  CE1 TYR R 108      34.418  40.008  65.244  1.00  0.00           C   
ATOM    801  CE2 TYR R 108      36.155  39.298  66.647  1.00  0.00           C   
ATOM    802  CZ  TYR R 108      35.288  40.325  66.214  1.00  0.00           C   
ATOM    803  OH  TYR R 108      35.287  41.547  66.867  1.00  0.00           O   
ATOM    804  HN  TYR R 108      33.206  35.788  66.470  1.00  0.00           H   
ATOM    805  HA  TYR R 108      33.311  36.488  63.690  1.00  0.00           H   
ATOM    806  HB1 TYR R 108      35.448  35.556  65.412  1.00  0.00           H   
ATOM    807  HB2 TYR R 108      35.644  36.297  63.745  1.00  0.00           H   
ATOM    808  HD1 TYR R 108      33.490  38.547  63.994  1.00  0.00           H   
ATOM    809  HD2 TYR R 108      36.630  37.160  66.719  1.00  0.00           H   
ATOM    810  HE1 TYR R 108      33.682  40.738  64.941  1.00  0.00           H   
ATOM    811  HE2 TYR R 108      36.864  39.470  67.445  1.00  0.00           H   
ATOM    812  HH  TYR R 108      36.158  41.656  67.253  1.00  0.00           H   
ATOM    813  N   ILE R 109      33.498  33.343  64.382  1.00  0.00           N   
ATOM    814  CA  ILE R 109      33.250  31.992  63.873  1.00  0.00           C   
ATOM    815  C   ILE R 109      31.893  31.869  63.193  1.00  0.00           C   
ATOM    816  O   ILE R 109      31.724  31.306  62.112  1.00  0.00           O   
ATOM    817  CB  ILE R 109      33.424  30.854  64.844  1.00  0.00           C   
ATOM    818  CG1 ILE R 109      34.960  30.707  65.157  1.00  0.00           C   
ATOM    819  CG2 ILE R 109      32.973  29.505  64.262  1.00  0.00           C   
ATOM    820  CD  ILE R 109      35.835  30.124  64.077  1.00  0.00           C   
ATOM    821  HN  ILE R 109      33.667  33.377  65.364  1.00  0.00           H   
ATOM    822  HA  ILE R 109      33.943  31.792  63.069  1.00  0.00           H   
ATOM    823  HB  ILE R 109      32.760  31.095  65.701  1.00  0.00           H   
ATOM    824 HG11 ILE R 109      35.421  31.673  65.451  1.00  0.00           H   
ATOM    825 HG12 ILE R 109      34.988  30.077  66.071  1.00  0.00           H   
ATOM    826 HG21 ILE R 109      33.362  29.388  63.228  1.00  0.00           H   
ATOM    827 HG22 ILE R 109      33.440  28.750  64.930  1.00  0.00           H   
ATOM    828 HG23 ILE R 109      31.879  29.372  64.403  1.00  0.00           H   
ATOM    829  HD1 ILE R 109      36.895  30.236  64.390  1.00  0.00           H   
ATOM    830  HD2 ILE R 109      35.586  29.050  63.940  1.00  0.00           H   
ATOM    831  HD3 ILE R 109      35.635  30.636  63.111  1.00  0.00           H   
ATOM    832  N   PHE R 110      30.771  32.607  63.741  1.00  0.00           N   
ATOM    833  CA  PHE R 110      29.547  32.667  63.028  1.00  0.00           C   
ATOM    834  C   PHE R 110      29.666  33.281  61.598  1.00  0.00           C   
ATOM    835  O   PHE R 110      28.917  32.873  60.724  1.00  0.00           O   
ATOM    836  CB  PHE R 110      28.554  33.554  63.825  1.00  0.00           C   
ATOM    837  CG  PHE R 110      27.163  33.481  63.241  1.00  0.00           C   
ATOM    838  CD1 PHE R 110      26.626  34.402  62.301  1.00  0.00           C   
ATOM    839  CD2 PHE R 110      26.285  32.563  63.897  1.00  0.00           C   
ATOM    840  CE1 PHE R 110      25.347  34.192  61.841  1.00  0.00           C   
ATOM    841  CE2 PHE R 110      24.904  32.519  63.487  1.00  0.00           C   
ATOM    842  CZ  PHE R 110      24.573  33.210  62.378  1.00  0.00           C   
ATOM    843  HN  PHE R 110      30.686  33.050  64.631  1.00  0.00           H   
ATOM    844  HA  PHE R 110      29.058  31.709  62.915  1.00  0.00           H   
ATOM    845  HB1 PHE R 110      28.597  33.301  64.906  1.00  0.00           H   
ATOM    846  HB2 PHE R 110      28.919  34.604  63.837  1.00  0.00           H   
ATOM    847  HD1 PHE R 110      27.229  35.204  61.903  1.00  0.00           H   
ATOM    848  HD2 PHE R 110      26.689  31.985  64.714  1.00  0.00           H   
ATOM    849  HE1 PHE R 110      25.117  34.923  61.079  1.00  0.00           H   
ATOM    850  HE2 PHE R 110      24.256  31.824  63.999  1.00  0.00           H   
ATOM    851  HZ  PHE R 110      23.554  33.004  62.085  1.00  0.00           H   
ATOM    852  N   ASN R 111      30.429  34.385  61.462  1.00  0.00           N   
ATOM    853  CA  ASN R 111      30.494  35.093  60.236  1.00  0.00           C   
ATOM    854  C   ASN R 111      31.229  34.245  59.232  1.00  0.00           C   
ATOM    855  O   ASN R 111      30.852  34.229  58.055  1.00  0.00           O   
ATOM    856  CB  ASN R 111      31.262  36.488  60.539  1.00  0.00           C   
ATOM    857  CG  ASN R 111      30.826  37.573  59.538  1.00  0.00           C   
ATOM    858  ND2 ASN R 111      31.766  37.930  58.649  1.00  0.00           N   
ATOM    859  OD1 ASN R 111      29.692  38.038  59.647  1.00  0.00           O   
ATOM    860  HN  ASN R 111      30.980  34.715  62.224  1.00  0.00           H   
ATOM    861  HA  ASN R 111      29.486  35.204  59.865  1.00  0.00           H   
ATOM    862  HB1 ASN R 111      30.930  36.793  61.554  1.00  0.00           H   
ATOM    863  HB2 ASN R 111      32.361  36.327  60.546  1.00  0.00           H   
ATOM    864 HD21 ASN R 111      31.553  38.801  58.206  1.00  0.00           H   
ATOM    865 HD22 ASN R 111      32.605  37.416  58.472  1.00  0.00           H   
ATOM    866  N   LEU R 112      32.366  33.565  59.616  1.00  0.00           N   
ATOM    867  CA  LEU R 112      33.089  32.585  58.842  1.00  0.00           C   
ATOM    868  C   LEU R 112      32.223  31.335  58.376  1.00  0.00           C   
ATOM    869  O   LEU R 112      32.020  31.017  57.191  1.00  0.00           O   
ATOM    870  CB  LEU R 112      34.396  32.163  59.678  1.00  0.00           C   
ATOM    871  CG  LEU R 112      35.481  33.224  59.776  1.00  0.00           C   
ATOM    872  CD1 LEU R 112      36.564  32.640  60.731  1.00  0.00           C   
ATOM    873  CD2 LEU R 112      36.110  33.613  58.431  1.00  0.00           C   
ATOM    874  HN  LEU R 112      32.659  33.738  60.553  1.00  0.00           H   
ATOM    875  HA  LEU R 112      33.524  33.060  57.975  1.00  0.00           H   
ATOM    876  HB1 LEU R 112      33.983  31.885  60.671  1.00  0.00           H   
ATOM    877  HB2 LEU R 112      34.877  31.276  59.211  1.00  0.00           H   
ATOM    878  HG  LEU R 112      35.179  34.152  60.309  1.00  0.00           H   
ATOM    879 HD11 LEU R 112      37.432  33.327  60.824  1.00  0.00           H   
ATOM    880 HD12 LEU R 112      36.090  32.359  61.695  1.00  0.00           H   
ATOM    881 HD13 LEU R 112      36.912  31.662  60.336  1.00  0.00           H   
ATOM    882 HD21 LEU R 112      36.455  32.698  57.904  1.00  0.00           H   
ATOM    883 HD22 LEU R 112      35.285  34.026  57.812  1.00  0.00           H   
ATOM    884 HD23 LEU R 112      36.980  34.286  58.591  1.00  0.00           H   
ATOM    885  N   ALA R 113      31.545  30.827  59.344  1.00  0.00           N   
ATOM    886  CA  ALA R 113      30.474  29.816  59.125  1.00  0.00           C   
ATOM    887  C   ALA R 113      29.375  30.254  58.164  1.00  0.00           C   
ATOM    888  O   ALA R 113      29.136  29.571  57.196  1.00  0.00           O   
ATOM    889  CB  ALA R 113      29.977  29.093  60.440  1.00  0.00           C   
ATOM    890  HN  ALA R 113      31.769  31.160  60.257  1.00  0.00           H   
ATOM    891  HA  ALA R 113      30.880  29.078  58.449  1.00  0.00           H   
ATOM    892  HB1 ALA R 113      29.553  29.699  61.269  1.00  0.00           H   
ATOM    893  HB2 ALA R 113      29.237  28.349  60.075  1.00  0.00           H   
ATOM    894  HB3 ALA R 113      30.698  28.404  60.929  1.00  0.00           H   
ATOM    895  N   LEU R 114      28.798  31.508  58.327  1.00  0.00           N   
ATOM    896  CA  LEU R 114      27.907  32.103  57.372  1.00  0.00           C   
ATOM    897  C   LEU R 114      28.451  32.203  55.941  1.00  0.00           C   
ATOM    898  O   LEU R 114      27.879  31.774  54.928  1.00  0.00           O   
ATOM    899  CB  LEU R 114      27.388  33.532  57.859  1.00  0.00           C   
ATOM    900  CG  LEU R 114      26.466  34.307  56.857  1.00  0.00           C   
ATOM    901  CD1 LEU R 114      25.177  33.578  56.513  1.00  0.00           C   
ATOM    902  CD2 LEU R 114      26.133  35.586  57.651  1.00  0.00           C   
ATOM    903  HN  LEU R 114      29.074  32.079  59.097  1.00  0.00           H   
ATOM    904  HA  LEU R 114      27.023  31.486  57.298  1.00  0.00           H   
ATOM    905  HB1 LEU R 114      26.908  33.429  58.855  1.00  0.00           H   
ATOM    906  HB2 LEU R 114      28.327  34.105  58.020  1.00  0.00           H   
ATOM    907  HG  LEU R 114      26.998  34.427  55.889  1.00  0.00           H   
ATOM    908 HD11 LEU R 114      25.367  32.559  56.111  1.00  0.00           H   
ATOM    909 HD12 LEU R 114      24.670  33.492  57.498  1.00  0.00           H   
ATOM    910 HD13 LEU R 114      24.570  34.228  55.848  1.00  0.00           H   
ATOM    911 HD21 LEU R 114      25.485  36.240  57.030  1.00  0.00           H   
ATOM    912 HD22 LEU R 114      25.476  35.215  58.467  1.00  0.00           H   
ATOM    913 HD23 LEU R 114      26.974  36.149  58.109  1.00  0.00           H   
ATOM    914  N   ALA R 115      29.703  32.715  55.821  1.00  0.00           N   
ATOM    915  CA  ALA R 115      30.352  32.860  54.546  1.00  0.00           C   
ATOM    916  C   ALA R 115      30.666  31.566  53.812  1.00  0.00           C   
ATOM    917  O   ALA R 115      30.389  31.445  52.610  1.00  0.00           O   
ATOM    918  CB  ALA R 115      31.563  33.819  54.582  1.00  0.00           C   
ATOM    919  HN  ALA R 115      30.163  32.920  56.681  1.00  0.00           H   
ATOM    920  HA  ALA R 115      29.659  33.387  53.906  1.00  0.00           H   
ATOM    921  HB1 ALA R 115      32.419  33.527  55.227  1.00  0.00           H   
ATOM    922  HB2 ALA R 115      32.013  34.019  53.586  1.00  0.00           H   
ATOM    923  HB3 ALA R 115      31.285  34.818  54.980  1.00  0.00           H   
ATOM    924  N   ASP R 116      31.201  30.624  54.587  1.00  0.00           N   
ATOM    925  CA  ASP R 116      31.492  29.346  54.064  1.00  0.00           C   
ATOM    926  C   ASP R 116      30.261  28.591  53.569  1.00  0.00           C   
ATOM    927  O   ASP R 116      30.244  27.821  52.618  1.00  0.00           O   
ATOM    928  CB  ASP R 116      32.138  28.362  55.049  1.00  0.00           C   
ATOM    929  CG  ASP R 116      33.676  28.663  55.173  1.00  0.00           C   
ATOM    930  OD1 ASP R 116      34.403  29.060  54.227  1.00  0.00           O   
ATOM    931  OD2 ASP R 116      34.305  28.202  56.179  1.00  0.00           O 1-
ATOM    932  HN  ASP R 116      31.404  30.764  55.553  1.00  0.00           H   
ATOM    933  HA  ASP R 116      32.149  29.289  53.208  1.00  0.00           H   
ATOM    934  HB1 ASP R 116      31.659  28.626  56.016  1.00  0.00           H   
ATOM    935  HB2 ASP R 116      31.956  27.267  55.020  1.00  0.00           H   
ATOM    936  N   ALA R 117      29.115  28.705  54.298  1.00  0.00           N   
ATOM    937  CA  ALA R 117      27.735  28.201  54.063  1.00  0.00           C   
ATOM    938  C   ALA R 117      27.122  28.709  52.776  1.00  0.00           C   
ATOM    939  O   ALA R 117      26.483  27.919  52.033  1.00  0.00           O   
ATOM    940  CB  ALA R 117      26.766  28.537  55.139  1.00  0.00           C   
ATOM    941  HN  ALA R 117      29.227  29.276  55.107  1.00  0.00           H   
ATOM    942  HA  ALA R 117      27.843  27.126  54.070  1.00  0.00           H   
ATOM    943  HB1 ALA R 117      26.612  29.616  55.357  1.00  0.00           H   
ATOM    944  HB2 ALA R 117      25.802  28.130  54.766  1.00  0.00           H   
ATOM    945  HB3 ALA R 117      26.980  28.199  56.175  1.00  0.00           H   
ATOM    946  N   LEU R 118      27.256  29.976  52.427  1.00  0.00           N   
ATOM    947  CA  LEU R 118      26.899  30.460  51.122  1.00  0.00           C   
ATOM    948  C   LEU R 118      27.802  29.805  50.016  1.00  0.00           C   
ATOM    949  O   LEU R 118      27.390  29.391  48.930  1.00  0.00           O   
ATOM    950  CB  LEU R 118      27.013  32.003  50.975  1.00  0.00           C   
ATOM    951  CG  LEU R 118      25.953  32.846  51.750  1.00  0.00           C   
ATOM    952  CD1 LEU R 118      26.321  34.397  51.517  1.00  0.00           C   
ATOM    953  CD2 LEU R 118      24.497  32.596  51.352  1.00  0.00           C   
ATOM    954  HN  LEU R 118      27.699  30.619  53.048  1.00  0.00           H   
ATOM    955  HA  LEU R 118      25.917  30.119  50.831  1.00  0.00           H   
ATOM    956  HB1 LEU R 118      28.043  32.337  51.225  1.00  0.00           H   
ATOM    957  HB2 LEU R 118      26.728  32.357  49.962  1.00  0.00           H   
ATOM    958  HG  LEU R 118      26.065  32.651  52.837  1.00  0.00           H   
ATOM    959 HD11 LEU R 118      25.740  35.162  52.074  1.00  0.00           H   
ATOM    960 HD12 LEU R 118      27.331  34.749  51.817  1.00  0.00           H   
ATOM    961 HD13 LEU R 118      26.358  34.597  50.425  1.00  0.00           H   
ATOM    962 HD21 LEU R 118      23.805  33.045  52.097  1.00  0.00           H   
ATOM    963 HD22 LEU R 118      24.239  33.122  50.408  1.00  0.00           H   
ATOM    964 HD23 LEU R 118      24.208  31.533  51.213  1.00  0.00           H   
ATOM    965  N   ALA R 119      29.206  29.761  50.295  1.00  0.00           N   
ATOM    966  CA  ALA R 119      30.172  29.095  49.441  1.00  0.00           C   
ATOM    967  C   ALA R 119      29.865  27.573  49.251  1.00  0.00           C   
ATOM    968  O   ALA R 119      29.810  27.179  48.106  1.00  0.00           O   
ATOM    969  CB  ALA R 119      31.578  29.224  49.973  1.00  0.00           C   
ATOM    970  HN  ALA R 119      29.553  30.208  51.117  1.00  0.00           H   
ATOM    971  HA  ALA R 119      30.162  29.522  48.450  1.00  0.00           H   
ATOM    972  HB1 ALA R 119      31.911  30.266  49.780  1.00  0.00           H   
ATOM    973  HB2 ALA R 119      31.699  28.882  51.023  1.00  0.00           H   
ATOM    974  HB3 ALA R 119      32.196  28.599  49.295  1.00  0.00           H   
ATOM    975  N   THR R 120      29.533  26.817  50.288  1.00  0.00           N   
ATOM    976  CA  THR R 120      29.186  25.445  50.208  1.00  0.00           C   
ATOM    977  C   THR R 120      27.804  25.276  49.512  1.00  0.00           C   
ATOM    978  O   THR R 120      27.441  24.238  48.975  1.00  0.00           O   
ATOM    979  CB  THR R 120      29.089  24.772  51.512  1.00  0.00           C   
ATOM    980  CG2 THR R 120      29.268  23.252  51.402  1.00  0.00           C   
ATOM    981  OG1 THR R 120      30.093  25.127  52.423  1.00  0.00           O   
ATOM    982  HN  THR R 120      29.552  27.223  51.199  1.00  0.00           H   
ATOM    983  HA  THR R 120      29.920  24.875  49.658  1.00  0.00           H   
ATOM    984  HB  THR R 120      28.103  24.975  51.984  1.00  0.00           H   
ATOM    985  HG1 THR R 120      30.110  26.077  52.557  1.00  0.00           H   
ATOM    986 HG21 THR R 120      30.301  22.892  51.206  1.00  0.00           H   
ATOM    987 HG22 THR R 120      28.993  22.882  52.413  1.00  0.00           H   
ATOM    988 HG23 THR R 120      28.589  22.876  50.608  1.00  0.00           H   
ATOM    989  N   SER R 121      27.051  26.411  49.455  1.00  0.00           N   
ATOM    990  CA  SER R 121      25.703  26.280  48.730  1.00  0.00           C   
ATOM    991  C   SER R 121      25.869  26.567  47.235  1.00  0.00           C   
ATOM    992  O   SER R 121      24.897  26.482  46.463  1.00  0.00           O   
ATOM    993  CB  SER R 121      24.708  27.404  49.241  1.00  0.00           C   
ATOM    994  OG  SER R 121      24.447  27.376  50.633  1.00  0.00           O   
ATOM    995  HN  SER R 121      27.293  27.343  49.714  1.00  0.00           H   
ATOM    996  HA  SER R 121      25.415  25.260  48.937  1.00  0.00           H   
ATOM    997  HB1 SER R 121      25.122  28.401  48.977  1.00  0.00           H   
ATOM    998  HB2 SER R 121      23.750  27.292  48.688  1.00  0.00           H   
ATOM    999  HG1 SER R 121      25.280  27.394  51.109  1.00  0.00           H   
ATOM   1000  N   THR R 122      27.021  26.843  46.733  1.00  0.00           N   
ATOM   1001  CA  THR R 122      27.120  27.099  45.275  1.00  0.00           C   
ATOM   1002  C   THR R 122      27.562  25.813  44.723  1.00  0.00           C   
ATOM   1003  O   THR R 122      27.507  25.573  43.582  1.00  0.00           O   
ATOM   1004  CB  THR R 122      28.072  28.304  44.708  1.00  0.00           C   
ATOM   1005  CG2 THR R 122      27.455  29.557  45.263  1.00  0.00           C   
ATOM   1006  OG1 THR R 122      29.466  28.302  45.153  1.00  0.00           O   
ATOM   1007  HN  THR R 122      27.805  27.170  47.256  1.00  0.00           H   
ATOM   1008  HA  THR R 122      26.135  27.340  44.903  1.00  0.00           H   
ATOM   1009  HB  THR R 122      27.917  28.363  43.610  1.00  0.00           H   
ATOM   1010  HG1 THR R 122      29.783  29.203  45.053  1.00  0.00           H   
ATOM   1011 HG21 THR R 122      26.408  29.587  44.893  1.00  0.00           H   
ATOM   1012 HG22 THR R 122      27.593  29.566  46.366  1.00  0.00           H   
ATOM   1013 HG23 THR R 122      28.042  30.407  44.855  1.00  0.00           H   
ATOM   1014  N   LEU R 123      27.961  24.864  45.488  1.00  0.00           N   
ATOM   1015  CA  LEU R 123      28.288  23.473  45.110  1.00  0.00           C   
ATOM   1016  C   LEU R 123      27.148  22.667  44.427  1.00  0.00           C   
ATOM   1017  O   LEU R 123      27.341  22.058  43.402  1.00  0.00           O   
ATOM   1018  CB  LEU R 123      28.894  22.613  46.279  1.00  0.00           C   
ATOM   1019  CG  LEU R 123      29.274  21.114  45.929  1.00  0.00           C   
ATOM   1020  CD1 LEU R 123      30.187  20.922  44.657  1.00  0.00           C   
ATOM   1021  CD2 LEU R 123      29.899  20.450  47.124  1.00  0.00           C   
ATOM   1022  HN  LEU R 123      28.073  25.074  46.456  1.00  0.00           H   
ATOM   1023  HA  LEU R 123      29.047  23.559  44.347  1.00  0.00           H   
ATOM   1024  HB1 LEU R 123      29.858  23.104  46.526  1.00  0.00           H   
ATOM   1025  HB2 LEU R 123      28.307  22.663  47.220  1.00  0.00           H   
ATOM   1026  HG  LEU R 123      28.363  20.525  45.688  1.00  0.00           H   
ATOM   1027 HD11 LEU R 123      31.200  21.290  44.924  1.00  0.00           H   
ATOM   1028 HD12 LEU R 123      30.298  19.826  44.515  1.00  0.00           H   
ATOM   1029 HD13 LEU R 123      29.779  21.342  43.713  1.00  0.00           H   
ATOM   1030 HD21 LEU R 123      30.204  19.400  46.926  1.00  0.00           H   
ATOM   1031 HD22 LEU R 123      30.851  21.012  47.229  1.00  0.00           H   
ATOM   1032 HD23 LEU R 123      29.228  20.599  47.997  1.00  0.00           H   
ATOM   1033  N   PRO R 124      25.861  22.742  44.921  1.00  0.00           N   
ATOM   1034  CA  PRO R 124      24.730  22.529  44.026  1.00  0.00           C   
ATOM   1035  C   PRO R 124      24.776  23.243  42.651  1.00  0.00           C   
ATOM   1036  O   PRO R 124      24.578  22.534  41.677  1.00  0.00           O   
ATOM   1037  CB  PRO R 124      23.483  22.832  44.795  1.00  0.00           C   
ATOM   1038  CG  PRO R 124      23.891  22.710  46.299  1.00  0.00           C   
ATOM   1039  CD  PRO R 124      25.415  23.078  46.254  1.00  0.00           C   
ATOM   1040  HA  PRO R 124      24.852  21.459  43.958  1.00  0.00           H   
ATOM   1041  HB1 PRO R 124      23.127  23.882  44.704  1.00  0.00           H   
ATOM   1042  HB2 PRO R 124      22.682  22.115  44.519  1.00  0.00           H   
ATOM   1043  HG1 PRO R 124      23.221  23.263  46.993  1.00  0.00           H   
ATOM   1044  HG2 PRO R 124      23.681  21.675  46.642  1.00  0.00           H   
ATOM   1045  HD1 PRO R 124      25.536  24.175  46.392  1.00  0.00           H   
ATOM   1046  HD2 PRO R 124      25.916  22.454  47.025  1.00  0.00           H   
ATOM   1047  N   PHE R 125      25.051  24.554  42.540  1.00  0.00           N   
ATOM   1048  CA  PHE R 125      25.099  25.134  41.213  1.00  0.00           C   
ATOM   1049  C   PHE R 125      26.193  24.451  40.331  1.00  0.00           C   
ATOM   1050  O   PHE R 125      26.057  24.157  39.126  1.00  0.00           O   
ATOM   1051  CB  PHE R 125      25.296  26.727  41.239  1.00  0.00           C   
ATOM   1052  CG  PHE R 125      24.096  27.501  41.878  1.00  0.00           C   
ATOM   1053  CD1 PHE R 125      23.179  28.146  41.000  1.00  0.00           C   
ATOM   1054  CD2 PHE R 125      23.778  27.491  43.237  1.00  0.00           C   
ATOM   1055  CE1 PHE R 125      22.013  28.755  41.530  1.00  0.00           C   
ATOM   1056  CE2 PHE R 125      22.638  28.106  43.749  1.00  0.00           C   
ATOM   1057  CZ  PHE R 125      21.781  28.791  42.925  1.00  0.00           C   
ATOM   1058  HN  PHE R 125      25.285  25.139  43.311  1.00  0.00           H   
ATOM   1059  HA  PHE R 125      24.205  24.970  40.628  1.00  0.00           H   
ATOM   1060  HB1 PHE R 125      26.242  26.906  41.793  1.00  0.00           H   
ATOM   1061  HB2 PHE R 125      25.462  27.114  40.210  1.00  0.00           H   
ATOM   1062  HD1 PHE R 125      23.368  28.176  39.938  1.00  0.00           H   
ATOM   1063  HD2 PHE R 125      24.474  27.023  43.917  1.00  0.00           H   
ATOM   1064  HE1 PHE R 125      21.296  29.022  40.768  1.00  0.00           H   
ATOM   1065  HE2 PHE R 125      22.453  28.139  44.812  1.00  0.00           H   
ATOM   1066  HZ  PHE R 125      20.855  29.187  43.316  1.00  0.00           H   
ATOM   1067  N   GLN R 126      27.376  24.142  40.895  1.00  0.00           N   
ATOM   1068  CA  GLN R 126      28.492  23.559  40.151  1.00  0.00           C   
ATOM   1069  C   GLN R 126      28.218  22.080  39.739  1.00  0.00           C   
ATOM   1070  O   GLN R 126      28.633  21.509  38.791  1.00  0.00           O   
ATOM   1071  CB  GLN R 126      29.775  23.740  41.038  1.00  0.00           C   
ATOM   1072  CG  GLN R 126      31.044  22.966  40.522  1.00  0.00           C   
ATOM   1073  CD  GLN R 126      31.335  23.240  38.993  1.00  0.00           C   
ATOM   1074  NE2 GLN R 126      31.483  22.132  38.228  1.00  0.00           N   
ATOM   1075  OE1 GLN R 126      31.614  24.328  38.478  1.00  0.00           O   
ATOM   1076  HN  GLN R 126      27.606  24.426  41.822  1.00  0.00           H   
ATOM   1077  HA  GLN R 126      28.614  24.171  39.270  1.00  0.00           H   
ATOM   1078  HB1 GLN R 126      30.044  24.812  41.151  1.00  0.00           H   
ATOM   1079  HB2 GLN R 126      29.485  23.294  42.013  1.00  0.00           H   
ATOM   1080  HG1 GLN R 126      31.896  23.364  41.113  1.00  0.00           H   
ATOM   1081  HG2 GLN R 126      31.072  21.865  40.665  1.00  0.00           H   
ATOM   1082 HE21 GLN R 126      31.587  22.356  37.259  1.00  0.00           H   
ATOM   1083 HE22 GLN R 126      31.103  21.271  38.566  1.00  0.00           H   
ATOM   1084  N   SER R 127      27.515  21.364  40.648  1.00  0.00           N   
ATOM   1085  CA  SER R 127      27.012  20.020  40.476  1.00  0.00           C   
ATOM   1086  C   SER R 127      26.004  19.938  39.367  1.00  0.00           C   
ATOM   1087  O   SER R 127      26.145  19.091  38.488  1.00  0.00           O   
ATOM   1088  CB  SER R 127      26.491  19.423  41.801  1.00  0.00           C   
ATOM   1089  OG  SER R 127      27.581  19.470  42.659  1.00  0.00           O   
ATOM   1090  HN  SER R 127      27.186  21.848  41.456  1.00  0.00           H   
ATOM   1091  HA  SER R 127      27.874  19.423  40.218  1.00  0.00           H   
ATOM   1092  HB1 SER R 127      25.667  20.100  42.112  1.00  0.00           H   
ATOM   1093  HB2 SER R 127      26.151  18.372  41.686  1.00  0.00           H   
ATOM   1094  HG1 SER R 127      27.726  20.419  42.662  1.00  0.00           H   
ATOM   1095  N   VAL R 128      25.066  20.861  39.302  1.00  0.00           N   
ATOM   1096  CA  VAL R 128      24.109  20.912  38.248  1.00  0.00           C   
ATOM   1097  C   VAL R 128      24.751  21.257  36.827  1.00  0.00           C   
ATOM   1098  O   VAL R 128      24.429  20.609  35.832  1.00  0.00           O   
ATOM   1099  CB  VAL R 128      22.982  21.944  38.572  1.00  0.00           C   
ATOM   1100  CG1 VAL R 128      22.117  22.207  37.322  1.00  0.00           C   
ATOM   1101  CG2 VAL R 128      21.995  21.485  39.653  1.00  0.00           C   
ATOM   1102  HN  VAL R 128      24.986  21.470  40.087  1.00  0.00           H   
ATOM   1103  HA  VAL R 128      23.579  19.978  38.126  1.00  0.00           H   
ATOM   1104  HB  VAL R 128      23.455  22.870  38.959  1.00  0.00           H   
ATOM   1105 HG11 VAL R 128      21.633  21.246  37.044  1.00  0.00           H   
ATOM   1106 HG12 VAL R 128      21.262  22.903  37.458  1.00  0.00           H   
ATOM   1107 HG13 VAL R 128      22.637  22.691  36.468  1.00  0.00           H   
ATOM   1108 HG21 VAL R 128      21.318  22.304  39.975  1.00  0.00           H   
ATOM   1109 HG22 VAL R 128      21.390  20.613  39.322  1.00  0.00           H   
ATOM   1110 HG23 VAL R 128      22.484  21.342  40.641  1.00  0.00           H   
ATOM   1111  N   ASN R 129      25.705  22.201  36.815  1.00  0.00           N   
ATOM   1112  CA  ASN R 129      26.461  22.580  35.595  1.00  0.00           C   
ATOM   1113  C   ASN R 129      27.320  21.408  35.066  1.00  0.00           C   
ATOM   1114  O   ASN R 129      27.318  21.116  33.861  1.00  0.00           O   
ATOM   1115  CB  ASN R 129      27.320  23.911  35.928  1.00  0.00           C   
ATOM   1116  CG  ASN R 129      28.314  24.475  34.922  1.00  0.00           C   
ATOM   1117  ND2 ASN R 129      28.069  24.130  33.656  1.00  0.00           N   
ATOM   1118  OD1 ASN R 129      29.256  25.185  35.220  1.00  0.00           O   
ATOM   1119  HN  ASN R 129      26.012  22.620  37.667  1.00  0.00           H   
ATOM   1120  HA  ASN R 129      25.745  22.734  34.801  1.00  0.00           H   
ATOM   1121  HB1 ASN R 129      26.749  24.763  36.354  1.00  0.00           H   
ATOM   1122  HB2 ASN R 129      27.998  23.602  36.752  1.00  0.00           H   
ATOM   1123 HD21 ASN R 129      28.751  24.275  32.939  1.00  0.00           H   
ATOM   1124 HD22 ASN R 129      27.241  23.658  33.352  1.00  0.00           H   
ATOM   1125  N   TYR R 130      28.023  20.651  35.938  1.00  0.00           N   
ATOM   1126  CA  TYR R 130      28.845  19.452  35.593  1.00  0.00           C   
ATOM   1127  C   TYR R 130      27.846  18.377  35.040  1.00  0.00           C   
ATOM   1128  O   TYR R 130      28.109  17.826  33.978  1.00  0.00           O   
ATOM   1129  CB  TYR R 130      29.677  18.992  36.841  1.00  0.00           C   
ATOM   1130  CG  TYR R 130      30.498  17.768  36.461  1.00  0.00           C   
ATOM   1131  CD1 TYR R 130      30.002  16.457  36.815  1.00  0.00           C   
ATOM   1132  CD2 TYR R 130      31.763  17.885  35.940  1.00  0.00           C   
ATOM   1133  CE1 TYR R 130      30.833  15.351  36.536  1.00  0.00           C   
ATOM   1134  CE2 TYR R 130      32.505  16.720  35.606  1.00  0.00           C   
ATOM   1135  CZ  TYR R 130      32.052  15.490  35.967  1.00  0.00           C   
ATOM   1136  OH  TYR R 130      32.878  14.326  35.858  1.00  0.00           O   
ATOM   1137  HN  TYR R 130      28.089  20.747  36.928  1.00  0.00           H   
ATOM   1138  HA  TYR R 130      29.503  19.697  34.772  1.00  0.00           H   
ATOM   1139  HB1 TYR R 130      30.343  19.819  37.167  1.00  0.00           H   
ATOM   1140  HB2 TYR R 130      28.961  18.769  37.660  1.00  0.00           H   
ATOM   1141  HD1 TYR R 130      29.032  16.243  37.238  1.00  0.00           H   
ATOM   1142  HD2 TYR R 130      32.221  18.837  35.716  1.00  0.00           H   
ATOM   1143  HE1 TYR R 130      30.512  14.409  36.958  1.00  0.00           H   
ATOM   1144  HE2 TYR R 130      33.516  16.741  35.224  1.00  0.00           H   
ATOM   1145  HH  TYR R 130      33.708  14.623  35.477  1.00  0.00           H   
ATOM   1146  N   LEU R 131      26.653  18.134  35.646  1.00  0.00           N   
ATOM   1147  CA  LEU R 131      25.586  17.245  35.190  1.00  0.00           C   
ATOM   1148  C   LEU R 131      25.112  17.571  33.833  1.00  0.00           C   
ATOM   1149  O   LEU R 131      25.040  16.677  32.998  1.00  0.00           O   
ATOM   1150  CB  LEU R 131      24.448  17.090  36.207  1.00  0.00           C   
ATOM   1151  CG  LEU R 131      23.390  15.996  35.840  1.00  0.00           C   
ATOM   1152  CD1 LEU R 131      24.009  14.609  35.754  1.00  0.00           C   
ATOM   1153  CD2 LEU R 131      22.144  16.170  36.835  1.00  0.00           C   
ATOM   1154  HN  LEU R 131      26.349  18.662  36.435  1.00  0.00           H   
ATOM   1155  HA  LEU R 131      26.078  16.287  35.101  1.00  0.00           H   
ATOM   1156  HB1 LEU R 131      24.883  16.909  37.212  1.00  0.00           H   
ATOM   1157  HB2 LEU R 131      23.857  18.028  36.281  1.00  0.00           H   
ATOM   1158  HG  LEU R 131      22.939  16.306  34.872  1.00  0.00           H   
ATOM   1159 HD11 LEU R 131      23.244  13.831  35.545  1.00  0.00           H   
ATOM   1160 HD12 LEU R 131      24.894  14.555  35.085  1.00  0.00           H   
ATOM   1161 HD13 LEU R 131      24.338  14.192  36.730  1.00  0.00           H   
ATOM   1162 HD21 LEU R 131      22.406  15.831  37.860  1.00  0.00           H   
ATOM   1163 HD22 LEU R 131      21.827  17.234  36.818  1.00  0.00           H   
ATOM   1164 HD23 LEU R 131      21.347  15.488  36.470  1.00  0.00           H   
ATOM   1165  N   MET R 132      24.809  18.846  33.535  1.00  0.00           N   
ATOM   1166  CA  MET R 132      24.029  19.122  32.304  1.00  0.00           C   
ATOM   1167  C   MET R 132      24.952  19.498  31.120  1.00  0.00           C   
ATOM   1168  O   MET R 132      24.640  19.385  29.966  1.00  0.00           O   
ATOM   1169  CB  MET R 132      23.114  20.379  32.519  1.00  0.00           C   
ATOM   1170  CG  MET R 132      22.076  19.938  33.622  1.00  0.00           C   
ATOM   1171  SD  MET R 132      20.773  21.155  33.837  1.00  0.00           S   
ATOM   1172  CE  MET R 132      19.829  20.316  35.088  1.00  0.00           C   
ATOM   1173  HN  MET R 132      24.790  19.589  34.200  1.00  0.00           H   
ATOM   1174  HA  MET R 132      23.303  18.342  32.134  1.00  0.00           H   
ATOM   1175  HB1 MET R 132      23.754  21.194  32.918  1.00  0.00           H   
ATOM   1176  HB2 MET R 132      22.647  20.679  31.556  1.00  0.00           H   
ATOM   1177  HG1 MET R 132      21.688  18.968  33.242  1.00  0.00           H   
ATOM   1178  HG2 MET R 132      22.664  19.790  34.552  1.00  0.00           H   
ATOM   1179  HE1 MET R 132      20.484  19.808  35.827  1.00  0.00           H   
ATOM   1180  HE2 MET R 132      19.147  21.063  35.551  1.00  0.00           H   
ATOM   1181  HE3 MET R 132      19.198  19.555  34.583  1.00  0.00           H   
ATOM   1182  N   GLY R 133      26.205  19.859  31.429  1.00  0.00           N   
ATOM   1183  CA  GLY R 133      27.180  20.371  30.437  1.00  0.00           C   
ATOM   1184  C   GLY R 133      27.013  21.841  29.996  1.00  0.00           C   
ATOM   1185  O   GLY R 133      27.547  22.275  28.959  1.00  0.00           O   
ATOM   1186  HN  GLY R 133      26.475  19.900  32.387  1.00  0.00           H   
ATOM   1187  HA1 GLY R 133      28.140  20.382  30.934  1.00  0.00           H   
ATOM   1188  HA2 GLY R 133      27.103  19.799  29.525  1.00  0.00           H   
ATOM   1189  N   THR R 134      26.238  22.554  30.798  1.00  0.00           N   
ATOM   1190  CA  THR R 134      25.962  23.944  30.391  1.00  0.00           C   
ATOM   1191  C   THR R 134      25.595  24.620  31.741  1.00  0.00           C   
ATOM   1192  O   THR R 134      25.368  23.938  32.758  1.00  0.00           O   
ATOM   1193  CB  THR R 134      24.829  23.906  29.448  1.00  0.00           C   
ATOM   1194  CG2 THR R 134      23.503  23.176  29.965  1.00  0.00           C   
ATOM   1195  OG1 THR R 134      24.595  25.248  28.974  1.00  0.00           O   
ATOM   1196  HN  THR R 134      25.816  22.281  31.659  1.00  0.00           H   
ATOM   1197  HA  THR R 134      26.807  24.428  29.925  1.00  0.00           H   
ATOM   1198  HB  THR R 134      25.130  23.290  28.574  1.00  0.00           H   
ATOM   1199  HG1 THR R 134      24.027  25.022  28.232  1.00  0.00           H   
ATOM   1200 HG21 THR R 134      22.887  22.895  29.084  1.00  0.00           H   
ATOM   1201 HG22 THR R 134      23.815  22.251  30.495  1.00  0.00           H   
ATOM   1202 HG23 THR R 134      22.979  23.862  30.663  1.00  0.00           H   
ATOM   1203  N   TRP R 135      25.545  25.992  31.688  1.00  0.00           N   
ATOM   1204  CA  TRP R 135      24.967  26.715  32.715  1.00  0.00           C   
ATOM   1205  C   TRP R 135      23.432  26.854  32.475  1.00  0.00           C   
ATOM   1206  O   TRP R 135      22.996  27.264  31.420  1.00  0.00           O   
ATOM   1207  CB  TRP R 135      25.673  28.177  32.886  1.00  0.00           C   
ATOM   1208  CG  TRP R 135      25.065  29.081  33.957  1.00  0.00           C   
ATOM   1209  CD1 TRP R 135      24.105  30.143  33.853  1.00  0.00           C   
ATOM   1210  CD2 TRP R 135      25.366  29.026  35.383  1.00  0.00           C   
ATOM   1211  CE2 TRP R 135      24.625  30.064  36.011  1.00  0.00           C   
ATOM   1212  CE3 TRP R 135      26.199  28.240  36.103  1.00  0.00           C   
ATOM   1213  NE1 TRP R 135      23.875  30.682  35.115  1.00  0.00           N   
ATOM   1214  CZ2 TRP R 135      24.668  30.252  37.379  1.00  0.00           C   
ATOM   1215  CZ3 TRP R 135      26.260  28.376  37.478  1.00  0.00           C   
ATOM   1216  CH2 TRP R 135      25.589  29.443  38.142  1.00  0.00           C   
ATOM   1217  HN  TRP R 135      25.746  26.371  30.790  1.00  0.00           H   
ATOM   1218  HA  TRP R 135      25.208  26.157  33.609  1.00  0.00           H   
ATOM   1219  HB1 TRP R 135      26.744  27.928  33.045  1.00  0.00           H   
ATOM   1220  HB2 TRP R 135      25.643  28.686  31.899  1.00  0.00           H   
ATOM   1221  HD1 TRP R 135      23.695  30.513  32.924  1.00  0.00           H   
ATOM   1222  HE1 TRP R 135      23.252  31.382  35.386  1.00  0.00           H   
ATOM   1223  HE3 TRP R 135      26.928  27.568  35.675  1.00  0.00           H   
ATOM   1224  HZ2 TRP R 135      24.077  31.022  37.854  1.00  0.00           H   
ATOM   1225  HZ3 TRP R 135      27.003  27.861  38.069  1.00  0.00           H   
ATOM   1226  HH2 TRP R 135      25.781  29.512  39.203  1.00  0.00           H   
ATOM   1227  N   PRO R 136      22.508  26.613  33.429  1.00  0.00           N   
ATOM   1228  CA  PRO R 136      21.115  26.553  33.153  1.00  0.00           C   
ATOM   1229  C   PRO R 136      20.365  27.465  34.089  1.00  0.00           C   
ATOM   1230  O   PRO R 136      19.144  27.531  34.106  1.00  0.00           O   
ATOM   1231  CB  PRO R 136      20.717  25.084  33.419  1.00  0.00           C   
ATOM   1232  CG  PRO R 136      21.550  24.712  34.597  1.00  0.00           C   
ATOM   1233  CD  PRO R 136      22.799  25.569  34.449  1.00  0.00           C   
ATOM   1234  HA  PRO R 136      20.803  27.016  32.227  1.00  0.00           H   
ATOM   1235  HB1 PRO R 136      19.614  25.005  33.528  1.00  0.00           H   
ATOM   1236  HB2 PRO R 136      21.124  24.509  32.560  1.00  0.00           H   
ATOM   1237  HG1 PRO R 136      21.017  25.082  35.498  1.00  0.00           H   
ATOM   1238  HG2 PRO R 136      21.759  23.622  34.661  1.00  0.00           H   
ATOM   1239  HD1 PRO R 136      23.222  26.063  35.349  1.00  0.00           H   
ATOM   1240  HD2 PRO R 136      23.627  24.910  34.109  1.00  0.00           H   
ATOM   1241  N   PHE R 137      21.070  28.214  34.944  1.00  0.00           N   
ATOM   1242  CA  PHE R 137      20.347  28.978  36.031  1.00  0.00           C   
ATOM   1243  C   PHE R 137      19.973  30.375  35.528  1.00  0.00           C   
ATOM   1244  O   PHE R 137      19.221  31.105  36.144  1.00  0.00           O   
ATOM   1245  CB  PHE R 137      21.110  29.211  37.382  1.00  0.00           C   
ATOM   1246  CG  PHE R 137      21.321  27.842  37.972  1.00  0.00           C   
ATOM   1247  CD1 PHE R 137      20.397  27.247  38.797  1.00  0.00           C   
ATOM   1248  CD2 PHE R 137      22.534  27.179  37.729  1.00  0.00           C   
ATOM   1249  CE1 PHE R 137      20.728  25.985  39.413  1.00  0.00           C   
ATOM   1250  CE2 PHE R 137      22.891  25.942  38.278  1.00  0.00           C   
ATOM   1251  CZ  PHE R 137      21.934  25.300  39.176  1.00  0.00           C   
ATOM   1252  HN  PHE R 137      22.058  28.164  35.071  1.00  0.00           H   
ATOM   1253  HA  PHE R 137      19.418  28.454  36.200  1.00  0.00           H   
ATOM   1254  HB1 PHE R 137      22.095  29.701  37.227  1.00  0.00           H   
ATOM   1255  HB2 PHE R 137      20.493  29.861  38.040  1.00  0.00           H   
ATOM   1256  HD1 PHE R 137      19.438  27.701  38.999  1.00  0.00           H   
ATOM   1257  HD2 PHE R 137      23.140  27.719  37.017  1.00  0.00           H   
ATOM   1258  HE1 PHE R 137      19.922  25.483  39.927  1.00  0.00           H   
ATOM   1259  HE2 PHE R 137      23.852  25.497  38.063  1.00  0.00           H   
ATOM   1260  HZ  PHE R 137      22.154  24.305  39.532  1.00  0.00           H   
ATOM   1261  N   GLY R 138      20.629  30.762  34.383  1.00  0.00           N   
ATOM   1262  CA  GLY R 138      20.447  32.068  33.736  1.00  0.00           C   
ATOM   1263  C   GLY R 138      21.327  33.107  34.284  1.00  0.00           C   
ATOM   1264  O   GLY R 138      22.095  32.888  35.270  1.00  0.00           O   
ATOM   1265  HN  GLY R 138      21.154  30.105  33.847  1.00  0.00           H   
ATOM   1266  HA1 GLY R 138      20.837  32.096  32.730  1.00  0.00           H   
ATOM   1267  HA2 GLY R 138      19.401  32.331  33.791  1.00  0.00           H   
ATOM   1268  N   THR R 139      21.450  34.291  33.680  1.00  0.00           N   
ATOM   1269  CA  THR R 139      22.257  35.498  34.006  1.00  0.00           C   
ATOM   1270  C   THR R 139      22.237  36.149  35.370  1.00  0.00           C   
ATOM   1271  O   THR R 139      23.225  36.415  35.991  1.00  0.00           O   
ATOM   1272  CB  THR R 139      22.116  36.565  32.915  1.00  0.00           C   
ATOM   1273  CG2 THR R 139      23.382  37.494  32.903  1.00  0.00           C   
ATOM   1274  OG1 THR R 139      21.955  35.983  31.592  1.00  0.00           O   
ATOM   1275  HN  THR R 139      20.898  34.505  32.877  1.00  0.00           H   
ATOM   1276  HA  THR R 139      23.251  35.077  33.998  1.00  0.00           H   
ATOM   1277  HB  THR R 139      21.300  37.271  33.179  1.00  0.00           H   
ATOM   1278  HG1 THR R 139      21.041  35.961  31.299  1.00  0.00           H   
ATOM   1279 HG21 THR R 139      23.154  38.446  32.380  1.00  0.00           H   
ATOM   1280 HG22 THR R 139      23.760  37.683  33.930  1.00  0.00           H   
ATOM   1281 HG23 THR R 139      24.197  37.047  32.294  1.00  0.00           H   
ATOM   1282  N   ILE R 140      21.075  36.248  36.020  1.00  0.00           N   
ATOM   1283  CA  ILE R 140      20.866  36.900  37.296  1.00  0.00           C   
ATOM   1284  C   ILE R 140      21.480  36.240  38.548  1.00  0.00           C   
ATOM   1285  O   ILE R 140      21.903  36.953  39.464  1.00  0.00           O   
ATOM   1286  CB  ILE R 140      19.378  37.272  37.535  1.00  0.00           C   
ATOM   1287  CG1 ILE R 140      18.991  38.653  37.019  1.00  0.00           C   
ATOM   1288  CG2 ILE R 140      18.993  37.058  38.994  1.00  0.00           C   
ATOM   1289  CD  ILE R 140      19.643  39.813  37.769  1.00  0.00           C   
ATOM   1290  HN  ILE R 140      20.250  35.895  35.587  1.00  0.00           H   
ATOM   1291  HA  ILE R 140      21.478  37.790  37.300  1.00  0.00           H   
ATOM   1292  HB  ILE R 140      18.754  36.496  37.042  1.00  0.00           H   
ATOM   1293 HG11 ILE R 140      19.495  38.578  36.031  1.00  0.00           H   
ATOM   1294 HG12 ILE R 140      17.888  38.684  36.890  1.00  0.00           H   
ATOM   1295 HG21 ILE R 140      19.123  36.048  39.438  1.00  0.00           H   
ATOM   1296 HG22 ILE R 140      19.587  37.728  39.652  1.00  0.00           H   
ATOM   1297 HG23 ILE R 140      17.931  37.364  39.108  1.00  0.00           H   
ATOM   1298  HD1 ILE R 140      20.746  39.688  37.811  1.00  0.00           H   
ATOM   1299  HD2 ILE R 140      19.377  40.754  37.241  1.00  0.00           H   
ATOM   1300  HD3 ILE R 140      19.208  39.924  38.786  1.00  0.00           H   
ATOM   1301  N   LEU R 141      21.409  34.906  38.655  1.00  0.00           N   
ATOM   1302  CA  LEU R 141      22.015  34.054  39.636  1.00  0.00           C   
ATOM   1303  C   LEU R 141      23.440  33.664  39.196  1.00  0.00           C   
ATOM   1304  O   LEU R 141      24.198  33.349  40.112  1.00  0.00           O   
ATOM   1305  CB  LEU R 141      21.319  32.758  39.945  1.00  0.00           C   
ATOM   1306  CG  LEU R 141      19.884  32.872  40.575  1.00  0.00           C   
ATOM   1307  CD1 LEU R 141      19.386  31.481  40.997  1.00  0.00           C   
ATOM   1308  CD2 LEU R 141      19.833  33.860  41.768  1.00  0.00           C   
ATOM   1309  HN  LEU R 141      20.780  34.531  37.977  1.00  0.00           H   
ATOM   1310  HA  LEU R 141      22.125  34.558  40.584  1.00  0.00           H   
ATOM   1311  HB1 LEU R 141      21.265  32.079  39.066  1.00  0.00           H   
ATOM   1312  HB2 LEU R 141      21.960  32.221  40.676  1.00  0.00           H   
ATOM   1313  HG  LEU R 141      19.165  33.205  39.797  1.00  0.00           H   
ATOM   1314 HD11 LEU R 141      19.455  30.839  40.092  1.00  0.00           H   
ATOM   1315 HD12 LEU R 141      20.112  31.008  41.692  1.00  0.00           H   
ATOM   1316 HD13 LEU R 141      18.354  31.417  41.402  1.00  0.00           H   
ATOM   1317 HD21 LEU R 141      20.752  33.721  42.378  1.00  0.00           H   
ATOM   1318 HD22 LEU R 141      20.012  34.897  41.411  1.00  0.00           H   
ATOM   1319 HD23 LEU R 141      18.871  33.711  42.302  1.00  0.00           H   
ATOM   1320  N   CYS R 142      23.831  33.799  37.916  1.00  0.00           N   
ATOM   1321  CA  CYS R 142      25.290  33.739  37.541  1.00  0.00           C   
ATOM   1322  C   CYS R 142      26.018  34.858  38.296  1.00  0.00           C   
ATOM   1323  O   CYS R 142      26.989  34.619  38.958  1.00  0.00           O   
ATOM   1324  CB  CYS R 142      25.419  34.046  36.070  1.00  0.00           C   
ATOM   1325  SG  CYS R 142      27.099  34.378  35.442  1.00  0.00           S   
ATOM   1326  HN  CYS R 142      23.081  34.039  37.305  1.00  0.00           H   
ATOM   1327  HA  CYS R 142      25.677  32.782  37.857  1.00  0.00           H   
ATOM   1328  HB1 CYS R 142      24.999  33.199  35.486  1.00  0.00           H   
ATOM   1329  HB2 CYS R 142      24.795  34.881  35.685  1.00  0.00           H   
ATOM   1330  N   LYS R 143      25.431  36.111  38.230  1.00  0.00           N   
ATOM   1331  CA  LYS R 143      25.936  37.328  38.896  1.00  0.00           C   
ATOM   1332  C   LYS R 143      26.188  37.212  40.388  1.00  0.00           C   
ATOM   1333  O   LYS R 143      27.310  37.464  40.795  1.00  0.00           O   
ATOM   1334  CB  LYS R 143      25.032  38.572  38.534  1.00  0.00           C   
ATOM   1335  CG  LYS R 143      25.105  38.975  37.041  1.00  0.00           C   
ATOM   1336  CD  LYS R 143      24.115  40.141  36.621  1.00  0.00           C   
ATOM   1337  CE  LYS R 143      24.427  40.756  35.306  1.00  0.00           C   
ATOM   1338  NZ  LYS R 143      25.832  41.273  35.163  1.00  0.00           N 1+
ATOM   1339  HN  LYS R 143      24.559  36.263  37.771  1.00  0.00           H   
ATOM   1340  HA  LYS R 143      26.901  37.458  38.427  1.00  0.00           H   
ATOM   1341  HB1 LYS R 143      24.012  38.231  38.814  1.00  0.00           H   
ATOM   1342  HB2 LYS R 143      25.269  39.505  39.088  1.00  0.00           H   
ATOM   1343  HG1 LYS R 143      26.157  39.211  36.772  1.00  0.00           H   
ATOM   1344  HG2 LYS R 143      24.858  38.118  36.378  1.00  0.00           H   
ATOM   1345  HD1 LYS R 143      23.032  39.892  36.631  1.00  0.00           H   
ATOM   1346  HD2 LYS R 143      24.288  40.897  37.415  1.00  0.00           H   
ATOM   1347  HE1 LYS R 143      24.167  40.070  34.470  1.00  0.00           H   
ATOM   1348  HE2 LYS R 143      23.800  41.650  35.105  1.00  0.00           H   
ATOM   1349  HZ1 LYS R 143      26.650  40.657  34.983  1.00  0.00           H   
ATOM   1350  HZ2 LYS R 143      25.821  41.886  34.323  1.00  0.00           H   
ATOM   1351  HZ3 LYS R 143      26.052  41.904  35.959  1.00  0.00           H   
ATOM   1352  N   ILE R 144      25.203  36.666  41.163  1.00  0.00           N   
ATOM   1353  CA  ILE R 144      25.380  36.243  42.557  1.00  0.00           C   
ATOM   1354  C   ILE R 144      26.482  35.138  42.802  1.00  0.00           C   
ATOM   1355  O   ILE R 144      27.345  35.339  43.635  1.00  0.00           O   
ATOM   1356  CB  ILE R 144      24.041  35.916  43.188  1.00  0.00           C   
ATOM   1357  CG1 ILE R 144      23.105  37.130  43.145  1.00  0.00           C   
ATOM   1358  CG2 ILE R 144      24.169  35.520  44.702  1.00  0.00           C   
ATOM   1359  CD  ILE R 144      23.337  38.303  44.183  1.00  0.00           C   
ATOM   1360  HN  ILE R 144      24.305  36.544  40.745  1.00  0.00           H   
ATOM   1361  HA  ILE R 144      25.776  37.075  43.120  1.00  0.00           H   
ATOM   1362  HB  ILE R 144      23.527  35.121  42.607  1.00  0.00           H   
ATOM   1363 HG11 ILE R 144      23.049  37.502  42.099  1.00  0.00           H   
ATOM   1364 HG12 ILE R 144      22.043  36.835  43.289  1.00  0.00           H   
ATOM   1365 HG21 ILE R 144      23.151  35.445  45.142  1.00  0.00           H   
ATOM   1366 HG22 ILE R 144      24.644  34.536  44.902  1.00  0.00           H   
ATOM   1367 HG23 ILE R 144      24.801  36.240  45.265  1.00  0.00           H   
ATOM   1368  HD1 ILE R 144      23.309  37.895  45.216  1.00  0.00           H   
ATOM   1369  HD2 ILE R 144      24.369  38.708  44.096  1.00  0.00           H   
ATOM   1370  HD3 ILE R 144      22.588  39.114  44.065  1.00  0.00           H   
ATOM   1371  N   VAL R 145      26.497  33.961  42.069  1.00  0.00           N   
ATOM   1372  CA  VAL R 145      27.457  32.895  42.257  1.00  0.00           C   
ATOM   1373  C   VAL R 145      28.969  33.260  41.958  1.00  0.00           C   
ATOM   1374  O   VAL R 145      29.864  32.987  42.796  1.00  0.00           O   
ATOM   1375  CB  VAL R 145      26.956  31.668  41.542  1.00  0.00           C   
ATOM   1376  CG1 VAL R 145      27.957  30.467  41.623  1.00  0.00           C   
ATOM   1377  CG2 VAL R 145      25.732  31.170  42.368  1.00  0.00           C   
ATOM   1378  HN  VAL R 145      25.772  33.704  41.435  1.00  0.00           H   
ATOM   1379  HA  VAL R 145      27.437  32.751  43.327  1.00  0.00           H   
ATOM   1380  HB  VAL R 145      26.756  31.792  40.456  1.00  0.00           H   
ATOM   1381 HG11 VAL R 145      27.368  29.632  41.186  1.00  0.00           H   
ATOM   1382 HG12 VAL R 145      28.778  30.750  40.930  1.00  0.00           H   
ATOM   1383 HG13 VAL R 145      28.259  30.238  42.666  1.00  0.00           H   
ATOM   1384 HG21 VAL R 145      25.013  32.017  42.380  1.00  0.00           H   
ATOM   1385 HG22 VAL R 145      25.382  30.221  41.908  1.00  0.00           H   
ATOM   1386 HG23 VAL R 145      26.043  31.003  43.421  1.00  0.00           H   
ATOM   1387  N   ILE R 146      29.301  34.020  40.896  1.00  0.00           N   
ATOM   1388  CA  ILE R 146      30.633  34.614  40.712  1.00  0.00           C   
ATOM   1389  C   ILE R 146      30.965  35.565  41.874  1.00  0.00           C   
ATOM   1390  O   ILE R 146      32.079  35.508  42.422  1.00  0.00           O   
ATOM   1391  CB  ILE R 146      30.760  35.409  39.369  1.00  0.00           C   
ATOM   1392  CG1 ILE R 146      30.697  34.504  38.134  1.00  0.00           C   
ATOM   1393  CG2 ILE R 146      32.076  36.163  39.345  1.00  0.00           C   
ATOM   1394  CD  ILE R 146      31.318  33.097  38.255  1.00  0.00           C   
ATOM   1395  HN  ILE R 146      28.614  34.284  40.224  1.00  0.00           H   
ATOM   1396  HA  ILE R 146      31.226  33.713  40.758  1.00  0.00           H   
ATOM   1397  HB  ILE R 146      30.018  36.222  39.223  1.00  0.00           H   
ATOM   1398 HG11 ILE R 146      29.641  34.353  37.819  1.00  0.00           H   
ATOM   1399 HG12 ILE R 146      31.251  35.068  37.352  1.00  0.00           H   
ATOM   1400 HG21 ILE R 146      32.089  36.951  40.129  1.00  0.00           H   
ATOM   1401 HG22 ILE R 146      32.967  35.535  39.559  1.00  0.00           H   
ATOM   1402 HG23 ILE R 146      32.348  36.574  38.349  1.00  0.00           H   
ATOM   1403  HD1 ILE R 146      30.746  32.329  38.819  1.00  0.00           H   
ATOM   1404  HD2 ILE R 146      31.480  32.603  37.273  1.00  0.00           H   
ATOM   1405  HD3 ILE R 146      32.292  33.151  38.788  1.00  0.00           H   
ATOM   1406  N   SER R 147      30.061  36.401  42.364  1.00  0.00           N   
ATOM   1407  CA  SER R 147      30.258  37.177  43.580  1.00  0.00           C   
ATOM   1408  C   SER R 147      30.421  36.524  44.886  1.00  0.00           C   
ATOM   1409  O   SER R 147      31.158  37.003  45.751  1.00  0.00           O   
ATOM   1410  CB  SER R 147      29.224  38.317  43.651  1.00  0.00           C   
ATOM   1411  OG  SER R 147      29.190  39.099  42.448  1.00  0.00           O   
ATOM   1412  HN  SER R 147      29.134  36.398  41.997  1.00  0.00           H   
ATOM   1413  HA  SER R 147      31.194  37.707  43.472  1.00  0.00           H   
ATOM   1414  HB1 SER R 147      28.162  38.045  43.831  1.00  0.00           H   
ATOM   1415  HB2 SER R 147      29.461  39.037  44.464  1.00  0.00           H   
ATOM   1416  HG1 SER R 147      28.720  38.694  41.715  1.00  0.00           H   
ATOM   1417  N   ILE R 148      29.805  35.295  45.035  1.00  0.00           N   
ATOM   1418  CA  ILE R 148      29.799  34.542  46.324  1.00  0.00           C   
ATOM   1419  C   ILE R 148      31.200  34.237  46.871  1.00  0.00           C   
ATOM   1420  O   ILE R 148      31.559  34.427  48.024  1.00  0.00           O   
ATOM   1421  CB  ILE R 148      28.754  33.419  46.367  1.00  0.00           C   
ATOM   1422  CG1 ILE R 148      27.323  33.872  46.718  1.00  0.00           C   
ATOM   1423  CG2 ILE R 148      29.204  32.356  47.409  1.00  0.00           C   
ATOM   1424  CD  ILE R 148      26.184  32.879  46.436  1.00  0.00           C   
ATOM   1425  HN  ILE R 148      29.336  34.965  44.219  1.00  0.00           H   
ATOM   1426  HA  ILE R 148      29.338  35.264  46.981  1.00  0.00           H   
ATOM   1427  HB  ILE R 148      28.840  32.980  45.350  1.00  0.00           H   
ATOM   1428 HG11 ILE R 148      27.249  34.139  47.794  1.00  0.00           H   
ATOM   1429 HG12 ILE R 148      27.018  34.781  46.156  1.00  0.00           H   
ATOM   1430 HG21 ILE R 148      28.543  31.464  47.404  1.00  0.00           H   
ATOM   1431 HG22 ILE R 148      30.248  32.108  47.121  1.00  0.00           H   
ATOM   1432 HG23 ILE R 148      29.198  32.791  48.432  1.00  0.00           H   
ATOM   1433  HD1 ILE R 148      25.171  33.270  46.674  1.00  0.00           H   
ATOM   1434  HD2 ILE R 148      26.149  32.691  45.342  1.00  0.00           H   
ATOM   1435  HD3 ILE R 148      26.322  31.971  47.062  1.00  0.00           H   
ATOM   1436  N   ASP R 149      32.009  33.696  45.913  1.00  0.00           N   
ATOM   1437  CA  ASP R 149      33.451  33.539  46.083  1.00  0.00           C   
ATOM   1438  C   ASP R 149      34.197  34.635  46.845  1.00  0.00           C   
ATOM   1439  O   ASP R 149      34.663  34.427  47.982  1.00  0.00           O   
ATOM   1440  CB  ASP R 149      34.120  33.346  44.700  1.00  0.00           C   
ATOM   1441  CG  ASP R 149      33.769  31.960  44.188  1.00  0.00           C   
ATOM   1442  OD1 ASP R 149      32.926  31.236  44.736  1.00  0.00           O   
ATOM   1443  OD2 ASP R 149      34.415  31.614  43.179  1.00  0.00           O 1-
ATOM   1444  HN  ASP R 149      31.582  33.504  45.032  1.00  0.00           H   
ATOM   1445  HA  ASP R 149      33.613  32.593  46.579  1.00  0.00           H   
ATOM   1446  HB1 ASP R 149      33.827  34.087  43.927  1.00  0.00           H   
ATOM   1447  HB2 ASP R 149      35.206  33.290  44.934  1.00  0.00           H   
ATOM   1448  N   TYR R 150      34.262  35.880  46.194  1.00  0.00           N   
ATOM   1449  CA  TYR R 150      34.876  37.115  46.669  1.00  0.00           C   
ATOM   1450  C   TYR R 150      34.185  37.648  47.910  1.00  0.00           C   
ATOM   1451  O   TYR R 150      34.838  38.096  48.828  1.00  0.00           O   
ATOM   1452  CB  TYR R 150      34.869  38.147  45.491  1.00  0.00           C   
ATOM   1453  CG  TYR R 150      35.598  37.544  44.244  1.00  0.00           C   
ATOM   1454  CD1 TYR R 150      36.990  37.163  44.357  1.00  0.00           C   
ATOM   1455  CD2 TYR R 150      34.980  37.543  43.049  1.00  0.00           C   
ATOM   1456  CE1 TYR R 150      37.712  36.830  43.160  1.00  0.00           C   
ATOM   1457  CE2 TYR R 150      35.628  37.138  41.864  1.00  0.00           C   
ATOM   1458  CZ  TYR R 150      37.025  36.716  41.952  1.00  0.00           C   
ATOM   1459  OH  TYR R 150      37.780  36.142  40.956  1.00  0.00           O   
ATOM   1460  HN  TYR R 150      34.012  36.027  45.241  1.00  0.00           H   
ATOM   1461  HA  TYR R 150      35.888  36.875  46.958  1.00  0.00           H   
ATOM   1462  HB1 TYR R 150      33.788  38.171  45.235  1.00  0.00           H   
ATOM   1463  HB2 TYR R 150      35.168  39.192  45.720  1.00  0.00           H   
ATOM   1464  HD1 TYR R 150      37.360  37.367  45.351  1.00  0.00           H   
ATOM   1465  HD2 TYR R 150      33.921  37.724  42.932  1.00  0.00           H   
ATOM   1466  HE1 TYR R 150      38.746  36.521  43.123  1.00  0.00           H   
ATOM   1467  HE2 TYR R 150      35.121  36.934  40.933  1.00  0.00           H   
ATOM   1468  HH  TYR R 150      37.060  35.943  40.353  1.00  0.00           H   
ATOM   1469  N   TYR R 151      32.891  37.535  48.011  1.00  0.00           N   
ATOM   1470  CA  TYR R 151      32.240  37.891  49.237  1.00  0.00           C   
ATOM   1471  C   TYR R 151      32.688  36.951  50.355  1.00  0.00           C   
ATOM   1472  O   TYR R 151      32.795  37.361  51.531  1.00  0.00           O   
ATOM   1473  CB  TYR R 151      30.703  37.706  49.059  1.00  0.00           C   
ATOM   1474  CG  TYR R 151      30.019  39.107  48.733  1.00  0.00           C   
ATOM   1475  CD1 TYR R 151      29.613  39.798  49.831  1.00  0.00           C   
ATOM   1476  CD2 TYR R 151      29.530  39.441  47.502  1.00  0.00           C   
ATOM   1477  CE1 TYR R 151      28.776  40.927  49.720  1.00  0.00           C   
ATOM   1478  CE2 TYR R 151      28.607  40.503  47.387  1.00  0.00           C   
ATOM   1479  CZ  TYR R 151      28.185  41.205  48.507  1.00  0.00           C   
ATOM   1480  OH  TYR R 151      27.300  42.350  48.367  1.00  0.00           O   
ATOM   1481  HN  TYR R 151      32.329  37.105  47.309  1.00  0.00           H   
ATOM   1482  HA  TYR R 151      32.467  38.892  49.575  1.00  0.00           H   
ATOM   1483  HB1 TYR R 151      30.521  36.979  48.239  1.00  0.00           H   
ATOM   1484  HB2 TYR R 151      30.197  37.334  49.975  1.00  0.00           H   
ATOM   1485  HD1 TYR R 151      30.000  39.545  50.808  1.00  0.00           H   
ATOM   1486  HD2 TYR R 151      29.850  38.869  46.645  1.00  0.00           H   
ATOM   1487  HE1 TYR R 151      28.619  41.621  50.532  1.00  0.00           H   
ATOM   1488  HE2 TYR R 151      28.236  40.918  46.461  1.00  0.00           H   
ATOM   1489  HH  TYR R 151      27.097  42.767  49.207  1.00  0.00           H   
ATOM   1490  N   ASN R 152      32.847  35.636  50.134  1.00  0.00           N   
ATOM   1491  CA  ASN R 152      33.388  34.715  51.179  1.00  0.00           C   
ATOM   1492  C   ASN R 152      34.860  35.070  51.667  1.00  0.00           C   
ATOM   1493  O   ASN R 152      35.222  35.312  52.843  1.00  0.00           O   
ATOM   1494  CB  ASN R 152      33.175  33.247  50.698  1.00  0.00           C   
ATOM   1495  CG  ASN R 152      33.786  32.189  51.639  1.00  0.00           C   
ATOM   1496  ND2 ASN R 152      34.356  31.203  50.908  1.00  0.00           N   
ATOM   1497  OD1 ASN R 152      34.003  32.270  52.859  1.00  0.00           O   
ATOM   1498  HN  ASN R 152      32.688  35.256  49.226  1.00  0.00           H   
ATOM   1499  HA  ASN R 152      32.731  34.715  52.036  1.00  0.00           H   
ATOM   1500  HB1 ASN R 152      32.104  32.984  50.570  1.00  0.00           H   
ATOM   1501  HB2 ASN R 152      33.653  33.080  49.709  1.00  0.00           H   
ATOM   1502 HD21 ASN R 152      34.250  31.113  49.917  1.00  0.00           H   
ATOM   1503 HD22 ASN R 152      34.755  30.437  51.411  1.00  0.00           H   
ATOM   1504  N   MET R 153      35.724  35.252  50.690  1.00  0.00           N   
ATOM   1505  CA  MET R 153      37.100  35.528  51.062  1.00  0.00           C   
ATOM   1506  C   MET R 153      37.491  36.853  51.694  1.00  0.00           C   
ATOM   1507  O   MET R 153      38.008  36.935  52.758  1.00  0.00           O   
ATOM   1508  CB  MET R 153      38.041  35.482  49.754  1.00  0.00           C   
ATOM   1509  CG  MET R 153      39.530  35.767  49.994  1.00  0.00           C   
ATOM   1510  SD  MET R 153      40.256  34.697  51.241  1.00  0.00           S   
ATOM   1511  CE  MET R 153      39.956  32.945  50.708  1.00  0.00           C   
ATOM   1512  HN  MET R 153      35.433  35.231  49.736  1.00  0.00           H   
ATOM   1513  HA  MET R 153      37.405  34.804  51.804  1.00  0.00           H   
ATOM   1514  HB1 MET R 153      37.818  34.586  49.135  1.00  0.00           H   
ATOM   1515  HB2 MET R 153      37.734  36.302  49.069  1.00  0.00           H   
ATOM   1516  HG1 MET R 153      39.975  35.453  49.026  1.00  0.00           H   
ATOM   1517  HG2 MET R 153      39.804  36.775  50.372  1.00  0.00           H   
ATOM   1518  HE1 MET R 153      38.864  32.751  50.637  1.00  0.00           H   
ATOM   1519  HE2 MET R 153      40.538  32.590  49.832  1.00  0.00           H   
ATOM   1520  HE3 MET R 153      40.230  32.355  51.609  1.00  0.00           H   
ATOM   1521  N   PHE R 154      36.936  37.947  51.111  1.00  0.00           N   
ATOM   1522  CA  PHE R 154      37.049  39.218  51.732  1.00  0.00           C   
ATOM   1523  C   PHE R 154      36.341  39.354  53.056  1.00  0.00           C   
ATOM   1524  O   PHE R 154      37.015  39.785  53.910  1.00  0.00           O   
ATOM   1525  CB  PHE R 154      36.651  40.334  50.750  1.00  0.00           C   
ATOM   1526  CG  PHE R 154      37.570  40.219  49.564  1.00  0.00           C   
ATOM   1527  CD1 PHE R 154      39.015  40.362  49.680  1.00  0.00           C   
ATOM   1528  CD2 PHE R 154      37.054  40.081  48.243  1.00  0.00           C   
ATOM   1529  CE1 PHE R 154      39.885  40.262  48.559  1.00  0.00           C   
ATOM   1530  CE2 PHE R 154      37.882  39.903  47.143  1.00  0.00           C   
ATOM   1531  CZ  PHE R 154      39.268  39.983  47.290  1.00  0.00           C   
ATOM   1532  HN  PHE R 154      36.480  37.920  50.225  1.00  0.00           H   
ATOM   1533  HA  PHE R 154      38.100  39.348  51.940  1.00  0.00           H   
ATOM   1534  HB1 PHE R 154      35.591  40.145  50.479  1.00  0.00           H   
ATOM   1535  HB2 PHE R 154      36.712  41.330  51.239  1.00  0.00           H   
ATOM   1536  HD1 PHE R 154      39.371  40.367  50.699  1.00  0.00           H   
ATOM   1537  HD2 PHE R 154      35.980  40.121  48.147  1.00  0.00           H   
ATOM   1538  HE1 PHE R 154      40.956  40.337  48.670  1.00  0.00           H   
ATOM   1539  HE2 PHE R 154      37.407  39.745  46.186  1.00  0.00           H   
ATOM   1540  HZ  PHE R 154      39.979  39.967  46.477  1.00  0.00           H   
ATOM   1541  N   THR R 155      35.122  38.775  53.267  1.00  0.00           N   
ATOM   1542  CA  THR R 155      34.503  38.727  54.572  1.00  0.00           C   
ATOM   1543  C   THR R 155      35.426  37.953  55.601  1.00  0.00           C   
ATOM   1544  O   THR R 155      35.606  38.363  56.740  1.00  0.00           O   
ATOM   1545  CB  THR R 155      33.080  38.065  54.832  1.00  0.00           C   
ATOM   1546  CG2 THR R 155      31.949  39.018  54.525  1.00  0.00           C   
ATOM   1547  OG1 THR R 155      32.874  36.813  54.189  1.00  0.00           O   
ATOM   1548  HN  THR R 155      34.564  38.350  52.557  1.00  0.00           H   
ATOM   1549  HA  THR R 155      34.287  39.726  54.923  1.00  0.00           H   
ATOM   1550  HB  THR R 155      33.014  37.942  55.934  1.00  0.00           H   
ATOM   1551  HG1 THR R 155      32.578  36.870  53.277  1.00  0.00           H   
ATOM   1552 HG21 THR R 155      32.063  39.315  53.461  1.00  0.00           H   
ATOM   1553 HG22 THR R 155      31.021  38.407  54.551  1.00  0.00           H   
ATOM   1554 HG23 THR R 155      31.786  39.960  55.091  1.00  0.00           H   
ATOM   1555  N   SER R 156      36.005  36.867  55.173  1.00  0.00           N   
ATOM   1556  CA  SER R 156      36.934  35.983  55.864  1.00  0.00           C   
ATOM   1557  C   SER R 156      38.256  36.656  56.209  1.00  0.00           C   
ATOM   1558  O   SER R 156      38.690  36.582  57.378  1.00  0.00           O   
ATOM   1559  CB  SER R 156      37.364  34.674  55.070  1.00  0.00           C   
ATOM   1560  OG  SER R 156      36.283  33.774  54.912  1.00  0.00           O   
ATOM   1561  HN  SER R 156      35.815  36.552  54.247  1.00  0.00           H   
ATOM   1562  HA  SER R 156      36.492  35.675  56.800  1.00  0.00           H   
ATOM   1563  HB1 SER R 156      37.827  34.904  54.085  1.00  0.00           H   
ATOM   1564  HB2 SER R 156      38.061  34.134  55.747  1.00  0.00           H   
ATOM   1565  HG1 SER R 156      35.754  34.218  54.245  1.00  0.00           H   
ATOM   1566  N   ILE R 157      38.882  37.380  55.250  1.00  0.00           N   
ATOM   1567  CA  ILE R 157      40.032  38.194  55.468  1.00  0.00           C   
ATOM   1568  C   ILE R 157      39.801  39.355  56.469  1.00  0.00           C   
ATOM   1569  O   ILE R 157      40.486  39.551  57.458  1.00  0.00           O   
ATOM   1570  CB  ILE R 157      40.698  38.636  54.164  1.00  0.00           C   
ATOM   1571  CG1 ILE R 157      41.415  37.502  53.411  1.00  0.00           C   
ATOM   1572  CG2 ILE R 157      41.542  39.915  54.242  1.00  0.00           C   
ATOM   1573  CD  ILE R 157      42.526  36.757  54.111  1.00  0.00           C   
ATOM   1574  HN  ILE R 157      38.407  37.365  54.374  1.00  0.00           H   
ATOM   1575  HA  ILE R 157      40.819  37.590  55.896  1.00  0.00           H   
ATOM   1576  HB  ILE R 157      39.805  38.946  53.581  1.00  0.00           H   
ATOM   1577 HG11 ILE R 157      40.649  36.775  53.065  1.00  0.00           H   
ATOM   1578 HG12 ILE R 157      41.861  37.886  52.469  1.00  0.00           H   
ATOM   1579 HG21 ILE R 157      41.927  40.233  53.249  1.00  0.00           H   
ATOM   1580 HG22 ILE R 157      40.895  40.739  54.613  1.00  0.00           H   
ATOM   1581 HG23 ILE R 157      42.343  39.715  54.986  1.00  0.00           H   
ATOM   1582  HD1 ILE R 157      42.131  35.853  54.623  1.00  0.00           H   
ATOM   1583  HD2 ILE R 157      43.234  36.292  53.391  1.00  0.00           H   
ATOM   1584  HD3 ILE R 157      43.112  37.387  54.812  1.00  0.00           H   
ATOM   1585  N   PHE R 158      38.720  40.098  56.327  1.00  0.00           N   
ATOM   1586  CA  PHE R 158      38.490  41.091  57.420  1.00  0.00           C   
ATOM   1587  C   PHE R 158      38.170  40.415  58.767  1.00  0.00           C   
ATOM   1588  O   PHE R 158      38.638  40.928  59.796  1.00  0.00           O   
ATOM   1589  CB  PHE R 158      37.350  42.133  57.144  1.00  0.00           C   
ATOM   1590  CG  PHE R 158      37.567  42.809  55.850  1.00  0.00           C   
ATOM   1591  CD1 PHE R 158      36.483  42.885  54.961  1.00  0.00           C   
ATOM   1592  CD2 PHE R 158      38.837  43.280  55.449  1.00  0.00           C   
ATOM   1593  CE1 PHE R 158      36.755  43.355  53.612  1.00  0.00           C   
ATOM   1594  CE2 PHE R 158      39.082  43.612  54.163  1.00  0.00           C   
ATOM   1595  CZ  PHE R 158      38.118  43.554  53.199  1.00  0.00           C   
ATOM   1596  HN  PHE R 158      38.230  40.162  55.461  1.00  0.00           H   
ATOM   1597  HA  PHE R 158      39.422  41.601  57.620  1.00  0.00           H   
ATOM   1598  HB1 PHE R 158      36.345  41.661  57.120  1.00  0.00           H   
ATOM   1599  HB2 PHE R 158      37.369  42.891  57.957  1.00  0.00           H   
ATOM   1600  HD1 PHE R 158      35.534  42.440  55.223  1.00  0.00           H   
ATOM   1601  HD2 PHE R 158      39.587  43.315  56.225  1.00  0.00           H   
ATOM   1602  HE1 PHE R 158      36.022  43.451  52.826  1.00  0.00           H   
ATOM   1603  HE2 PHE R 158      40.062  43.920  53.827  1.00  0.00           H   
ATOM   1604  HZ  PHE R 158      38.289  43.721  52.145  1.00  0.00           H   
ATOM   1605  N   THR R 159      37.454  39.227  58.777  1.00  0.00           N   
ATOM   1606  CA  THR R 159      37.190  38.535  59.984  1.00  0.00           C   
ATOM   1607  C   THR R 159      38.455  37.984  60.610  1.00  0.00           C   
ATOM   1608  O   THR R 159      38.649  38.113  61.785  1.00  0.00           O   
ATOM   1609  CB  THR R 159      36.361  37.297  59.894  1.00  0.00           C   
ATOM   1610  CG2 THR R 159      36.001  36.813  61.265  1.00  0.00           C   
ATOM   1611  OG1 THR R 159      35.122  37.631  59.304  1.00  0.00           O   
ATOM   1612  HN  THR R 159      37.071  38.937  57.902  1.00  0.00           H   
ATOM   1613  HA  THR R 159      36.773  39.248  60.679  1.00  0.00           H   
ATOM   1614  HB  THR R 159      36.852  36.451  59.366  1.00  0.00           H   
ATOM   1615  HG1 THR R 159      35.285  37.697  58.360  1.00  0.00           H   
ATOM   1616 HG21 THR R 159      36.902  36.499  61.836  1.00  0.00           H   
ATOM   1617 HG22 THR R 159      35.662  37.729  61.795  1.00  0.00           H   
ATOM   1618 HG23 THR R 159      35.261  35.985  61.252  1.00  0.00           H   
ATOM   1619  N   LEU R 160      39.417  37.449  59.838  1.00  0.00           N   
ATOM   1620  CA  LEU R 160      40.689  36.893  60.195  1.00  0.00           C   
ATOM   1621  C   LEU R 160      41.623  37.870  60.890  1.00  0.00           C   
ATOM   1622  O   LEU R 160      42.265  37.644  61.878  1.00  0.00           O   
ATOM   1623  CB  LEU R 160      41.400  36.318  58.913  1.00  0.00           C   
ATOM   1624  CG  LEU R 160      41.867  34.812  59.150  1.00  0.00           C   
ATOM   1625  CD1 LEU R 160      40.560  33.954  59.279  1.00  0.00           C   
ATOM   1626  CD2 LEU R 160      42.761  34.210  58.072  1.00  0.00           C   
ATOM   1627  HN  LEU R 160      39.164  37.470  58.874  1.00  0.00           H   
ATOM   1628  HA  LEU R 160      40.558  36.112  60.932  1.00  0.00           H   
ATOM   1629  HB1 LEU R 160      40.746  36.419  58.021  1.00  0.00           H   
ATOM   1630  HB2 LEU R 160      42.333  36.838  58.608  1.00  0.00           H   
ATOM   1631  HG  LEU R 160      42.445  34.844  60.097  1.00  0.00           H   
ATOM   1632 HD11 LEU R 160      39.825  34.223  58.490  1.00  0.00           H   
ATOM   1633 HD12 LEU R 160      40.776  32.874  59.422  1.00  0.00           H   
ATOM   1634 HD13 LEU R 160      40.156  34.334  60.242  1.00  0.00           H   
ATOM   1635 HD21 LEU R 160      43.108  33.172  58.260  1.00  0.00           H   
ATOM   1636 HD22 LEU R 160      42.195  34.223  57.116  1.00  0.00           H   
ATOM   1637 HD23 LEU R 160      43.639  34.862  57.881  1.00  0.00           H   
ATOM   1638  N   CYS R 161      41.730  39.052  60.199  1.00  0.00           N   
ATOM   1639  CA  CYS R 161      42.487  40.216  60.728  1.00  0.00           C   
ATOM   1640  C   CYS R 161      41.909  40.770  62.060  1.00  0.00           C   
ATOM   1641  O   CYS R 161      42.632  41.070  62.991  1.00  0.00           O   
ATOM   1642  CB  CYS R 161      42.741  41.420  59.730  1.00  0.00           C   
ATOM   1643  SG  CYS R 161      43.905  40.991  58.426  1.00  0.00           S   
ATOM   1644  HN  CYS R 161      41.253  39.121  59.327  1.00  0.00           H   
ATOM   1645  HA  CYS R 161      43.486  39.913  61.002  1.00  0.00           H   
ATOM   1646  HB1 CYS R 161      41.775  41.766  59.303  1.00  0.00           H   
ATOM   1647  HB2 CYS R 161      43.210  42.298  60.226  1.00  0.00           H   
ATOM   1648  HG1 CYS R 161      44.033  42.237  57.996  1.00  0.00           H   
ATOM   1649  N   THR R 162      40.548  40.928  62.105  1.00  0.00           N   
ATOM   1650  CA  THR R 162      39.824  41.300  63.311  1.00  0.00           C   
ATOM   1651  C   THR R 162      40.158  40.307  64.462  1.00  0.00           C   
ATOM   1652  O   THR R 162      40.555  40.742  65.530  1.00  0.00           O   
ATOM   1653  CB  THR R 162      38.319  41.442  63.241  1.00  0.00           C   
ATOM   1654  CG2 THR R 162      37.699  42.050  64.474  1.00  0.00           C   
ATOM   1655  OG1 THR R 162      37.943  42.373  62.229  1.00  0.00           O   
ATOM   1656  HN  THR R 162      39.916  40.771  61.350  1.00  0.00           H   
ATOM   1657  HA  THR R 162      40.118  42.287  63.633  1.00  0.00           H   
ATOM   1658  HB  THR R 162      37.857  40.433  63.187  1.00  0.00           H   
ATOM   1659  HG1 THR R 162      38.466  42.070  61.484  1.00  0.00           H   
ATOM   1660 HG21 THR R 162      37.704  43.160  64.462  1.00  0.00           H   
ATOM   1661 HG22 THR R 162      36.604  41.876  64.410  1.00  0.00           H   
ATOM   1662 HG23 THR R 162      38.093  41.564  65.392  1.00  0.00           H   
ATOM   1663  N   MET R 163      40.088  39.022  64.145  1.00  0.00           N   
ATOM   1664  CA  MET R 163      40.452  37.974  65.071  1.00  0.00           C   
ATOM   1665  C   MET R 163      41.957  37.992  65.488  1.00  0.00           C   
ATOM   1666  O   MET R 163      42.300  37.769  66.676  1.00  0.00           O   
ATOM   1667  CB  MET R 163      40.110  36.559  64.485  1.00  0.00           C   
ATOM   1668  CG  MET R 163      38.569  36.168  64.544  1.00  0.00           C   
ATOM   1669  SD  MET R 163      38.330  34.603  63.659  1.00  0.00           S   
ATOM   1670  CE  MET R 163      38.123  33.759  65.307  1.00  0.00           C   
ATOM   1671  HN  MET R 163      39.795  38.622  63.280  1.00  0.00           H   
ATOM   1672  HA  MET R 163      39.912  38.029  66.006  1.00  0.00           H   
ATOM   1673  HB1 MET R 163      40.484  36.524  63.440  1.00  0.00           H   
ATOM   1674  HB2 MET R 163      40.616  35.864  65.189  1.00  0.00           H   
ATOM   1675  HG1 MET R 163      38.278  35.953  65.595  1.00  0.00           H   
ATOM   1676  HG2 MET R 163      37.979  36.949  64.018  1.00  0.00           H   
ATOM   1677  HE1 MET R 163      38.970  33.952  66.000  1.00  0.00           H   
ATOM   1678  HE2 MET R 163      37.226  34.092  65.871  1.00  0.00           H   
ATOM   1679  HE3 MET R 163      38.058  32.652  65.256  1.00  0.00           H   
ATOM   1680  N   SER R 164      42.859  38.254  64.546  1.00  0.00           N   
ATOM   1681  CA  SER R 164      44.301  38.349  64.757  1.00  0.00           C   
ATOM   1682  C   SER R 164      44.722  39.594  65.592  1.00  0.00           C   
ATOM   1683  O   SER R 164      45.535  39.418  66.476  1.00  0.00           O   
ATOM   1684  CB  SER R 164      45.071  38.432  63.447  1.00  0.00           C   
ATOM   1685  OG  SER R 164      44.785  37.314  62.709  1.00  0.00           O   
ATOM   1686  HN  SER R 164      42.583  38.350  63.593  1.00  0.00           H   
ATOM   1687  HA  SER R 164      44.586  37.462  65.303  1.00  0.00           H   
ATOM   1688  HB1 SER R 164      44.708  39.353  62.944  1.00  0.00           H   
ATOM   1689  HB2 SER R 164      46.164  38.570  63.593  1.00  0.00           H   
ATOM   1690  HG1 SER R 164      44.012  37.527  62.183  1.00  0.00           H   
ATOM   1691  N   VAL R 165      44.161  40.786  65.346  1.00  0.00           N   
ATOM   1692  CA  VAL R 165      44.253  41.943  66.169  1.00  0.00           C   
ATOM   1693  C   VAL R 165      43.729  41.689  67.579  1.00  0.00           C   
ATOM   1694  O   VAL R 165      44.339  42.045  68.555  1.00  0.00           O   
ATOM   1695  CB  VAL R 165      43.432  43.097  65.509  1.00  0.00           C   
ATOM   1696  CG1 VAL R 165      43.143  44.223  66.526  1.00  0.00           C   
ATOM   1697  CG2 VAL R 165      44.075  43.608  64.328  1.00  0.00           C   
ATOM   1698  HN  VAL R 165      43.364  40.851  64.750  1.00  0.00           H   
ATOM   1699  HA  VAL R 165      45.286  42.254  66.214  1.00  0.00           H   
ATOM   1700  HB  VAL R 165      42.493  42.658  65.105  1.00  0.00           H   
ATOM   1701 HG11 VAL R 165      42.387  43.970  67.299  1.00  0.00           H   
ATOM   1702 HG12 VAL R 165      44.120  44.475  66.991  1.00  0.00           H   
ATOM   1703 HG13 VAL R 165      42.765  45.107  65.969  1.00  0.00           H   
ATOM   1704 HG21 VAL R 165      44.307  42.775  63.631  1.00  0.00           H   
ATOM   1705 HG22 VAL R 165      43.597  44.410  63.724  1.00  0.00           H   
ATOM   1706 HG23 VAL R 165      45.028  44.112  64.596  1.00  0.00           H   
ATOM   1707  N   ASP R 166      42.539  41.028  67.667  1.00  0.00           N   
ATOM   1708  CA  ASP R 166      41.904  40.669  68.967  1.00  0.00           C   
ATOM   1709  C   ASP R 166      42.836  39.754  69.895  1.00  0.00           C   
ATOM   1710  O   ASP R 166      42.865  39.913  71.129  1.00  0.00           O   
ATOM   1711  CB  ASP R 166      40.585  39.870  68.771  1.00  0.00           C   
ATOM   1712  CG  ASP R 166      39.727  39.563  70.015  1.00  0.00           C   
ATOM   1713  OD1 ASP R 166      39.287  40.565  70.685  1.00  0.00           O   
ATOM   1714  OD2 ASP R 166      39.549  38.369  70.311  1.00  0.00           O 1-
ATOM   1715  HN  ASP R 166      41.999  40.843  66.849  1.00  0.00           H   
ATOM   1716  HA  ASP R 166      41.655  41.575  69.500  1.00  0.00           H   
ATOM   1717  HB1 ASP R 166      39.905  40.407  68.077  1.00  0.00           H   
ATOM   1718  HB2 ASP R 166      40.769  38.863  68.340  1.00  0.00           H   
ATOM   1719  N   ARG R 167      43.597  38.873  69.287  1.00  0.00           N   
ATOM   1720  CA  ARG R 167      44.459  37.992  70.071  1.00  0.00           C   
ATOM   1721  C   ARG R 167      45.796  38.663  70.462  1.00  0.00           C   
ATOM   1722  O   ARG R 167      46.315  38.495  71.545  1.00  0.00           O   
ATOM   1723  CB  ARG R 167      44.692  36.586  69.454  1.00  0.00           C   
ATOM   1724  CG  ARG R 167      43.436  35.732  69.047  1.00  0.00           C   
ATOM   1725  CD  ARG R 167      42.111  35.802  69.772  1.00  0.00           C   
ATOM   1726  NE  ARG R 167      42.341  35.216  71.150  1.00  0.00           N   
ATOM   1727  CZ  ARG R 167      41.507  35.388  72.186  1.00  0.00           C   
ATOM   1728  NH1 ARG R 167      40.434  36.162  72.091  1.00  0.00           N 1+
ATOM   1729  NH2 ARG R 167      41.815  34.855  73.288  1.00  0.00           N   
ATOM   1730  HN  ARG R 167      43.630  38.632  68.321  1.00  0.00           H   
ATOM   1731  HA  ARG R 167      43.977  37.617  70.962  1.00  0.00           H   
ATOM   1732  HB1 ARG R 167      45.334  36.734  68.561  1.00  0.00           H   
ATOM   1733  HB2 ARG R 167      45.375  36.004  70.109  1.00  0.00           H   
ATOM   1734  HG1 ARG R 167      43.233  36.165  68.044  1.00  0.00           H   
ATOM   1735  HG2 ARG R 167      43.793  34.691  68.898  1.00  0.00           H   
ATOM   1736  HD1 ARG R 167      41.705  36.828  69.908  1.00  0.00           H   
ATOM   1737  HD2 ARG R 167      41.352  35.208  69.219  1.00  0.00           H   
ATOM   1738  HE  ARG R 167      43.209  34.748  71.322  1.00  0.00           H   
ATOM   1739 HH11 ARG R 167      40.301  36.655  71.230  1.00  0.00           H   
ATOM   1740 HH12 ARG R 167      40.107  36.453  72.990  1.00  0.00           H   
ATOM   1741 HH21 ARG R 167      42.701  34.457  73.523  1.00  0.00           H   
ATOM   1742 HH22 ARG R 167      41.213  34.936  74.083  1.00  0.00           H   
ATOM   1743  N   TYR R 168      46.272  39.606  69.583  1.00  0.00           N   
ATOM   1744  CA  TYR R 168      47.299  40.542  69.908  1.00  0.00           C   
ATOM   1745  C   TYR R 168      46.900  41.361  71.164  1.00  0.00           C   
ATOM   1746  O   TYR R 168      47.650  41.396  72.170  1.00  0.00           O   
ATOM   1747  CB  TYR R 168      47.711  41.332  68.623  1.00  0.00           C   
ATOM   1748  CG  TYR R 168      48.324  42.656  69.009  1.00  0.00           C   
ATOM   1749  CD1 TYR R 168      49.671  42.766  69.484  1.00  0.00           C   
ATOM   1750  CD2 TYR R 168      47.584  43.870  68.900  1.00  0.00           C   
ATOM   1751  CE1 TYR R 168      50.151  43.975  69.947  1.00  0.00           C   
ATOM   1752  CE2 TYR R 168      48.104  45.101  69.400  1.00  0.00           C   
ATOM   1753  CZ  TYR R 168      49.497  45.186  69.703  1.00  0.00           C   
ATOM   1754  OH  TYR R 168      50.027  46.419  69.889  1.00  0.00           O   
ATOM   1755  HN  TYR R 168      45.748  39.822  68.763  1.00  0.00           H   
ATOM   1756  HA  TYR R 168      48.167  39.983  70.227  1.00  0.00           H   
ATOM   1757  HB1 TYR R 168      48.401  40.804  67.931  1.00  0.00           H   
ATOM   1758  HB2 TYR R 168      46.795  41.532  68.026  1.00  0.00           H   
ATOM   1759  HD1 TYR R 168      50.285  41.889  69.631  1.00  0.00           H   
ATOM   1760  HD2 TYR R 168      46.553  43.855  68.575  1.00  0.00           H   
ATOM   1761  HE1 TYR R 168      51.134  44.070  70.382  1.00  0.00           H   
ATOM   1762  HE2 TYR R 168      47.485  45.986  69.381  1.00  0.00           H   
ATOM   1763  HH  TYR R 168      49.299  46.999  70.123  1.00  0.00           H   
ATOM   1764  N   ILE R 169      45.685  41.991  71.126  1.00  0.00           N   
ATOM   1765  CA  ILE R 169      45.009  42.649  72.285  1.00  0.00           C   
ATOM   1766  C   ILE R 169      44.726  41.768  73.468  1.00  0.00           C   
ATOM   1767  O   ILE R 169      44.972  42.198  74.591  1.00  0.00           O   
ATOM   1768  CB  ILE R 169      43.843  43.515  71.785  1.00  0.00           C   
ATOM   1769  CG1 ILE R 169      44.437  44.720  70.985  1.00  0.00           C   
ATOM   1770  CG2 ILE R 169      42.895  44.068  72.861  1.00  0.00           C   
ATOM   1771  CD  ILE R 169      45.388  45.754  71.703  1.00  0.00           C   
ATOM   1772  HN  ILE R 169      45.183  42.118  70.274  1.00  0.00           H   
ATOM   1773  HA  ILE R 169      45.710  43.372  72.674  1.00  0.00           H   
ATOM   1774  HB  ILE R 169      43.380  42.870  71.008  1.00  0.00           H   
ATOM   1775 HG11 ILE R 169      44.914  44.327  70.061  1.00  0.00           H   
ATOM   1776 HG12 ILE R 169      43.549  45.310  70.671  1.00  0.00           H   
ATOM   1777 HG21 ILE R 169      42.467  43.289  73.528  1.00  0.00           H   
ATOM   1778 HG22 ILE R 169      43.413  44.869  73.430  1.00  0.00           H   
ATOM   1779 HG23 ILE R 169      42.039  44.548  72.339  1.00  0.00           H   
ATOM   1780  HD1 ILE R 169      44.807  46.164  72.556  1.00  0.00           H   
ATOM   1781  HD2 ILE R 169      46.337  45.308  72.074  1.00  0.00           H   
ATOM   1782  HD3 ILE R 169      45.674  46.584  71.022  1.00  0.00           H   
ATOM   1783  N   ALA R 170      44.362  40.464  73.291  1.00  0.00           N   
ATOM   1784  CA  ALA R 170      44.264  39.520  74.364  1.00  0.00           C   
ATOM   1785  C   ALA R 170      45.578  39.250  75.122  1.00  0.00           C   
ATOM   1786  O   ALA R 170      45.561  38.918  76.345  1.00  0.00           O   
ATOM   1787  CB  ALA R 170      43.539  38.288  73.958  1.00  0.00           C   
ATOM   1788  HN  ALA R 170      44.119  40.135  72.381  1.00  0.00           H   
ATOM   1789  HA  ALA R 170      43.588  39.997  75.059  1.00  0.00           H   
ATOM   1790  HB1 ALA R 170      42.523  38.555  73.597  1.00  0.00           H   
ATOM   1791  HB2 ALA R 170      44.061  37.923  73.046  1.00  0.00           H   
ATOM   1792  HB3 ALA R 170      43.373  37.525  74.749  1.00  0.00           H   
ATOM   1793  N   VAL R 171      46.699  39.292  74.439  1.00  0.00           N   
ATOM   1794  CA  VAL R 171      48.091  39.281  74.986  1.00  0.00           C   
ATOM   1795  C   VAL R 171      48.536  40.586  75.648  1.00  0.00           C   
ATOM   1796  O   VAL R 171      49.114  40.598  76.676  1.00  0.00           O   
ATOM   1797  CB  VAL R 171      49.125  38.758  74.005  1.00  0.00           C   
ATOM   1798  CG1 VAL R 171      50.675  39.067  74.382  1.00  0.00           C   
ATOM   1799  CG2 VAL R 171      48.936  37.218  73.814  1.00  0.00           C   
ATOM   1800  HN  VAL R 171      46.682  39.202  73.446  1.00  0.00           H   
ATOM   1801  HA  VAL R 171      48.117  38.612  75.834  1.00  0.00           H   
ATOM   1802  HB  VAL R 171      49.027  39.283  73.031  1.00  0.00           H   
ATOM   1803 HG11 VAL R 171      51.471  38.624  73.746  1.00  0.00           H   
ATOM   1804 HG12 VAL R 171      50.750  40.175  74.409  1.00  0.00           H   
ATOM   1805 HG13 VAL R 171      50.839  38.740  75.431  1.00  0.00           H   
ATOM   1806 HG21 VAL R 171      47.875  36.931  73.648  1.00  0.00           H   
ATOM   1807 HG22 VAL R 171      49.592  36.734  73.059  1.00  0.00           H   
ATOM   1808 HG23 VAL R 171      49.190  36.859  74.834  1.00  0.00           H   
ATOM   1809  N   CYS R 172      48.222  41.750  75.088  1.00  0.00           N   
ATOM   1810  CA  CYS R 172      48.403  43.077  75.595  1.00  0.00           C   
ATOM   1811  C   CYS R 172      47.679  43.284  76.918  1.00  0.00           C   
ATOM   1812  O   CYS R 172      48.276  43.760  77.873  1.00  0.00           O   
ATOM   1813  CB  CYS R 172      47.933  44.228  74.618  1.00  0.00           C   
ATOM   1814  SG  CYS R 172      48.953  44.125  73.159  1.00  0.00           S   
ATOM   1815  HN  CYS R 172      47.754  41.646  74.213  1.00  0.00           H   
ATOM   1816  HA  CYS R 172      49.458  43.293  75.691  1.00  0.00           H   
ATOM   1817  HB1 CYS R 172      46.868  44.006  74.394  1.00  0.00           H   
ATOM   1818  HB2 CYS R 172      48.099  45.197  75.137  1.00  0.00           H   
ATOM   1819  HG1 CYS R 172      48.382  43.002  72.748  1.00  0.00           H   
ATOM   1820  N   HSE R 173      46.356  43.011  77.022  1.00  0.00           N   
ATOM   1821  CA  HSE R 173      45.457  43.367  78.057  1.00  0.00           C   
ATOM   1822  C   HSE R 173      44.703  42.157  78.576  1.00  0.00           C   
ATOM   1823  O   HSE R 173      43.523  42.050  78.244  1.00  0.00           O   
ATOM   1824  CB  HSE R 173      44.433  44.504  77.669  1.00  0.00           C   
ATOM   1825  CG  HSE R 173      45.012  45.808  77.254  1.00  0.00           C   
ATOM   1826  CD2 HSE R 173      45.029  46.406  75.999  1.00  0.00           C   
ATOM   1827  ND1 HSE R 173      45.576  46.621  78.194  1.00  0.00           N   
ATOM   1828  CE1 HSE R 173      46.029  47.712  77.536  1.00  0.00           C   
ATOM   1829  NE2 HSE R 173      45.701  47.629  76.229  1.00  0.00           N   
ATOM   1830  HN  HSE R 173      45.903  42.674  76.202  1.00  0.00           H   
ATOM   1831  HA  HSE R 173      46.016  43.788  78.879  1.00  0.00           H   
ATOM   1832  HB1 HSE R 173      43.765  44.288  76.808  1.00  0.00           H   
ATOM   1833  HB2 HSE R 173      43.785  44.832  78.509  1.00  0.00           H   
ATOM   1834  HD2 HSE R 173      44.681  46.078  75.028  1.00  0.00           H   
ATOM   1835  HE1 HSE R 173      46.735  48.361  78.053  1.00  0.00           H   
ATOM   1836  HE2 HSE R 173      45.884  48.268  75.482  1.00  0.00           H   
ATOM   1837  N   PRO R 174      45.268  41.232  79.300  1.00  0.00           N   
ATOM   1838  CA  PRO R 174      44.474  40.108  79.828  1.00  0.00           C   
ATOM   1839  C   PRO R 174      43.522  40.517  80.911  1.00  0.00           C   
ATOM   1840  O   PRO R 174      42.408  40.035  81.025  1.00  0.00           O   
ATOM   1841  CB  PRO R 174      45.458  39.129  80.391  1.00  0.00           C   
ATOM   1842  CG  PRO R 174      46.679  39.983  80.633  1.00  0.00           C   
ATOM   1843  CD  PRO R 174      46.668  40.976  79.511  1.00  0.00           C   
ATOM   1844  HA  PRO R 174      43.834  39.683  79.069  1.00  0.00           H   
ATOM   1845  HB1 PRO R 174      45.028  38.651  81.297  1.00  0.00           H   
ATOM   1846  HB2 PRO R 174      45.690  38.314  79.673  1.00  0.00           H   
ATOM   1847  HG1 PRO R 174      46.571  40.592  81.556  1.00  0.00           H   
ATOM   1848  HG2 PRO R 174      47.654  39.458  80.718  1.00  0.00           H   
ATOM   1849  HD1 PRO R 174      47.226  41.935  79.562  1.00  0.00           H   
ATOM   1850  HD2 PRO R 174      47.148  40.642  78.566  1.00  0.00           H   
ATOM   1851  N   VAL R 175      43.790  41.594  81.739  1.00  0.00           N   
ATOM   1852  CA  VAL R 175      42.873  42.012  82.754  1.00  0.00           C   
ATOM   1853  C   VAL R 175      41.480  42.589  82.263  1.00  0.00           C   
ATOM   1854  O   VAL R 175      40.434  42.289  82.878  1.00  0.00           O   
ATOM   1855  CB  VAL R 175      43.461  43.023  83.738  1.00  0.00           C   
ATOM   1856  CG1 VAL R 175      42.362  43.829  84.531  1.00  0.00           C   
ATOM   1857  CG2 VAL R 175      44.489  42.230  84.628  1.00  0.00           C   
ATOM   1858  HN  VAL R 175      44.591  42.177  81.632  1.00  0.00           H   
ATOM   1859  HA  VAL R 175      42.587  41.198  83.403  1.00  0.00           H   
ATOM   1860  HB  VAL R 175      44.163  43.778  83.323  1.00  0.00           H   
ATOM   1861 HG11 VAL R 175      41.925  44.535  83.792  1.00  0.00           H   
ATOM   1862 HG12 VAL R 175      41.584  43.126  84.901  1.00  0.00           H   
ATOM   1863 HG13 VAL R 175      42.768  44.493  85.324  1.00  0.00           H   
ATOM   1864 HG21 VAL R 175      45.246  41.650  84.056  1.00  0.00           H   
ATOM   1865 HG22 VAL R 175      45.144  42.922  85.199  1.00  0.00           H   
ATOM   1866 HG23 VAL R 175      43.986  41.557  85.355  1.00  0.00           H   
ATOM   1867  N   LYS R 176      41.413  43.333  81.161  1.00  0.00           N   
ATOM   1868  CA  LYS R 176      40.230  43.774  80.505  1.00  0.00           C   
ATOM   1869  C   LYS R 176      39.669  42.717  79.535  1.00  0.00           C   
ATOM   1870  O   LYS R 176      38.507  42.688  79.184  1.00  0.00           O   
ATOM   1871  CB  LYS R 176      40.583  45.145  79.803  1.00  0.00           C   
ATOM   1872  CG  LYS R 176      40.799  46.236  80.923  1.00  0.00           C   
ATOM   1873  CD  LYS R 176      39.624  46.578  81.807  1.00  0.00           C   
ATOM   1874  CE  LYS R 176      38.445  47.369  81.189  1.00  0.00           C   
ATOM   1875  NZ  LYS R 176      37.599  47.791  82.311  1.00  0.00           N 1+
ATOM   1876  HN  LYS R 176      42.291  43.757  80.953  1.00  0.00           H   
ATOM   1877  HA  LYS R 176      39.525  43.898  81.313  1.00  0.00           H   
ATOM   1878  HB1 LYS R 176      41.525  45.126  79.216  1.00  0.00           H   
ATOM   1879  HB2 LYS R 176      39.785  45.563  79.152  1.00  0.00           H   
ATOM   1880  HG1 LYS R 176      41.665  45.882  81.521  1.00  0.00           H   
ATOM   1881  HG2 LYS R 176      41.209  47.123  80.395  1.00  0.00           H   
ATOM   1882  HD1 LYS R 176      39.084  45.740  82.296  1.00  0.00           H   
ATOM   1883  HD2 LYS R 176      39.986  47.187  82.663  1.00  0.00           H   
ATOM   1884  HE1 LYS R 176      38.850  48.353  80.866  1.00  0.00           H   
ATOM   1885  HE2 LYS R 176      37.843  46.975  80.343  1.00  0.00           H   
ATOM   1886  HZ1 LYS R 176      37.122  46.938  82.667  1.00  0.00           H   
ATOM   1887  HZ2 LYS R 176      38.242  48.168  83.035  1.00  0.00           H   
ATOM   1888  HZ3 LYS R 176      36.862  48.484  82.070  1.00  0.00           H   
ATOM   1889  N   ALA R 177      40.469  41.755  79.036  1.00  0.00           N   
ATOM   1890  CA  ALA R 177      39.875  40.645  78.372  1.00  0.00           C   
ATOM   1891  C   ALA R 177      38.941  39.708  79.219  1.00  0.00           C   
ATOM   1892  O   ALA R 177      37.823  39.421  78.798  1.00  0.00           O   
ATOM   1893  CB  ALA R 177      40.951  39.734  77.698  1.00  0.00           C   
ATOM   1894  HN  ALA R 177      41.458  41.864  79.095  1.00  0.00           H   
ATOM   1895  HA  ALA R 177      39.292  40.991  77.531  1.00  0.00           H   
ATOM   1896  HB1 ALA R 177      41.614  40.275  76.990  1.00  0.00           H   
ATOM   1897  HB2 ALA R 177      41.553  39.300  78.524  1.00  0.00           H   
ATOM   1898  HB3 ALA R 177      40.527  38.868  77.145  1.00  0.00           H   
ATOM   1899  N   LEU R 178      39.423  39.418  80.422  1.00  0.00           N   
ATOM   1900  CA  LEU R 178      38.641  39.026  81.581  1.00  0.00           C   
ATOM   1901  C   LEU R 178      37.438  39.878  82.051  1.00  0.00           C   
ATOM   1902  O   LEU R 178      36.322  39.402  82.252  1.00  0.00           O   
ATOM   1903  CB  LEU R 178      39.581  38.724  82.799  1.00  0.00           C   
ATOM   1904  CG  LEU R 178      40.483  37.451  82.508  1.00  0.00           C   
ATOM   1905  CD1 LEU R 178      41.481  37.338  83.736  1.00  0.00           C   
ATOM   1906  CD2 LEU R 178      39.692  36.178  82.109  1.00  0.00           C   
ATOM   1907  HN  LEU R 178      40.401  39.589  80.514  1.00  0.00           H   
ATOM   1908  HA  LEU R 178      38.205  38.061  81.372  1.00  0.00           H   
ATOM   1909  HB1 LEU R 178      40.275  39.568  83.001  1.00  0.00           H   
ATOM   1910  HB2 LEU R 178      38.956  38.573  83.706  1.00  0.00           H   
ATOM   1911  HG  LEU R 178      41.087  37.714  81.614  1.00  0.00           H   
ATOM   1912 HD11 LEU R 178      41.045  36.776  84.589  1.00  0.00           H   
ATOM   1913 HD12 LEU R 178      42.315  36.696  83.381  1.00  0.00           H   
ATOM   1914 HD13 LEU R 178      41.857  38.361  83.957  1.00  0.00           H   
ATOM   1915 HD21 LEU R 178      39.070  35.834  82.964  1.00  0.00           H   
ATOM   1916 HD22 LEU R 178      39.075  36.335  81.198  1.00  0.00           H   
ATOM   1917 HD23 LEU R 178      40.326  35.301  81.862  1.00  0.00           H   
ATOM   1918  N   ASP R 179      37.589  41.215  82.125  1.00  0.00           N   
ATOM   1919  CA  ASP R 179      36.471  42.068  82.426  1.00  0.00           C   
ATOM   1920  C   ASP R 179      35.408  42.124  81.321  1.00  0.00           C   
ATOM   1921  O   ASP R 179      34.215  42.349  81.594  1.00  0.00           O   
ATOM   1922  CB  ASP R 179      37.018  43.485  82.565  1.00  0.00           C   
ATOM   1923  CG  ASP R 179      36.016  44.307  83.239  1.00  0.00           C   
ATOM   1924  OD1 ASP R 179      35.008  43.798  83.810  1.00  0.00           O   
ATOM   1925  OD2 ASP R 179      36.266  45.568  83.281  1.00  0.00           O 1-
ATOM   1926  HN  ASP R 179      38.483  41.639  82.004  1.00  0.00           H   
ATOM   1927  HA  ASP R 179      36.088  41.743  83.381  1.00  0.00           H   
ATOM   1928  HB1 ASP R 179      37.907  43.522  83.231  1.00  0.00           H   
ATOM   1929  HB2 ASP R 179      37.351  43.775  81.546  1.00  0.00           H   
ATOM   1930  N   PHE R 180      35.811  41.978  79.993  1.00  0.00           N   
ATOM   1931  CA  PHE R 180      34.843  42.131  78.855  1.00  0.00           C   
ATOM   1932  C   PHE R 180      33.927  40.976  78.546  1.00  0.00           C   
ATOM   1933  O   PHE R 180      34.388  39.819  78.460  1.00  0.00           O   
ATOM   1934  CB  PHE R 180      35.686  42.651  77.582  1.00  0.00           C   
ATOM   1935  CG  PHE R 180      34.744  43.001  76.434  1.00  0.00           C   
ATOM   1936  CD1 PHE R 180      34.089  44.212  76.479  1.00  0.00           C   
ATOM   1937  CD2 PHE R 180      34.702  42.117  75.332  1.00  0.00           C   
ATOM   1938  CE1 PHE R 180      33.329  44.535  75.352  1.00  0.00           C   
ATOM   1939  CE2 PHE R 180      33.943  42.543  74.232  1.00  0.00           C   
ATOM   1940  CZ  PHE R 180      33.216  43.722  74.270  1.00  0.00           C   
ATOM   1941  HN  PHE R 180      36.781  42.067  79.781  1.00  0.00           H   
ATOM   1942  HA  PHE R 180      34.194  42.980  79.016  1.00  0.00           H   
ATOM   1943  HB1 PHE R 180      36.177  43.617  77.827  1.00  0.00           H   
ATOM   1944  HB2 PHE R 180      36.473  41.898  77.361  1.00  0.00           H   
ATOM   1945  HD1 PHE R 180      34.151  44.786  77.392  1.00  0.00           H   
ATOM   1946  HD2 PHE R 180      35.270  41.206  75.212  1.00  0.00           H   
ATOM   1947  HE1 PHE R 180      32.666  45.387  75.311  1.00  0.00           H   
ATOM   1948  HE2 PHE R 180      33.931  41.863  73.394  1.00  0.00           H   
ATOM   1949  HZ  PHE R 180      32.609  44.121  73.471  1.00  0.00           H   
ATOM   1950  N   ARG R 181      32.660  41.177  78.199  1.00  0.00           N   
ATOM   1951  CA  ARG R 181      31.689  40.153  77.880  1.00  0.00           C   
ATOM   1952  C   ARG R 181      31.073  40.429  76.585  1.00  0.00           C   
ATOM   1953  O   ARG R 181      31.225  39.582  75.692  1.00  0.00           O   
ATOM   1954  CB  ARG R 181      30.689  40.112  79.036  1.00  0.00           C   
ATOM   1955  CG  ARG R 181      29.910  38.845  79.228  1.00  0.00           C   
ATOM   1956  CD  ARG R 181      28.910  38.423  78.155  1.00  0.00           C   
ATOM   1957  NE  ARG R 181      27.889  39.481  78.248  1.00  0.00           N   
ATOM   1958  CZ  ARG R 181      26.781  39.567  77.523  1.00  0.00           C   
ATOM   1959  NH1 ARG R 181      26.496  38.639  76.660  1.00  0.00           N 1+
ATOM   1960  NH2 ARG R 181      25.792  40.437  77.699  1.00  0.00           N   
ATOM   1961  HN  ARG R 181      32.335  42.109  78.343  1.00  0.00           H   
ATOM   1962  HA  ARG R 181      32.168  39.186  77.910  1.00  0.00           H   
ATOM   1963  HB1 ARG R 181      31.144  40.188  80.046  1.00  0.00           H   
ATOM   1964  HB2 ARG R 181      30.068  41.025  78.913  1.00  0.00           H   
ATOM   1965  HG1 ARG R 181      30.626  37.999  79.162  1.00  0.00           H   
ATOM   1966  HG2 ARG R 181      29.338  38.847  80.181  1.00  0.00           H   
ATOM   1967  HD1 ARG R 181      29.270  38.293  77.113  1.00  0.00           H   
ATOM   1968  HD2 ARG R 181      28.399  37.524  78.561  1.00  0.00           H   
ATOM   1969  HE  ARG R 181      27.808  40.085  79.041  1.00  0.00           H   
ATOM   1970 HH11 ARG R 181      26.912  37.732  76.711  1.00  0.00           H   
ATOM   1971 HH12 ARG R 181      25.785  38.795  75.974  1.00  0.00           H   
ATOM   1972 HH21 ARG R 181      26.138  41.261  78.146  1.00  0.00           H   
ATOM   1973 HH22 ARG R 181      24.919  40.527  77.219  1.00  0.00           H   
ATOM   1974  N   THR R 182      30.407  41.544  76.339  1.00  0.00           N   
ATOM   1975  CA  THR R 182      29.409  41.694  75.267  1.00  0.00           C   
ATOM   1976  C   THR R 182      29.782  41.317  73.840  1.00  0.00           C   
ATOM   1977  O   THR R 182      30.800  41.711  73.316  1.00  0.00           O   
ATOM   1978  CB  THR R 182      28.762  43.072  75.222  1.00  0.00           C   
ATOM   1979  CG2 THR R 182      29.705  44.297  74.845  1.00  0.00           C   
ATOM   1980  OG1 THR R 182      27.614  43.118  74.358  1.00  0.00           O   
ATOM   1981  HN  THR R 182      30.600  42.312  76.945  1.00  0.00           H   
ATOM   1982  HA  THR R 182      28.627  41.043  75.628  1.00  0.00           H   
ATOM   1983  HB  THR R 182      28.394  43.269  76.251  1.00  0.00           H   
ATOM   1984  HG1 THR R 182      26.947  43.723  74.689  1.00  0.00           H   
ATOM   1985 HG21 THR R 182      29.143  45.230  75.061  1.00  0.00           H   
ATOM   1986 HG22 THR R 182      30.589  44.230  75.514  1.00  0.00           H   
ATOM   1987 HG23 THR R 182      29.972  44.131  73.779  1.00  0.00           H   
ATOM   1988  N   PRO R 183      28.937  40.529  73.138  1.00  0.00           N   
ATOM   1989  CA  PRO R 183      29.138  40.384  71.718  1.00  0.00           C   
ATOM   1990  C   PRO R 183      28.598  41.586  70.854  1.00  0.00           C   
ATOM   1991  O   PRO R 183      28.602  41.489  69.608  1.00  0.00           O   
ATOM   1992  CB  PRO R 183      28.345  39.152  71.328  1.00  0.00           C   
ATOM   1993  CG  PRO R 183      27.270  39.112  72.461  1.00  0.00           C   
ATOM   1994  CD  PRO R 183      28.020  39.631  73.685  1.00  0.00           C   
ATOM   1995  HA  PRO R 183      30.202  40.237  71.605  1.00  0.00           H   
ATOM   1996  HB1 PRO R 183      27.798  39.185  70.362  1.00  0.00           H   
ATOM   1997  HB2 PRO R 183      29.026  38.295  71.519  1.00  0.00           H   
ATOM   1998  HG1 PRO R 183      26.602  39.944  72.150  1.00  0.00           H   
ATOM   1999  HG2 PRO R 183      26.825  38.108  72.630  1.00  0.00           H   
ATOM   2000  HD1 PRO R 183      27.425  40.116  74.489  1.00  0.00           H   
ATOM   2001  HD2 PRO R 183      28.643  38.810  74.099  1.00  0.00           H   
ATOM   2002  N   ARG R 184      28.266  42.790  71.435  1.00  0.00           N   
ATOM   2003  CA  ARG R 184      27.658  43.922  70.750  1.00  0.00           C   
ATOM   2004  C   ARG R 184      28.576  44.521  69.677  1.00  0.00           C   
ATOM   2005  O   ARG R 184      28.079  44.711  68.557  1.00  0.00           O   
ATOM   2006  CB  ARG R 184      27.238  44.942  71.869  1.00  0.00           C   
ATOM   2007  CG  ARG R 184      26.908  46.416  71.476  1.00  0.00           C   
ATOM   2008  CD  ARG R 184      25.666  46.712  70.651  1.00  0.00           C   
ATOM   2009  NE  ARG R 184      25.367  48.165  70.736  1.00  0.00           N   
ATOM   2010  CZ  ARG R 184      24.597  48.764  69.862  1.00  0.00           C   
ATOM   2011  NH1 ARG R 184      23.924  48.117  68.948  1.00  0.00           N 1+
ATOM   2012  NH2 ARG R 184      24.466  50.094  70.064  1.00  0.00           N   
ATOM   2013  HN  ARG R 184      28.178  42.834  72.427  1.00  0.00           H   
ATOM   2014  HA  ARG R 184      26.856  43.532  70.141  1.00  0.00           H   
ATOM   2015  HB1 ARG R 184      26.355  44.597  72.447  1.00  0.00           H   
ATOM   2016  HB2 ARG R 184      28.074  44.865  72.597  1.00  0.00           H   
ATOM   2017  HG1 ARG R 184      26.685  46.894  72.454  1.00  0.00           H   
ATOM   2018  HG2 ARG R 184      27.737  46.910  70.925  1.00  0.00           H   
ATOM   2019  HD1 ARG R 184      25.888  46.511  69.581  1.00  0.00           H   
ATOM   2020  HD2 ARG R 184      24.831  46.090  71.040  1.00  0.00           H   
ATOM   2021  HE  ARG R 184      25.520  48.809  71.486  1.00  0.00           H   
ATOM   2022 HH11 ARG R 184      24.118  47.136  68.907  1.00  0.00           H   
ATOM   2023 HH12 ARG R 184      23.372  48.606  68.272  1.00  0.00           H   
ATOM   2024 HH21 ARG R 184      24.923  50.549  70.827  1.00  0.00           H   
ATOM   2025 HH22 ARG R 184      23.815  50.606  69.503  1.00  0.00           H   
ATOM   2026  N   ASN R 185      29.881  44.738  69.974  1.00  0.00           N   
ATOM   2027  CA  ASN R 185      30.745  45.374  69.039  1.00  0.00           C   
ATOM   2028  C   ASN R 185      31.147  44.376  67.876  1.00  0.00           C   
ATOM   2029  O   ASN R 185      31.115  44.784  66.706  1.00  0.00           O   
ATOM   2030  CB  ASN R 185      32.130  45.867  69.711  1.00  0.00           C   
ATOM   2031  CG  ASN R 185      33.006  46.715  68.798  1.00  0.00           C   
ATOM   2032  ND2 ASN R 185      32.564  47.933  68.499  1.00  0.00           N   
ATOM   2033  OD1 ASN R 185      34.151  46.365  68.521  1.00  0.00           O   
ATOM   2034  HN  ASN R 185      30.133  44.301  70.834  1.00  0.00           H   
ATOM   2035  HA  ASN R 185      30.184  46.177  68.585  1.00  0.00           H   
ATOM   2036  HB1 ASN R 185      31.826  46.433  70.618  1.00  0.00           H   
ATOM   2037  HB2 ASN R 185      32.745  45.041  70.128  1.00  0.00           H   
ATOM   2038 HD21 ASN R 185      31.739  48.273  68.951  1.00  0.00           H   
ATOM   2039 HD22 ASN R 185      33.133  48.432  67.845  1.00  0.00           H   
ATOM   2040  N   ALA R 186      31.343  43.122  68.247  1.00  0.00           N   
ATOM   2041  CA  ALA R 186      31.551  42.078  67.273  1.00  0.00           C   
ATOM   2042  C   ALA R 186      30.497  41.946  66.170  1.00  0.00           C   
ATOM   2043  O   ALA R 186      30.849  41.841  64.994  1.00  0.00           O   
ATOM   2044  CB  ALA R 186      31.575  40.748  68.093  1.00  0.00           C   
ATOM   2045  HN  ALA R 186      31.152  42.812  69.175  1.00  0.00           H   
ATOM   2046  HA  ALA R 186      32.537  42.250  66.866  1.00  0.00           H   
ATOM   2047  HB1 ALA R 186      30.523  40.606  68.419  1.00  0.00           H   
ATOM   2048  HB2 ALA R 186      31.694  39.828  67.482  1.00  0.00           H   
ATOM   2049  HB3 ALA R 186      32.271  40.734  68.960  1.00  0.00           H   
ATOM   2050  N   LYS R 187      29.155  42.044  66.493  1.00  0.00           N   
ATOM   2051  CA  LYS R 187      27.993  42.177  65.628  1.00  0.00           C   
ATOM   2052  C   LYS R 187      28.030  43.482  64.788  1.00  0.00           C   
ATOM   2053  O   LYS R 187      27.615  43.506  63.663  1.00  0.00           O   
ATOM   2054  CB  LYS R 187      26.769  42.080  66.458  1.00  0.00           C   
ATOM   2055  CG  LYS R 187      26.521  40.681  67.093  1.00  0.00           C   
ATOM   2056  CD  LYS R 187      25.217  40.646  67.933  1.00  0.00           C   
ATOM   2057  CE  LYS R 187      23.900  40.635  67.069  1.00  0.00           C   
ATOM   2058  NZ  LYS R 187      22.693  40.609  67.912  1.00  0.00           N 1+
ATOM   2059  HN  LYS R 187      28.796  42.180  67.413  1.00  0.00           H   
ATOM   2060  HA  LYS R 187      28.080  41.367  64.918  1.00  0.00           H   
ATOM   2061  HB1 LYS R 187      26.829  42.729  67.357  1.00  0.00           H   
ATOM   2062  HB2 LYS R 187      25.863  42.302  65.854  1.00  0.00           H   
ATOM   2063  HG1 LYS R 187      26.413  39.837  66.377  1.00  0.00           H   
ATOM   2064  HG2 LYS R 187      27.343  40.375  67.775  1.00  0.00           H   
ATOM   2065  HD1 LYS R 187      25.312  39.774  68.614  1.00  0.00           H   
ATOM   2066  HD2 LYS R 187      25.084  41.548  68.567  1.00  0.00           H   
ATOM   2067  HE1 LYS R 187      23.871  41.592  66.505  1.00  0.00           H   
ATOM   2068  HE2 LYS R 187      23.943  39.767  66.379  1.00  0.00           H   
ATOM   2069  HZ1 LYS R 187      22.813  41.353  68.628  1.00  0.00           H   
ATOM   2070  HZ2 LYS R 187      21.814  40.739  67.372  1.00  0.00           H   
ATOM   2071  HZ3 LYS R 187      22.579  39.714  68.430  1.00  0.00           H   
ATOM   2072  N   ILE R 188      28.608  44.537  65.306  1.00  0.00           N   
ATOM   2073  CA  ILE R 188      28.676  45.759  64.581  1.00  0.00           C   
ATOM   2074  C   ILE R 188      29.809  45.640  63.484  1.00  0.00           C   
ATOM   2075  O   ILE R 188      29.564  45.794  62.282  1.00  0.00           O   
ATOM   2076  CB  ILE R 188      28.859  47.025  65.429  1.00  0.00           C   
ATOM   2077  CG1 ILE R 188      27.443  47.280  65.965  1.00  0.00           C   
ATOM   2078  CG2 ILE R 188      29.338  48.214  64.615  1.00  0.00           C   
ATOM   2079  CD  ILE R 188      27.235  48.314  67.126  1.00  0.00           C   
ATOM   2080  HN  ILE R 188      29.022  44.509  66.212  1.00  0.00           H   
ATOM   2081  HA  ILE R 188      27.816  45.805  63.929  1.00  0.00           H   
ATOM   2082  HB  ILE R 188      29.533  46.773  66.276  1.00  0.00           H   
ATOM   2083 HG11 ILE R 188      26.763  47.686  65.186  1.00  0.00           H   
ATOM   2084 HG12 ILE R 188      27.140  46.362  66.512  1.00  0.00           H   
ATOM   2085 HG21 ILE R 188      29.122  48.248  63.525  1.00  0.00           H   
ATOM   2086 HG22 ILE R 188      28.900  49.089  65.140  1.00  0.00           H   
ATOM   2087 HG23 ILE R 188      30.412  48.372  64.854  1.00  0.00           H   
ATOM   2088  HD1 ILE R 188      27.914  49.129  66.795  1.00  0.00           H   
ATOM   2089  HD2 ILE R 188      26.181  48.581  67.352  1.00  0.00           H   
ATOM   2090  HD3 ILE R 188      27.778  47.988  68.039  1.00  0.00           H   
ATOM   2091  N   ILE R 189      31.057  45.217  63.879  1.00  0.00           N   
ATOM   2092  CA  ILE R 189      32.229  45.231  62.952  1.00  0.00           C   
ATOM   2093  C   ILE R 189      32.018  44.183  61.765  1.00  0.00           C   
ATOM   2094  O   ILE R 189      32.320  44.486  60.598  1.00  0.00           O   
ATOM   2095  CB  ILE R 189      33.579  45.039  63.606  1.00  0.00           C   
ATOM   2096  CG1 ILE R 189      33.740  45.957  64.759  1.00  0.00           C   
ATOM   2097  CG2 ILE R 189      34.687  45.308  62.566  1.00  0.00           C   
ATOM   2098  CD  ILE R 189      33.525  47.433  64.567  1.00  0.00           C   
ATOM   2099  HN  ILE R 189      31.174  44.846  64.797  1.00  0.00           H   
ATOM   2100  HA  ILE R 189      32.293  46.198  62.477  1.00  0.00           H   
ATOM   2101  HB  ILE R 189      33.612  44.023  64.053  1.00  0.00           H   
ATOM   2102 HG11 ILE R 189      33.119  45.566  65.593  1.00  0.00           H   
ATOM   2103 HG12 ILE R 189      34.796  45.831  65.080  1.00  0.00           H   
ATOM   2104 HG21 ILE R 189      34.583  46.301  62.082  1.00  0.00           H   
ATOM   2105 HG22 ILE R 189      35.666  45.297  63.093  1.00  0.00           H   
ATOM   2106 HG23 ILE R 189      34.820  44.504  61.809  1.00  0.00           H   
ATOM   2107  HD1 ILE R 189      32.450  47.693  64.456  1.00  0.00           H   
ATOM   2108  HD2 ILE R 189      33.997  47.918  65.448  1.00  0.00           H   
ATOM   2109  HD3 ILE R 189      33.987  47.937  63.691  1.00  0.00           H   
ATOM   2110  N   ASN R 190      31.358  43.074  61.984  1.00  0.00           N   
ATOM   2111  CA  ASN R 190      30.873  42.168  60.918  1.00  0.00           C   
ATOM   2112  C   ASN R 190      29.855  42.777  59.908  1.00  0.00           C   
ATOM   2113  O   ASN R 190      30.020  42.744  58.694  1.00  0.00           O   
ATOM   2114  CB  ASN R 190      30.291  40.880  61.539  1.00  0.00           C   
ATOM   2115  CG  ASN R 190      31.323  40.017  62.225  1.00  0.00           C   
ATOM   2116  ND2 ASN R 190      30.963  39.304  63.297  1.00  0.00           N   
ATOM   2117  OD1 ASN R 190      32.450  39.981  61.746  1.00  0.00           O   
ATOM   2118  HN  ASN R 190      31.131  42.912  62.942  1.00  0.00           H   
ATOM   2119  HA  ASN R 190      31.650  41.856  60.236  1.00  0.00           H   
ATOM   2120  HB1 ASN R 190      29.423  41.049  62.211  1.00  0.00           H   
ATOM   2121  HB2 ASN R 190      29.855  40.353  60.664  1.00  0.00           H   
ATOM   2122 HD21 ASN R 190      29.982  39.122  63.369  1.00  0.00           H   
ATOM   2123 HD22 ASN R 190      31.710  38.901  63.825  1.00  0.00           H   
ATOM   2124  N   VAL R 191      28.871  43.523  60.509  1.00  0.00           N   
ATOM   2125  CA  VAL R 191      27.927  44.274  59.692  1.00  0.00           C   
ATOM   2126  C   VAL R 191      28.616  45.346  58.830  1.00  0.00           C   
ATOM   2127  O   VAL R 191      28.316  45.552  57.638  1.00  0.00           O   
ATOM   2128  CB  VAL R 191      26.794  44.842  60.571  1.00  0.00           C   
ATOM   2129  CG1 VAL R 191      26.087  46.064  59.989  1.00  0.00           C   
ATOM   2130  CG2 VAL R 191      25.736  43.753  60.773  1.00  0.00           C   
ATOM   2131  HN  VAL R 191      28.889  43.639  61.499  1.00  0.00           H   
ATOM   2132  HA  VAL R 191      27.481  43.532  59.046  1.00  0.00           H   
ATOM   2133  HB  VAL R 191      27.387  45.096  61.476  1.00  0.00           H   
ATOM   2134 HG11 VAL R 191      26.753  46.944  59.861  1.00  0.00           H   
ATOM   2135 HG12 VAL R 191      25.515  45.795  59.075  1.00  0.00           H   
ATOM   2136 HG13 VAL R 191      25.311  46.318  60.742  1.00  0.00           H   
ATOM   2137 HG21 VAL R 191      26.106  42.821  61.251  1.00  0.00           H   
ATOM   2138 HG22 VAL R 191      24.888  44.268  61.274  1.00  0.00           H   
ATOM   2139 HG23 VAL R 191      25.294  43.475  59.792  1.00  0.00           H   
ATOM   2140  N   CYS R 192      29.676  46.017  59.407  1.00  0.00           N   
ATOM   2141  CA  CYS R 192      30.523  46.922  58.651  1.00  0.00           C   
ATOM   2142  C   CYS R 192      31.237  46.132  57.529  1.00  0.00           C   
ATOM   2143  O   CYS R 192      31.139  46.396  56.329  1.00  0.00           O   
ATOM   2144  CB  CYS R 192      31.529  47.651  59.617  1.00  0.00           C   
ATOM   2145  SG  CYS R 192      32.523  48.803  58.801  1.00  0.00           S   
ATOM   2146  HN  CYS R 192      29.910  45.712  60.327  1.00  0.00           H   
ATOM   2147  HA  CYS R 192      30.020  47.796  58.263  1.00  0.00           H   
ATOM   2148  HB1 CYS R 192      30.946  48.252  60.348  1.00  0.00           H   
ATOM   2149  HB2 CYS R 192      32.155  46.932  60.188  1.00  0.00           H   
ATOM   2150  HG1 CYS R 192      33.680  48.275  59.174  1.00  0.00           H   
ATOM   2151  N   ASN R 193      31.947  45.042  57.928  1.00  0.00           N   
ATOM   2152  CA  ASN R 193      32.828  44.258  57.012  1.00  0.00           C   
ATOM   2153  C   ASN R 193      32.051  43.548  55.839  1.00  0.00           C   
ATOM   2154  O   ASN R 193      32.556  43.403  54.773  1.00  0.00           O   
ATOM   2155  CB  ASN R 193      33.595  43.153  57.815  1.00  0.00           C   
ATOM   2156  CG  ASN R 193      34.598  43.653  58.790  1.00  0.00           C   
ATOM   2157  ND2 ASN R 193      34.942  42.816  59.820  1.00  0.00           N   
ATOM   2158  OD1 ASN R 193      35.191  44.769  58.558  1.00  0.00           O   
ATOM   2159  HN  ASN R 193      32.152  44.763  58.863  1.00  0.00           H   
ATOM   2160  HA  ASN R 193      33.575  44.925  56.607  1.00  0.00           H   
ATOM   2161  HB1 ASN R 193      32.782  42.535  58.251  1.00  0.00           H   
ATOM   2162  HB2 ASN R 193      34.083  42.613  56.975  1.00  0.00           H   
ATOM   2163 HD21 ASN R 193      34.629  41.866  59.831  1.00  0.00           H   
ATOM   2164 HD22 ASN R 193      35.784  42.944  60.345  1.00  0.00           H   
ATOM   2165  N   TRP R 194      30.727  43.201  55.978  1.00  0.00           N   
ATOM   2166  CA  TRP R 194      29.835  42.730  54.875  1.00  0.00           C   
ATOM   2167  C   TRP R 194      29.567  43.802  53.847  1.00  0.00           C   
ATOM   2168  O   TRP R 194      29.583  43.619  52.634  1.00  0.00           O   
ATOM   2169  CB  TRP R 194      28.486  42.219  55.384  1.00  0.00           C   
ATOM   2170  CG  TRP R 194      28.467  40.748  55.738  1.00  0.00           C   
ATOM   2171  CD1 TRP R 194      28.562  40.334  57.011  1.00  0.00           C   
ATOM   2172  CD2 TRP R 194      28.411  39.586  54.886  1.00  0.00           C   
ATOM   2173  CE2 TRP R 194      28.411  38.524  55.757  1.00  0.00           C   
ATOM   2174  CE3 TRP R 194      28.232  39.436  53.462  1.00  0.00           C   
ATOM   2175  NE1 TRP R 194      28.467  38.988  57.058  1.00  0.00           N   
ATOM   2176  CZ2 TRP R 194      28.240  37.213  55.252  1.00  0.00           C   
ATOM   2177  CZ3 TRP R 194      28.239  38.089  52.948  1.00  0.00           C   
ATOM   2178  CH2 TRP R 194      28.230  37.061  53.879  1.00  0.00           C   
ATOM   2179  HN  TRP R 194      30.331  43.334  56.883  1.00  0.00           H   
ATOM   2180  HA  TRP R 194      30.341  42.014  54.244  1.00  0.00           H   
ATOM   2181  HB1 TRP R 194      28.128  42.839  56.233  1.00  0.00           H   
ATOM   2182  HB2 TRP R 194      27.709  42.147  54.592  1.00  0.00           H   
ATOM   2183  HD1 TRP R 194      28.961  40.981  57.778  1.00  0.00           H   
ATOM   2184  HE1 TRP R 194      28.761  38.409  57.787  1.00  0.00           H   
ATOM   2185  HE3 TRP R 194      28.227  40.362  52.904  1.00  0.00           H   
ATOM   2186  HZ2 TRP R 194      28.267  36.467  56.031  1.00  0.00           H   
ATOM   2187  HZ3 TRP R 194      27.984  37.870  51.922  1.00  0.00           H   
ATOM   2188  HH2 TRP R 194      28.098  36.046  53.533  1.00  0.00           H   
ATOM   2189  N   ILE R 195      29.359  45.046  54.352  1.00  0.00           N   
ATOM   2190  CA  ILE R 195      29.352  46.214  53.503  1.00  0.00           C   
ATOM   2191  C   ILE R 195      30.731  46.569  52.918  1.00  0.00           C   
ATOM   2192  O   ILE R 195      30.806  46.903  51.753  1.00  0.00           O   
ATOM   2193  CB  ILE R 195      28.720  47.357  54.361  1.00  0.00           C   
ATOM   2194  CG1 ILE R 195      27.277  46.989  54.810  1.00  0.00           C   
ATOM   2195  CG2 ILE R 195      28.832  48.720  53.774  1.00  0.00           C   
ATOM   2196  CD  ILE R 195      26.198  46.788  53.662  1.00  0.00           C   
ATOM   2197  HN  ILE R 195      29.294  45.148  55.341  1.00  0.00           H   
ATOM   2198  HA  ILE R 195      28.611  45.971  52.756  1.00  0.00           H   
ATOM   2199  HB  ILE R 195      29.280  47.464  55.314  1.00  0.00           H   
ATOM   2200 HG11 ILE R 195      27.369  46.167  55.552  1.00  0.00           H   
ATOM   2201 HG12 ILE R 195      26.906  47.795  55.479  1.00  0.00           H   
ATOM   2202 HG21 ILE R 195      29.851  48.800  53.334  1.00  0.00           H   
ATOM   2203 HG22 ILE R 195      28.071  48.938  52.994  1.00  0.00           H   
ATOM   2204 HG23 ILE R 195      28.808  49.515  54.549  1.00  0.00           H   
ATOM   2205  HD1 ILE R 195      26.536  45.930  53.042  1.00  0.00           H   
ATOM   2206  HD2 ILE R 195      25.177  46.608  54.058  1.00  0.00           H   
ATOM   2207  HD3 ILE R 195      26.243  47.732  53.079  1.00  0.00           H   
ATOM   2208  N   LEU R 196      31.934  46.569  53.687  1.00  0.00           N   
ATOM   2209  CA  LEU R 196      33.218  46.699  52.994  1.00  0.00           C   
ATOM   2210  C   LEU R 196      33.445  45.713  51.921  1.00  0.00           C   
ATOM   2211  O   LEU R 196      33.970  45.971  50.846  1.00  0.00           O   
ATOM   2212  CB  LEU R 196      34.396  46.569  53.947  1.00  0.00           C   
ATOM   2213  CG  LEU R 196      34.211  47.534  55.123  1.00  0.00           C   
ATOM   2214  CD1 LEU R 196      35.374  47.380  56.028  1.00  0.00           C   
ATOM   2215  CD2 LEU R 196      34.049  48.961  54.831  1.00  0.00           C   
ATOM   2216  HN  LEU R 196      31.902  46.555  54.684  1.00  0.00           H   
ATOM   2217  HA  LEU R 196      33.175  47.696  52.581  1.00  0.00           H   
ATOM   2218  HB1 LEU R 196      34.482  45.512  54.280  1.00  0.00           H   
ATOM   2219  HB2 LEU R 196      35.338  46.877  53.444  1.00  0.00           H   
ATOM   2220  HG  LEU R 196      33.330  47.181  55.702  1.00  0.00           H   
ATOM   2221 HD11 LEU R 196      36.322  47.580  55.485  1.00  0.00           H   
ATOM   2222 HD12 LEU R 196      35.288  48.038  56.919  1.00  0.00           H   
ATOM   2223 HD13 LEU R 196      35.358  46.401  56.557  1.00  0.00           H   
ATOM   2224 HD21 LEU R 196      33.180  49.148  54.165  1.00  0.00           H   
ATOM   2225 HD22 LEU R 196      34.088  49.694  55.666  1.00  0.00           H   
ATOM   2226 HD23 LEU R 196      34.949  49.224  54.235  1.00  0.00           H   
ATOM   2227  N   SER R 197      32.953  44.423  52.145  1.00  0.00           N   
ATOM   2228  CA  SER R 197      32.923  43.334  51.101  1.00  0.00           C   
ATOM   2229  C   SER R 197      31.979  43.724  49.903  1.00  0.00           C   
ATOM   2230  O   SER R 197      32.259  43.404  48.764  1.00  0.00           O   
ATOM   2231  CB  SER R 197      32.405  41.993  51.648  1.00  0.00           C   
ATOM   2232  OG  SER R 197      33.021  41.601  52.869  1.00  0.00           O   
ATOM   2233  HN  SER R 197      32.588  44.129  53.025  1.00  0.00           H   
ATOM   2234  HA  SER R 197      33.931  43.226  50.726  1.00  0.00           H   
ATOM   2235  HB1 SER R 197      31.295  41.998  51.694  1.00  0.00           H   
ATOM   2236  HB2 SER R 197      32.592  41.222  50.870  1.00  0.00           H   
ATOM   2237  HG1 SER R 197      32.741  42.199  53.565  1.00  0.00           H   
ATOM   2238  N   SER R 198      30.819  44.331  50.183  1.00  0.00           N   
ATOM   2239  CA  SER R 198      29.828  44.587  49.137  1.00  0.00           C   
ATOM   2240  C   SER R 198      30.236  45.696  48.248  1.00  0.00           C   
ATOM   2241  O   SER R 198      29.919  45.589  47.069  1.00  0.00           O   
ATOM   2242  CB  SER R 198      28.462  45.063  49.757  1.00  0.00           C   
ATOM   2243  OG  SER R 198      27.722  44.070  50.442  1.00  0.00           O   
ATOM   2244  HN  SER R 198      30.428  44.225  51.094  1.00  0.00           H   
ATOM   2245  HA  SER R 198      29.651  43.672  48.592  1.00  0.00           H   
ATOM   2246  HB1 SER R 198      28.522  45.996  50.357  1.00  0.00           H   
ATOM   2247  HB2 SER R 198      27.818  45.305  48.885  1.00  0.00           H   
ATOM   2248  HG1 SER R 198      28.269  43.758  51.167  1.00  0.00           H   
ATOM   2249  N   ALA R 199      31.043  46.683  48.679  1.00  0.00           N   
ATOM   2250  CA  ALA R 199      31.645  47.684  47.796  1.00  0.00           C   
ATOM   2251  C   ALA R 199      32.555  47.052  46.761  1.00  0.00           C   
ATOM   2252  O   ALA R 199      32.479  47.290  45.500  1.00  0.00           O   
ATOM   2253  CB  ALA R 199      32.224  48.760  48.695  1.00  0.00           C   
ATOM   2254  HN  ALA R 199      31.293  46.767  49.640  1.00  0.00           H   
ATOM   2255  HA  ALA R 199      30.860  48.178  47.243  1.00  0.00           H   
ATOM   2256  HB1 ALA R 199      32.480  49.604  48.021  1.00  0.00           H   
ATOM   2257  HB2 ALA R 199      31.456  49.040  49.447  1.00  0.00           H   
ATOM   2258  HB3 ALA R 199      33.101  48.438  49.297  1.00  0.00           H   
ATOM   2259  N   ILE R 200      33.432  46.109  47.213  1.00  0.00           N   
ATOM   2260  CA  ILE R 200      34.277  45.259  46.355  1.00  0.00           C   
ATOM   2261  C   ILE R 200      33.400  44.488  45.311  1.00  0.00           C   
ATOM   2262  O   ILE R 200      33.718  44.297  44.115  1.00  0.00           O   
ATOM   2263  CB  ILE R 200      35.298  44.403  47.146  1.00  0.00           C   
ATOM   2264  CG1 ILE R 200      36.133  45.315  48.068  1.00  0.00           C   
ATOM   2265  CG2 ILE R 200      36.182  43.595  46.188  1.00  0.00           C   
ATOM   2266  CD  ILE R 200      37.103  44.568  48.976  1.00  0.00           C   
ATOM   2267  HN  ILE R 200      33.544  45.935  48.188  1.00  0.00           H   
ATOM   2268  HA  ILE R 200      34.908  45.903  45.761  1.00  0.00           H   
ATOM   2269  HB  ILE R 200      34.687  43.658  47.699  1.00  0.00           H   
ATOM   2270 HG11 ILE R 200      36.745  46.027  47.475  1.00  0.00           H   
ATOM   2271 HG12 ILE R 200      35.434  45.879  48.721  1.00  0.00           H   
ATOM   2272 HG21 ILE R 200      36.880  42.931  46.740  1.00  0.00           H   
ATOM   2273 HG22 ILE R 200      35.563  42.858  45.631  1.00  0.00           H   
ATOM   2274 HG23 ILE R 200      36.776  44.364  45.651  1.00  0.00           H   
ATOM   2275  HD1 ILE R 200      37.584  45.278  49.682  1.00  0.00           H   
ATOM   2276  HD2 ILE R 200      36.574  43.750  49.510  1.00  0.00           H   
ATOM   2277  HD3 ILE R 200      37.874  44.041  48.372  1.00  0.00           H   
ATOM   2278  N   GLY R 201      32.163  44.037  45.748  1.00  0.00           N   
ATOM   2279  CA  GLY R 201      31.087  43.302  45.052  1.00  0.00           C   
ATOM   2280  C   GLY R 201      30.292  44.044  43.936  1.00  0.00           C   
ATOM   2281  O   GLY R 201      29.788  43.388  43.052  1.00  0.00           O   
ATOM   2282  HN  GLY R 201      31.994  44.155  46.723  1.00  0.00           H   
ATOM   2283  HA1 GLY R 201      31.511  42.500  44.465  1.00  0.00           H   
ATOM   2284  HA2 GLY R 201      30.437  42.759  45.723  1.00  0.00           H   
ATOM   2285  N   LEU R 202      30.305  45.398  43.948  1.00  0.00           N   
ATOM   2286  CA  LEU R 202      29.634  46.248  42.967  1.00  0.00           C   
ATOM   2287  C   LEU R 202      30.060  45.955  41.499  1.00  0.00           C   
ATOM   2288  O   LEU R 202      29.132  45.761  40.709  1.00  0.00           O   
ATOM   2289  CB  LEU R 202      29.795  47.821  43.293  1.00  0.00           C   
ATOM   2290  CG  LEU R 202      28.815  48.265  44.447  1.00  0.00           C   
ATOM   2291  CD1 LEU R 202      29.137  49.633  45.012  1.00  0.00           C   
ATOM   2292  CD2 LEU R 202      27.358  48.254  43.815  1.00  0.00           C   
ATOM   2293  HN  LEU R 202      30.681  45.930  44.703  1.00  0.00           H   
ATOM   2294  HA  LEU R 202      28.572  46.054  42.995  1.00  0.00           H   
ATOM   2295  HB1 LEU R 202      30.861  47.967  43.570  1.00  0.00           H   
ATOM   2296  HB2 LEU R 202      29.491  48.406  42.398  1.00  0.00           H   
ATOM   2297  HG  LEU R 202      28.929  47.453  45.197  1.00  0.00           H   
ATOM   2298 HD11 LEU R 202      29.069  50.489  44.306  1.00  0.00           H   
ATOM   2299 HD12 LEU R 202      28.361  49.851  45.776  1.00  0.00           H   
ATOM   2300 HD13 LEU R 202      30.115  49.580  45.539  1.00  0.00           H   
ATOM   2301 HD21 LEU R 202      26.694  48.312  44.704  1.00  0.00           H   
ATOM   2302 HD22 LEU R 202      27.050  49.019  43.069  1.00  0.00           H   
ATOM   2303 HD23 LEU R 202      27.144  47.262  43.363  1.00  0.00           H   
ATOM   2304  N   PRO R 203      31.354  45.838  41.190  1.00  0.00           N   
ATOM   2305  CA  PRO R 203      31.806  45.647  39.776  1.00  0.00           C   
ATOM   2306  C   PRO R 203      31.545  44.237  39.320  1.00  0.00           C   
ATOM   2307  O   PRO R 203      31.320  43.973  38.182  1.00  0.00           O   
ATOM   2308  CB  PRO R 203      33.291  46.072  39.719  1.00  0.00           C   
ATOM   2309  CG  PRO R 203      33.708  46.241  41.215  1.00  0.00           C   
ATOM   2310  CD  PRO R 203      32.366  46.600  41.794  1.00  0.00           C   
ATOM   2311  HA  PRO R 203      31.256  46.236  39.057  1.00  0.00           H   
ATOM   2312  HB1 PRO R 203      33.949  45.362  39.171  1.00  0.00           H   
ATOM   2313  HB2 PRO R 203      33.281  47.094  39.286  1.00  0.00           H   
ATOM   2314  HG1 PRO R 203      34.135  45.310  41.645  1.00  0.00           H   
ATOM   2315  HG2 PRO R 203      34.392  47.113  41.282  1.00  0.00           H   
ATOM   2316  HD1 PRO R 203      32.406  46.219  42.837  1.00  0.00           H   
ATOM   2317  HD2 PRO R 203      32.249  47.692  41.625  1.00  0.00           H   
ATOM   2318  N   VAL R 204      31.623  43.293  40.353  1.00  0.00           N   
ATOM   2319  CA  VAL R 204      31.620  41.907  40.148  1.00  0.00           C   
ATOM   2320  C   VAL R 204      30.164  41.503  39.660  1.00  0.00           C   
ATOM   2321  O   VAL R 204      29.979  40.806  38.697  1.00  0.00           O   
ATOM   2322  CB  VAL R 204      31.948  41.011  41.348  1.00  0.00           C   
ATOM   2323  CG1 VAL R 204      31.986  39.465  40.975  1.00  0.00           C   
ATOM   2324  CG2 VAL R 204      33.411  41.360  41.870  1.00  0.00           C   
ATOM   2325  HN  VAL R 204      31.984  43.585  41.235  1.00  0.00           H   
ATOM   2326  HA  VAL R 204      32.348  41.661  39.390  1.00  0.00           H   
ATOM   2327  HB  VAL R 204      31.236  41.283  42.157  1.00  0.00           H   
ATOM   2328 HG11 VAL R 204      30.977  39.146  40.635  1.00  0.00           H   
ATOM   2329 HG12 VAL R 204      32.647  39.331  40.093  1.00  0.00           H   
ATOM   2330 HG13 VAL R 204      32.389  38.909  41.849  1.00  0.00           H   
ATOM   2331 HG21 VAL R 204      33.392  42.465  41.986  1.00  0.00           H   
ATOM   2332 HG22 VAL R 204      33.567  40.880  42.860  1.00  0.00           H   
ATOM   2333 HG23 VAL R 204      34.213  40.986  41.198  1.00  0.00           H   
ATOM   2334  N   MET R 205      29.013  42.030  40.248  1.00  0.00           N   
ATOM   2335  CA  MET R 205      27.664  41.946  39.709  1.00  0.00           C   
ATOM   2336  C   MET R 205      27.497  42.553  38.361  1.00  0.00           C   
ATOM   2337  O   MET R 205      26.790  41.950  37.564  1.00  0.00           O   
ATOM   2338  CB  MET R 205      26.728  42.877  40.644  1.00  0.00           C   
ATOM   2339  CG  MET R 205      26.494  42.317  42.076  1.00  0.00           C   
ATOM   2340  SD  MET R 205      26.393  40.441  42.255  1.00  0.00           S   
ATOM   2341  CE  MET R 205      26.390  40.431  44.172  1.00  0.00           C   
ATOM   2342  HN  MET R 205      29.069  42.576  41.080  1.00  0.00           H   
ATOM   2343  HA  MET R 205      27.399  40.899  39.719  1.00  0.00           H   
ATOM   2344  HB1 MET R 205      27.262  43.839  40.799  1.00  0.00           H   
ATOM   2345  HB2 MET R 205      25.681  42.995  40.293  1.00  0.00           H   
ATOM   2346  HG1 MET R 205      27.408  42.594  42.643  1.00  0.00           H   
ATOM   2347  HG2 MET R 205      25.679  42.903  42.553  1.00  0.00           H   
ATOM   2348  HE1 MET R 205      26.380  39.366  44.488  1.00  0.00           H   
ATOM   2349  HE2 MET R 205      27.307  40.906  44.578  1.00  0.00           H   
ATOM   2350  HE3 MET R 205      25.528  41.062  44.476  1.00  0.00           H   
ATOM   2351  N   PHE R 206      28.059  43.755  38.078  1.00  0.00           N   
ATOM   2352  CA  PHE R 206      28.038  44.407  36.782  1.00  0.00           C   
ATOM   2353  C   PHE R 206      28.739  43.623  35.689  1.00  0.00           C   
ATOM   2354  O   PHE R 206      28.163  43.401  34.676  1.00  0.00           O   
ATOM   2355  CB  PHE R 206      28.671  45.905  36.760  1.00  0.00           C   
ATOM   2356  CG  PHE R 206      27.920  46.805  37.612  1.00  0.00           C   
ATOM   2357  CD1 PHE R 206      28.528  47.754  38.457  1.00  0.00           C   
ATOM   2358  CD2 PHE R 206      26.478  46.927  37.458  1.00  0.00           C   
ATOM   2359  CE1 PHE R 206      27.770  48.739  39.035  1.00  0.00           C   
ATOM   2360  CE2 PHE R 206      25.753  47.785  38.251  1.00  0.00           C   
ATOM   2361  CZ  PHE R 206      26.430  48.661  39.003  1.00  0.00           C   
ATOM   2362  HN  PHE R 206      28.546  44.191  38.832  1.00  0.00           H   
ATOM   2363  HA  PHE R 206      26.984  44.431  36.550  1.00  0.00           H   
ATOM   2364  HB1 PHE R 206      29.737  45.921  37.073  1.00  0.00           H   
ATOM   2365  HB2 PHE R 206      28.534  46.357  35.756  1.00  0.00           H   
ATOM   2366  HD1 PHE R 206      29.593  47.789  38.633  1.00  0.00           H   
ATOM   2367  HD2 PHE R 206      25.986  46.363  36.679  1.00  0.00           H   
ATOM   2368  HE1 PHE R 206      28.277  49.653  39.309  1.00  0.00           H   
ATOM   2369  HE2 PHE R 206      24.688  47.969  38.269  1.00  0.00           H   
ATOM   2370  HZ  PHE R 206      25.933  49.541  39.385  1.00  0.00           H   
ATOM   2371  N   MET R 207      29.954  43.088  35.924  1.00  0.00           N   
ATOM   2372  CA  MET R 207      30.713  42.575  34.801  1.00  0.00           C   
ATOM   2373  C   MET R 207      30.697  41.034  34.758  1.00  0.00           C   
ATOM   2374  O   MET R 207      31.073  40.395  33.739  1.00  0.00           O   
ATOM   2375  CB  MET R 207      32.244  42.994  34.896  1.00  0.00           C   
ATOM   2376  CG  MET R 207      32.525  44.504  34.823  1.00  0.00           C   
ATOM   2377  SD  MET R 207      32.148  45.225  33.221  1.00  0.00           S   
ATOM   2378  CE  MET R 207      30.747  46.310  33.819  1.00  0.00           C   
ATOM   2379  HN  MET R 207      30.411  43.375  36.762  1.00  0.00           H   
ATOM   2380  HA  MET R 207      30.230  42.827  33.869  1.00  0.00           H   
ATOM   2381  HB1 MET R 207      32.555  42.682  35.916  1.00  0.00           H   
ATOM   2382  HB2 MET R 207      32.791  42.494  34.068  1.00  0.00           H   
ATOM   2383  HG1 MET R 207      31.857  44.930  35.602  1.00  0.00           H   
ATOM   2384  HG2 MET R 207      33.529  44.824  35.177  1.00  0.00           H   
ATOM   2385  HE1 MET R 207      31.075  46.993  34.631  1.00  0.00           H   
ATOM   2386  HE2 MET R 207      30.328  46.957  33.020  1.00  0.00           H   
ATOM   2387  HE3 MET R 207      29.910  45.686  34.199  1.00  0.00           H   
ATOM   2388  N   ALA R 208      30.203  40.340  35.824  1.00  0.00           N   
ATOM   2389  CA  ALA R 208      29.838  38.893  35.720  1.00  0.00           C   
ATOM   2390  C   ALA R 208      28.836  38.702  34.721  1.00  0.00           C   
ATOM   2391  O   ALA R 208      27.803  39.351  34.721  1.00  0.00           O   
ATOM   2392  CB  ALA R 208      29.466  38.236  37.093  1.00  0.00           C   
ATOM   2393  HN  ALA R 208      29.975  40.760  36.699  1.00  0.00           H   
ATOM   2394  HA  ALA R 208      30.721  38.336  35.441  1.00  0.00           H   
ATOM   2395  HB1 ALA R 208      30.304  38.230  37.822  1.00  0.00           H   
ATOM   2396  HB2 ALA R 208      28.583  38.736  37.545  1.00  0.00           H   
ATOM   2397  HB3 ALA R 208      29.033  37.216  37.002  1.00  0.00           H   
ATOM   2398  N   THR R 209      28.940  37.707  33.798  1.00  0.00           N   
ATOM   2399  CA  THR R 209      28.026  37.458  32.687  1.00  0.00           C   
ATOM   2400  C   THR R 209      28.055  35.990  32.274  1.00  0.00           C   
ATOM   2401  O   THR R 209      28.957  35.188  32.604  1.00  0.00           O   
ATOM   2402  CB  THR R 209      28.326  38.211  31.406  1.00  0.00           C   
ATOM   2403  CG2 THR R 209      29.797  37.962  30.902  1.00  0.00           C   
ATOM   2404  OG1 THR R 209      27.405  38.086  30.306  1.00  0.00           O   
ATOM   2405  HN  THR R 209      29.714  37.085  33.701  1.00  0.00           H   
ATOM   2406  HA  THR R 209      27.005  37.662  32.975  1.00  0.00           H   
ATOM   2407  HB  THR R 209      28.238  39.242  31.811  1.00  0.00           H   
ATOM   2408  HG1 THR R 209      27.636  37.275  29.845  1.00  0.00           H   
ATOM   2409 HG21 THR R 209      30.424  38.026  31.816  1.00  0.00           H   
ATOM   2410 HG22 THR R 209      29.941  36.920  30.545  1.00  0.00           H   
ATOM   2411 HG23 THR R 209      30.033  38.729  30.134  1.00  0.00           H   
ATOM   2412  N   THR R 210      26.930  35.447  31.749  1.00  0.00           N   
ATOM   2413  CA  THR R 210      26.974  34.163  30.960  1.00  0.00           C   
ATOM   2414  C   THR R 210      27.483  34.433  29.675  1.00  0.00           C   
ATOM   2415  O   THR R 210      27.178  35.444  29.066  1.00  0.00           O   
ATOM   2416  CB  THR R 210      25.715  33.311  30.893  1.00  0.00           C   
ATOM   2417  CG2 THR R 210      25.339  32.760  32.228  1.00  0.00           C   
ATOM   2418  OG1 THR R 210      24.619  34.096  30.382  1.00  0.00           O   
ATOM   2419  HN  THR R 210      26.222  36.108  31.512  1.00  0.00           H   
ATOM   2420  HA  THR R 210      27.715  33.518  31.409  1.00  0.00           H   
ATOM   2421  HB  THR R 210      25.802  32.483  30.158  1.00  0.00           H   
ATOM   2422  HG1 THR R 210      24.829  34.069  29.446  1.00  0.00           H   
ATOM   2423 HG21 THR R 210      25.883  33.225  33.078  1.00  0.00           H   
ATOM   2424 HG22 THR R 210      24.261  32.972  32.399  1.00  0.00           H   
ATOM   2425 HG23 THR R 210      25.369  31.649  32.254  1.00  0.00           H   
ATOM   2426  N   LYS R 211      28.335  33.584  29.169  1.00  0.00           N   
ATOM   2427  CA  LYS R 211      28.798  33.630  27.814  1.00  0.00           C   
ATOM   2428  C   LYS R 211      28.332  32.355  27.153  1.00  0.00           C   
ATOM   2429  O   LYS R 211      28.435  31.258  27.701  1.00  0.00           O   
ATOM   2430  CB  LYS R 211      30.322  33.824  27.550  1.00  0.00           C   
ATOM   2431  CG  LYS R 211      30.650  35.273  27.692  1.00  0.00           C   
ATOM   2432  CD  LYS R 211      32.123  35.380  27.387  1.00  0.00           C   
ATOM   2433  CE  LYS R 211      32.495  35.059  25.979  1.00  0.00           C   
ATOM   2434  NZ  LYS R 211      33.944  35.327  25.778  1.00  0.00           N 1+
ATOM   2435  HN  LYS R 211      28.680  32.770  29.629  1.00  0.00           H   
ATOM   2436  HA  LYS R 211      28.402  34.460  27.247  1.00  0.00           H   
ATOM   2437  HB1 LYS R 211      31.007  33.272  28.229  1.00  0.00           H   
ATOM   2438  HB2 LYS R 211      30.520  33.454  26.521  1.00  0.00           H   
ATOM   2439  HG1 LYS R 211      30.112  35.959  27.005  1.00  0.00           H   
ATOM   2440  HG2 LYS R 211      30.430  35.574  28.740  1.00  0.00           H   
ATOM   2441  HD1 LYS R 211      32.432  36.401  27.699  1.00  0.00           H   
ATOM   2442  HD2 LYS R 211      32.597  34.671  28.098  1.00  0.00           H   
ATOM   2443  HE1 LYS R 211      32.276  34.039  25.596  1.00  0.00           H   
ATOM   2444  HE2 LYS R 211      32.051  35.781  25.261  1.00  0.00           H   
ATOM   2445  HZ1 LYS R 211      34.026  36.351  25.932  1.00  0.00           H   
ATOM   2446  HZ2 LYS R 211      34.517  34.749  26.427  1.00  0.00           H   
ATOM   2447  HZ3 LYS R 211      34.141  35.077  24.788  1.00  0.00           H   
ATOM   2448  N   TYR R 212      27.981  32.472  25.842  1.00  0.00           N   
ATOM   2449  CA  TYR R 212      27.553  31.393  24.993  1.00  0.00           C   
ATOM   2450  C   TYR R 212      28.722  30.897  24.267  1.00  0.00           C   
ATOM   2451  O   TYR R 212      29.568  31.692  23.759  1.00  0.00           O   
ATOM   2452  CB  TYR R 212      26.503  31.781  23.899  1.00  0.00           C   
ATOM   2453  CG  TYR R 212      25.160  32.161  24.338  1.00  0.00           C   
ATOM   2454  CD1 TYR R 212      24.643  33.454  24.219  1.00  0.00           C   
ATOM   2455  CD2 TYR R 212      24.276  31.201  24.888  1.00  0.00           C   
ATOM   2456  CE1 TYR R 212      23.439  33.834  24.778  1.00  0.00           C   
ATOM   2457  CE2 TYR R 212      22.991  31.532  25.444  1.00  0.00           C   
ATOM   2458  CZ  TYR R 212      22.570  32.868  25.410  1.00  0.00           C   
ATOM   2459  OH  TYR R 212      21.248  33.253  25.812  1.00  0.00           O   
ATOM   2460  HN  TYR R 212      27.859  33.375  25.437  1.00  0.00           H   
ATOM   2461  HA  TYR R 212      27.244  30.571  25.622  1.00  0.00           H   
ATOM   2462  HB1 TYR R 212      26.880  32.648  23.316  1.00  0.00           H   
ATOM   2463  HB2 TYR R 212      26.423  30.940  23.177  1.00  0.00           H   
ATOM   2464  HD1 TYR R 212      25.378  34.151  23.845  1.00  0.00           H   
ATOM   2465  HD2 TYR R 212      24.681  30.199  24.902  1.00  0.00           H   
ATOM   2466  HE1 TYR R 212      23.041  34.822  24.602  1.00  0.00           H   
ATOM   2467  HE2 TYR R 212      22.268  30.764  25.680  1.00  0.00           H   
ATOM   2468  HH  TYR R 212      21.183  34.209  25.796  1.00  0.00           H   
ATOM   2469  N   ARG R 213      28.942  29.564  24.184  1.00  0.00           N   
ATOM   2470  CA  ARG R 213      30.147  28.980  23.580  1.00  0.00           C   
ATOM   2471  C   ARG R 213      29.806  28.381  22.205  1.00  0.00           C   
ATOM   2472  O   ARG R 213      30.691  27.763  21.562  1.00  0.00           O   
ATOM   2473  CB  ARG R 213      30.799  27.902  24.585  1.00  0.00           C   
ATOM   2474  CG  ARG R 213      31.180  28.480  25.936  1.00  0.00           C   
ATOM   2475  CD  ARG R 213      31.948  29.799  25.972  1.00  0.00           C   
ATOM   2476  NE  ARG R 213      32.451  29.807  27.399  1.00  0.00           N   
ATOM   2477  CZ  ARG R 213      33.287  30.729  27.915  1.00  0.00           C   
ATOM   2478  NH1 ARG R 213      33.577  31.900  27.405  1.00  0.00           N 1+
ATOM   2479  NH2 ARG R 213      33.992  30.262  28.931  1.00  0.00           N   
ATOM   2480  HN  ARG R 213      28.364  28.851  24.573  1.00  0.00           H   
ATOM   2481  HA  ARG R 213      30.958  29.689  23.512  1.00  0.00           H   
ATOM   2482  HB1 ARG R 213      30.063  27.091  24.770  1.00  0.00           H   
ATOM   2483  HB2 ARG R 213      31.783  27.615  24.157  1.00  0.00           H   
ATOM   2484  HG1 ARG R 213      30.249  28.733  26.486  1.00  0.00           H   
ATOM   2485  HG2 ARG R 213      31.679  27.648  26.476  1.00  0.00           H   
ATOM   2486  HD1 ARG R 213      32.831  29.770  25.298  1.00  0.00           H   
ATOM   2487  HD2 ARG R 213      31.380  30.723  25.732  1.00  0.00           H   
ATOM   2488  HE  ARG R 213      32.438  28.921  27.862  1.00  0.00           H   
ATOM   2489 HH11 ARG R 213      33.530  31.879  26.406  1.00  0.00           H   
ATOM   2490 HH12 ARG R 213      34.428  32.317  27.723  1.00  0.00           H   
ATOM   2491 HH21 ARG R 213      33.912  29.290  29.152  1.00  0.00           H   
ATOM   2492 HH22 ARG R 213      34.658  30.886  29.340  1.00  0.00           H   
ATOM   2493  N   GLN R 214      28.560  28.473  21.803  1.00  0.00           N   
ATOM   2494  CA  GLN R 214      28.085  27.866  20.542  1.00  0.00           C   
ATOM   2495  C   GLN R 214      27.779  26.394  20.657  1.00  0.00           C   
ATOM   2496  O   GLN R 214      28.340  25.532  19.986  1.00  0.00           O   
ATOM   2497  CB  GLN R 214      28.667  28.393  19.236  1.00  0.00           C   
ATOM   2498  CG  GLN R 214      28.204  29.770  18.848  1.00  0.00           C   
ATOM   2499  CD  GLN R 214      28.616  30.794  19.929  1.00  0.00           C   
ATOM   2500  NE2 GLN R 214      29.931  30.920  20.067  1.00  0.00           N   
ATOM   2501  OE1 GLN R 214      27.795  31.471  20.608  1.00  0.00           O   
ATOM   2502  HN  GLN R 214      27.904  28.912  22.411  1.00  0.00           H   
ATOM   2503  HA  GLN R 214      27.081  28.264  20.515  1.00  0.00           H   
ATOM   2504  HB1 GLN R 214      29.775  28.370  19.312  1.00  0.00           H   
ATOM   2505  HB2 GLN R 214      28.420  27.684  18.416  1.00  0.00           H   
ATOM   2506  HG1 GLN R 214      28.701  30.144  17.929  1.00  0.00           H   
ATOM   2507  HG2 GLN R 214      27.108  29.942  18.788  1.00  0.00           H   
ATOM   2508 HE21 GLN R 214      30.552  30.513  19.396  1.00  0.00           H   
ATOM   2509 HE22 GLN R 214      30.254  31.386  20.891  1.00  0.00           H   
ATOM   2510  N   GLY R 215      26.917  26.118  21.632  1.00  0.00           N   
ATOM   2511  CA  GLY R 215      26.551  24.777  21.989  1.00  0.00           C   
ATOM   2512  C   GLY R 215      26.264  24.657  23.484  1.00  0.00           C   
ATOM   2513  O   GLY R 215      25.560  23.675  23.816  1.00  0.00           O   
ATOM   2514  HN  GLY R 215      26.424  26.848  22.098  1.00  0.00           H   
ATOM   2515  HA1 GLY R 215      25.609  24.519  21.528  1.00  0.00           H   
ATOM   2516  HA2 GLY R 215      27.434  24.180  21.810  1.00  0.00           H   
ATOM   2517  N   SER R 216      26.768  25.579  24.314  1.00  0.00           N   
ATOM   2518  CA  SER R 216      26.642  25.483  25.723  1.00  0.00           C   
ATOM   2519  C   SER R 216      26.887  26.816  26.272  1.00  0.00           C   
ATOM   2520  O   SER R 216      27.219  27.787  25.581  1.00  0.00           O   
ATOM   2521  CB  SER R 216      27.537  24.426  26.426  1.00  0.00           C   
ATOM   2522  OG  SER R 216      28.923  24.810  26.170  1.00  0.00           O   
ATOM   2523  HN  SER R 216      27.354  26.355  24.094  1.00  0.00           H   
ATOM   2524  HA  SER R 216      25.598  25.249  25.871  1.00  0.00           H   
ATOM   2525  HB1 SER R 216      27.265  24.315  27.497  1.00  0.00           H   
ATOM   2526  HB2 SER R 216      27.425  23.382  26.063  1.00  0.00           H   
ATOM   2527  HG1 SER R 216      29.226  25.144  27.017  1.00  0.00           H   
ATOM   2528  N   ILE R 217      26.739  27.043  27.530  1.00  0.00           N   
ATOM   2529  CA  ILE R 217      26.772  28.341  28.237  1.00  0.00           C   
ATOM   2530  C   ILE R 217      27.750  28.173  29.429  1.00  0.00           C   
ATOM   2531  O   ILE R 217      27.654  27.129  30.109  1.00  0.00           O   
ATOM   2532  CB  ILE R 217      25.327  28.749  28.687  1.00  0.00           C   
ATOM   2533  CG1 ILE R 217      24.257  28.533  27.533  1.00  0.00           C   
ATOM   2534  CG2 ILE R 217      25.368  30.134  29.398  1.00  0.00           C   
ATOM   2535  CD  ILE R 217      22.859  28.844  28.063  1.00  0.00           C   
ATOM   2536  HN  ILE R 217      26.562  26.278  28.145  1.00  0.00           H   
ATOM   2537  HA  ILE R 217      27.246  29.149  27.700  1.00  0.00           H   
ATOM   2538  HB  ILE R 217      25.011  28.027  29.470  1.00  0.00           H   
ATOM   2539 HG11 ILE R 217      24.441  29.379  26.836  1.00  0.00           H   
ATOM   2540 HG12 ILE R 217      24.288  27.555  27.007  1.00  0.00           H   
ATOM   2541 HG21 ILE R 217      24.396  30.284  29.916  1.00  0.00           H   
ATOM   2542 HG22 ILE R 217      26.155  30.305  30.163  1.00  0.00           H   
ATOM   2543 HG23 ILE R 217      25.513  30.898  28.604  1.00  0.00           H   
ATOM   2544  HD1 ILE R 217      22.682  28.221  28.967  1.00  0.00           H   
ATOM   2545  HD2 ILE R 217      22.684  29.865  28.464  1.00  0.00           H   
ATOM   2546  HD3 ILE R 217      22.029  28.749  27.330  1.00  0.00           H   
ATOM   2547  N   ASP R 218      28.632  29.124  29.728  1.00  0.00           N   
ATOM   2548  CA  ASP R 218      29.298  29.268  30.996  1.00  0.00           C   
ATOM   2549  C   ASP R 218      28.972  30.650  31.669  1.00  0.00           C   
ATOM   2550  O   ASP R 218      29.036  31.604  30.897  1.00  0.00           O   
ATOM   2551  CB  ASP R 218      30.862  29.217  30.678  1.00  0.00           C   
ATOM   2552  CG  ASP R 218      31.199  27.879  30.282  1.00  0.00           C   
ATOM   2553  OD1 ASP R 218      31.711  27.677  29.122  1.00  0.00           O   
ATOM   2554  OD2 ASP R 218      30.949  26.930  31.109  1.00  0.00           O 1-
ATOM   2555  HN  ASP R 218      28.766  29.841  29.048  1.00  0.00           H   
ATOM   2556  HA  ASP R 218      29.022  28.470  31.670  1.00  0.00           H   
ATOM   2557  HB1 ASP R 218      31.063  29.980  29.895  1.00  0.00           H   
ATOM   2558  HB2 ASP R 218      31.353  29.539  31.621  1.00  0.00           H   
ATOM   2559  N   CYS R 219      28.686  30.682  32.976  1.00  0.00           N   
ATOM   2560  CA  CYS R 219      28.793  31.822  33.885  1.00  0.00           C   
ATOM   2561  C   CYS R 219      30.210  32.093  34.178  1.00  0.00           C   
ATOM   2562  O   CYS R 219      31.004  31.233  34.701  1.00  0.00           O   
ATOM   2563  CB  CYS R 219      27.878  31.501  35.151  1.00  0.00           C   
ATOM   2564  SG  CYS R 219      27.995  32.806  36.271  1.00  0.00           S   
ATOM   2565  HN  CYS R 219      28.680  29.816  33.470  1.00  0.00           H   
ATOM   2566  HA  CYS R 219      28.306  32.665  33.416  1.00  0.00           H   
ATOM   2567  HB1 CYS R 219      26.854  31.307  34.767  1.00  0.00           H   
ATOM   2568  HB2 CYS R 219      28.255  30.606  35.689  1.00  0.00           H   
ATOM   2569  N   THR R 220      30.618  33.365  33.891  1.00  0.00           N   
ATOM   2570  CA  THR R 220      32.012  33.735  33.643  1.00  0.00           C   
ATOM   2571  C   THR R 220      32.361  35.150  34.015  1.00  0.00           C   
ATOM   2572  O   THR R 220      31.483  35.943  34.046  1.00  0.00           O   
ATOM   2573  CB  THR R 220      32.423  33.367  32.168  1.00  0.00           C   
ATOM   2574  CG2 THR R 220      31.447  34.111  31.210  1.00  0.00           C   
ATOM   2575  OG1 THR R 220      33.670  33.988  31.744  1.00  0.00           O   
ATOM   2576  HN  THR R 220      29.972  34.074  33.622  1.00  0.00           H   
ATOM   2577  HA  THR R 220      32.521  33.130  34.381  1.00  0.00           H   
ATOM   2578  HB  THR R 220      32.448  32.294  31.880  1.00  0.00           H   
ATOM   2579  HG1 THR R 220      34.317  33.731  32.405  1.00  0.00           H   
ATOM   2580 HG21 THR R 220      31.306  35.173  31.504  1.00  0.00           H   
ATOM   2581 HG22 THR R 220      31.926  33.920  30.227  1.00  0.00           H   
ATOM   2582 HG23 THR R 220      30.472  33.581  31.264  1.00  0.00           H   
ATOM   2583  N   LEU R 221      33.631  35.440  34.360  1.00  0.00           N   
ATOM   2584  CA  LEU R 221      34.064  36.827  34.547  1.00  0.00           C   
ATOM   2585  C   LEU R 221      35.107  37.199  33.508  1.00  0.00           C   
ATOM   2586  O   LEU R 221      36.211  36.740  33.552  1.00  0.00           O   
ATOM   2587  CB  LEU R 221      34.615  37.047  35.956  1.00  0.00           C   
ATOM   2588  CG  LEU R 221      34.929  38.528  36.273  1.00  0.00           C   
ATOM   2589  CD1 LEU R 221      33.699  39.487  36.070  1.00  0.00           C   
ATOM   2590  CD2 LEU R 221      35.301  38.479  37.782  1.00  0.00           C   
ATOM   2591  HN  LEU R 221      34.259  34.669  34.292  1.00  0.00           H   
ATOM   2592  HA  LEU R 221      33.280  37.528  34.298  1.00  0.00           H   
ATOM   2593  HB1 LEU R 221      33.803  36.702  36.632  1.00  0.00           H   
ATOM   2594  HB2 LEU R 221      35.426  36.318  36.165  1.00  0.00           H   
ATOM   2595  HG  LEU R 221      35.799  38.745  35.616  1.00  0.00           H   
ATOM   2596 HD11 LEU R 221      32.822  39.019  36.567  1.00  0.00           H   
ATOM   2597 HD12 LEU R 221      33.810  40.481  36.553  1.00  0.00           H   
ATOM   2598 HD13 LEU R 221      33.544  39.747  35.002  1.00  0.00           H   
ATOM   2599 HD21 LEU R 221      34.371  38.422  38.387  1.00  0.00           H   
ATOM   2600 HD22 LEU R 221      35.926  37.579  37.963  1.00  0.00           H   
ATOM   2601 HD23 LEU R 221      35.794  39.365  38.234  1.00  0.00           H   
ATOM   2602  N   THR R 222      34.756  38.020  32.466  1.00  0.00           N   
ATOM   2603  CA  THR R 222      35.732  38.340  31.392  1.00  0.00           C   
ATOM   2604  C   THR R 222      35.272  39.644  30.708  1.00  0.00           C   
ATOM   2605  O   THR R 222      34.123  40.124  30.778  1.00  0.00           O   
ATOM   2606  CB  THR R 222      36.083  37.200  30.461  1.00  0.00           C   
ATOM   2607  CG2 THR R 222      34.931  36.586  29.641  1.00  0.00           C   
ATOM   2608  OG1 THR R 222      37.085  37.531  29.589  1.00  0.00           O   
ATOM   2609  HN  THR R 222      33.809  38.321  32.386  1.00  0.00           H   
ATOM   2610  HA  THR R 222      36.627  38.600  31.939  1.00  0.00           H   
ATOM   2611  HB  THR R 222      36.445  36.436  31.182  1.00  0.00           H   
ATOM   2612  HG1 THR R 222      37.849  37.041  29.901  1.00  0.00           H   
ATOM   2613 HG21 THR R 222      34.554  37.270  28.851  1.00  0.00           H   
ATOM   2614 HG22 THR R 222      35.213  35.650  29.111  1.00  0.00           H   
ATOM   2615 HG23 THR R 222      34.074  36.375  30.315  1.00  0.00           H   
ATOM   2616  N   PHE R 223      36.170  40.348  29.939  1.00  0.00           N   
ATOM   2617  CA  PHE R 223      36.147  41.826  29.898  1.00  0.00           C   
ATOM   2618  C   PHE R 223      36.279  42.510  28.535  1.00  0.00           C   
ATOM   2619  O   PHE R 223      36.735  41.928  27.543  1.00  0.00           O   
ATOM   2620  CB  PHE R 223      37.270  42.424  30.788  1.00  0.00           C   
ATOM   2621  CG  PHE R 223      37.023  41.987  32.210  1.00  0.00           C   
ATOM   2622  CD1 PHE R 223      37.965  41.129  32.769  1.00  0.00           C   
ATOM   2623  CD2 PHE R 223      35.919  42.386  32.900  1.00  0.00           C   
ATOM   2624  CE1 PHE R 223      37.848  40.776  34.150  1.00  0.00           C   
ATOM   2625  CE2 PHE R 223      35.768  42.049  34.287  1.00  0.00           C   
ATOM   2626  CZ  PHE R 223      36.701  41.211  34.864  1.00  0.00           C   
ATOM   2627  HN  PHE R 223      37.022  39.891  29.699  1.00  0.00           H   
ATOM   2628  HA  PHE R 223      35.219  42.200  30.307  1.00  0.00           H   
ATOM   2629  HB1 PHE R 223      38.212  42.111  30.289  1.00  0.00           H   
ATOM   2630  HB2 PHE R 223      37.441  43.521  30.774  1.00  0.00           H   
ATOM   2631  HD1 PHE R 223      38.869  40.856  32.246  1.00  0.00           H   
ATOM   2632  HD2 PHE R 223      35.117  42.962  32.464  1.00  0.00           H   
ATOM   2633  HE1 PHE R 223      38.722  40.361  34.631  1.00  0.00           H   
ATOM   2634  HE2 PHE R 223      35.049  42.445  34.988  1.00  0.00           H   
ATOM   2635  HZ  PHE R 223      36.752  41.118  35.940  1.00  0.00           H   
ATOM   2636  N   SER R 224      35.892  43.793  28.456  1.00  0.00           N   
ATOM   2637  CA  SER R 224      35.990  44.765  27.321  1.00  0.00           C   
ATOM   2638  C   SER R 224      37.432  44.730  26.849  1.00  0.00           C   
ATOM   2639  O   SER R 224      38.359  44.502  27.594  1.00  0.00           O   
ATOM   2640  CB  SER R 224      35.536  46.222  27.714  1.00  0.00           C   
ATOM   2641  OG  SER R 224      34.980  46.808  26.577  1.00  0.00           O   
ATOM   2642  HN  SER R 224      35.499  44.301  29.218  1.00  0.00           H   
ATOM   2643  HA  SER R 224      35.334  44.403  26.544  1.00  0.00           H   
ATOM   2644  HB1 SER R 224      34.716  46.183  28.464  1.00  0.00           H   
ATOM   2645  HB2 SER R 224      36.304  46.867  28.194  1.00  0.00           H   
ATOM   2646  HG1 SER R 224      34.969  47.755  26.732  1.00  0.00           H   
ATOM   2647  N   HSE R 225      37.652  44.928  25.556  1.00  0.00           N   
ATOM   2648  CA  HSE R 225      39.029  44.737  24.917  1.00  0.00           C   
ATOM   2649  C   HSE R 225      40.098  45.724  25.415  1.00  0.00           C   
ATOM   2650  O   HSE R 225      39.699  46.867  25.512  1.00  0.00           O   
ATOM   2651  CB  HSE R 225      38.951  44.962  23.399  1.00  0.00           C   
ATOM   2652  CG  HSE R 225      37.846  44.207  22.763  1.00  0.00           C   
ATOM   2653  CD2 HSE R 225      37.813  43.136  21.924  1.00  0.00           C   
ATOM   2654  ND1 HSE R 225      36.560  44.723  22.954  1.00  0.00           N   
ATOM   2655  CE1 HSE R 225      35.782  43.877  22.347  1.00  0.00           C   
ATOM   2656  NE2 HSE R 225      36.488  42.897  21.713  1.00  0.00           N   
ATOM   2657  HN  HSE R 225      36.895  45.101  24.929  1.00  0.00           H   
ATOM   2658  HA  HSE R 225      39.405  43.746  25.121  1.00  0.00           H   
ATOM   2659  HB1 HSE R 225      38.915  46.029  23.095  1.00  0.00           H   
ATOM   2660  HB2 HSE R 225      39.924  44.591  23.012  1.00  0.00           H   
ATOM   2661  HD2 HSE R 225      38.561  42.417  21.611  1.00  0.00           H   
ATOM   2662  HE1 HSE R 225      34.695  43.799  22.315  1.00  0.00           H   
ATOM   2663  HE2 HSE R 225      36.066  42.057  21.373  1.00  0.00           H   
ATOM   2664  N   PRO R 226      41.360  45.421  25.823  1.00  0.00           N   
ATOM   2665  CA  PRO R 226      42.083  44.212  25.543  1.00  0.00           C   
ATOM   2666  C   PRO R 226      41.885  43.128  26.536  1.00  0.00           C   
ATOM   2667  O   PRO R 226      42.552  43.055  27.556  1.00  0.00           O   
ATOM   2668  CB  PRO R 226      43.582  44.650  25.543  1.00  0.00           C   
ATOM   2669  CG  PRO R 226      43.646  46.017  26.197  1.00  0.00           C   
ATOM   2670  CD  PRO R 226      42.250  46.602  25.894  1.00  0.00           C   
ATOM   2671  HA  PRO R 226      41.838  43.784  24.582  1.00  0.00           H   
ATOM   2672  HB1 PRO R 226      44.219  43.834  25.947  1.00  0.00           H   
ATOM   2673  HB2 PRO R 226      43.915  44.776  24.491  1.00  0.00           H   
ATOM   2674  HG1 PRO R 226      43.776  45.835  27.286  1.00  0.00           H   
ATOM   2675  HG2 PRO R 226      44.450  46.631  25.739  1.00  0.00           H   
ATOM   2676  HD1 PRO R 226      41.862  47.251  26.710  1.00  0.00           H   
ATOM   2677  HD2 PRO R 226      42.238  47.147  24.926  1.00  0.00           H   
ATOM   2678  N   THR R 227      40.985  42.212  26.314  1.00  0.00           N   
ATOM   2679  CA  THR R 227      40.353  41.337  27.253  1.00  0.00           C   
ATOM   2680  C   THR R 227      41.252  40.423  28.058  1.00  0.00           C   
ATOM   2681  O   THR R 227      41.100  40.280  29.248  1.00  0.00           O   
ATOM   2682  CB  THR R 227      39.409  40.372  26.529  1.00  0.00           C   
ATOM   2683  CG2 THR R 227      38.552  39.441  27.473  1.00  0.00           C   
ATOM   2684  OG1 THR R 227      38.501  41.251  25.776  1.00  0.00           O   
ATOM   2685  HN  THR R 227      40.547  42.097  25.426  1.00  0.00           H   
ATOM   2686  HA  THR R 227      39.707  41.965  27.851  1.00  0.00           H   
ATOM   2687  HB  THR R 227      40.014  39.841  25.763  1.00  0.00           H   
ATOM   2688  HG1 THR R 227      37.830  41.579  26.379  1.00  0.00           H   
ATOM   2689 HG21 THR R 227      39.147  38.593  27.875  1.00  0.00           H   
ATOM   2690 HG22 THR R 227      38.392  40.130  28.330  1.00  0.00           H   
ATOM   2691 HG23 THR R 227      37.574  39.136  27.042  1.00  0.00           H   
ATOM   2692  N   TRP R 228      42.253  39.818  27.393  1.00  0.00           N   
ATOM   2693  CA  TRP R 228      43.323  38.992  27.948  1.00  0.00           C   
ATOM   2694  C   TRP R 228      44.103  39.598  29.116  1.00  0.00           C   
ATOM   2695  O   TRP R 228      44.205  38.997  30.210  1.00  0.00           O   
ATOM   2696  CB  TRP R 228      44.359  38.567  26.876  1.00  0.00           C   
ATOM   2697  CG  TRP R 228      44.689  39.615  25.793  1.00  0.00           C   
ATOM   2698  CD1 TRP R 228      43.876  39.845  24.682  1.00  0.00           C   
ATOM   2699  CD2 TRP R 228      45.707  40.572  25.729  1.00  0.00           C   
ATOM   2700  CE2 TRP R 228      45.494  41.364  24.551  1.00  0.00           C   
ATOM   2701  CE3 TRP R 228      46.893  40.745  26.434  1.00  0.00           C   
ATOM   2702  NE1 TRP R 228      44.391  40.903  23.961  1.00  0.00           N   
ATOM   2703  CZ2 TRP R 228      46.322  42.452  24.207  1.00  0.00           C   
ATOM   2704  CZ3 TRP R 228      47.727  41.818  26.033  1.00  0.00           C   
ATOM   2705  CH2 TRP R 228      47.446  42.667  24.929  1.00  0.00           C   
ATOM   2706  HN  TRP R 228      42.460  40.102  26.460  1.00  0.00           H   
ATOM   2707  HA  TRP R 228      42.848  38.136  28.404  1.00  0.00           H   
ATOM   2708  HB1 TRP R 228      45.326  38.204  27.282  1.00  0.00           H   
ATOM   2709  HB2 TRP R 228      44.034  37.668  26.309  1.00  0.00           H   
ATOM   2710  HD1 TRP R 228      43.130  39.199  24.245  1.00  0.00           H   
ATOM   2711  HE1 TRP R 228      43.908  41.513  23.371  1.00  0.00           H   
ATOM   2712  HE3 TRP R 228      47.118  40.129  27.292  1.00  0.00           H   
ATOM   2713  HZ2 TRP R 228      46.180  43.051  23.320  1.00  0.00           H   
ATOM   2714  HZ3 TRP R 228      48.568  41.920  26.702  1.00  0.00           H   
ATOM   2715  HH2 TRP R 228      47.928  43.609  24.711  1.00  0.00           H   
ATOM   2716  N   TYR R 229      44.610  40.868  28.922  1.00  0.00           N   
ATOM   2717  CA  TYR R 229      45.231  41.708  29.835  1.00  0.00           C   
ATOM   2718  C   TYR R 229      44.379  41.931  31.075  1.00  0.00           C   
ATOM   2719  O   TYR R 229      44.808  41.852  32.238  1.00  0.00           O   
ATOM   2720  CB  TYR R 229      45.491  43.013  29.080  1.00  0.00           C   
ATOM   2721  CG  TYR R 229      46.399  43.949  29.894  1.00  0.00           C   
ATOM   2722  CD1 TYR R 229      47.734  43.823  30.027  1.00  0.00           C   
ATOM   2723  CD2 TYR R 229      45.765  45.028  30.545  1.00  0.00           C   
ATOM   2724  CE1 TYR R 229      48.484  44.673  30.782  1.00  0.00           C   
ATOM   2725  CE2 TYR R 229      46.499  45.889  31.360  1.00  0.00           C   
ATOM   2726  CZ  TYR R 229      47.870  45.652  31.514  1.00  0.00           C   
ATOM   2727  OH  TYR R 229      48.589  46.550  32.351  1.00  0.00           O   
ATOM   2728  HN  TYR R 229      44.459  41.264  28.020  1.00  0.00           H   
ATOM   2729  HA  TYR R 229      46.149  41.226  30.136  1.00  0.00           H   
ATOM   2730  HB1 TYR R 229      46.039  42.827  28.132  1.00  0.00           H   
ATOM   2731  HB2 TYR R 229      44.513  43.451  28.788  1.00  0.00           H   
ATOM   2732  HD1 TYR R 229      48.328  43.061  29.544  1.00  0.00           H   
ATOM   2733  HD2 TYR R 229      44.695  45.120  30.440  1.00  0.00           H   
ATOM   2734  HE1 TYR R 229      49.548  44.497  30.854  1.00  0.00           H   
ATOM   2735  HE2 TYR R 229      46.080  46.756  31.849  1.00  0.00           H   
ATOM   2736  HH  TYR R 229      49.527  46.352  32.388  1.00  0.00           H   
ATOM   2737  N   TRP R 230      43.040  42.143  30.909  1.00  0.00           N   
ATOM   2738  CA  TRP R 230      42.192  42.442  32.038  1.00  0.00           C   
ATOM   2739  C   TRP R 230      41.968  41.143  32.816  1.00  0.00           C   
ATOM   2740  O   TRP R 230      41.831  41.224  34.034  1.00  0.00           O   
ATOM   2741  CB  TRP R 230      40.898  43.018  31.629  1.00  0.00           C   
ATOM   2742  CG  TRP R 230      41.070  44.309  30.873  1.00  0.00           C   
ATOM   2743  CD1 TRP R 230      40.471  44.494  29.691  1.00  0.00           C   
ATOM   2744  CD2 TRP R 230      41.808  45.519  31.118  1.00  0.00           C   
ATOM   2745  CE2 TRP R 230      41.582  46.414  30.035  1.00  0.00           C   
ATOM   2746  CE3 TRP R 230      42.638  45.989  32.152  1.00  0.00           C   
ATOM   2747  NE1 TRP R 230      40.792  45.738  29.179  1.00  0.00           N   
ATOM   2748  CZ2 TRP R 230      42.083  47.684  29.898  1.00  0.00           C   
ATOM   2749  CZ3 TRP R 230      43.151  47.319  32.071  1.00  0.00           C   
ATOM   2750  CH2 TRP R 230      42.918  48.078  30.963  1.00  0.00           C   
ATOM   2751  HN  TRP R 230      42.762  42.165  29.951  1.00  0.00           H   
ATOM   2752  HA  TRP R 230      42.570  43.181  32.730  1.00  0.00           H   
ATOM   2753  HB1 TRP R 230      40.376  42.270  30.994  1.00  0.00           H   
ATOM   2754  HB2 TRP R 230      40.357  43.275  32.565  1.00  0.00           H   
ATOM   2755  HD1 TRP R 230      39.913  43.708  29.205  1.00  0.00           H   
ATOM   2756  HE1 TRP R 230      40.931  45.929  28.231  1.00  0.00           H   
ATOM   2757  HE3 TRP R 230      42.867  45.424  33.044  1.00  0.00           H   
ATOM   2758  HZ2 TRP R 230      41.930  48.187  28.954  1.00  0.00           H   
ATOM   2759  HZ3 TRP R 230      43.847  47.753  32.774  1.00  0.00           H   
ATOM   2760  HH2 TRP R 230      43.437  49.021  30.870  1.00  0.00           H   
ATOM   2761  N   GLU R 231      41.871  39.928  32.194  1.00  0.00           N   
ATOM   2762  CA  GLU R 231      41.896  38.665  33.010  1.00  0.00           C   
ATOM   2763  C   GLU R 231      43.176  38.496  33.828  1.00  0.00           C   
ATOM   2764  O   GLU R 231      43.115  37.987  34.977  1.00  0.00           O   
ATOM   2765  CB  GLU R 231      41.533  37.414  32.149  1.00  0.00           C   
ATOM   2766  CG  GLU R 231      40.029  37.445  31.669  1.00  0.00           C   
ATOM   2767  CD  GLU R 231      39.667  36.028  31.178  1.00  0.00           C   
ATOM   2768  OE1 GLU R 231      39.307  35.908  29.958  1.00  0.00           O   
ATOM   2769  OE2 GLU R 231      39.642  35.060  31.936  1.00  0.00           O 1-
ATOM   2770  HN  GLU R 231      41.896  39.797  31.206  1.00  0.00           H   
ATOM   2771  HA  GLU R 231      41.062  38.651  33.697  1.00  0.00           H   
ATOM   2772  HB1 GLU R 231      42.201  37.372  31.263  1.00  0.00           H   
ATOM   2773  HB2 GLU R 231      41.823  36.564  32.802  1.00  0.00           H   
ATOM   2774  HG1 GLU R 231      39.360  37.724  32.511  1.00  0.00           H   
ATOM   2775  HG2 GLU R 231      39.913  38.242  30.906  1.00  0.00           H   
ATOM   2776  N   ASN R 232      44.401  38.761  33.236  1.00  0.00           N   
ATOM   2777  CA  ASN R 232      45.650  38.525  33.989  1.00  0.00           C   
ATOM   2778  C   ASN R 232      45.799  39.445  35.116  1.00  0.00           C   
ATOM   2779  O   ASN R 232      46.047  39.087  36.253  1.00  0.00           O   
ATOM   2780  CB  ASN R 232      46.854  38.733  33.083  1.00  0.00           C   
ATOM   2781  CG  ASN R 232      46.780  37.679  31.968  1.00  0.00           C   
ATOM   2782  ND2 ASN R 232      47.493  37.954  30.835  1.00  0.00           N   
ATOM   2783  OD1 ASN R 232      46.128  36.687  32.259  1.00  0.00           O   
ATOM   2784  HN  ASN R 232      44.524  39.030  32.284  1.00  0.00           H   
ATOM   2785  HA  ASN R 232      45.604  37.541  34.434  1.00  0.00           H   
ATOM   2786  HB1 ASN R 232      46.959  39.724  32.590  1.00  0.00           H   
ATOM   2787  HB2 ASN R 232      47.784  38.517  33.651  1.00  0.00           H   
ATOM   2788 HD21 ASN R 232      47.246  37.336  30.088  1.00  0.00           H   
ATOM   2789 HD22 ASN R 232      47.701  38.917  30.665  1.00  0.00           H   
ATOM   2790  N   LEU R 233      45.427  40.699  34.875  1.00  0.00           N   
ATOM   2791  CA  LEU R 233      45.351  41.816  35.848  1.00  0.00           C   
ATOM   2792  C   LEU R 233      44.251  41.625  36.864  1.00  0.00           C   
ATOM   2793  O   LEU R 233      44.511  42.038  37.999  1.00  0.00           O   
ATOM   2794  CB  LEU R 233      45.046  43.066  35.020  1.00  0.00           C   
ATOM   2795  CG  LEU R 233      45.001  44.382  35.771  1.00  0.00           C   
ATOM   2796  CD1 LEU R 233      45.761  45.533  34.995  1.00  0.00           C   
ATOM   2797  CD2 LEU R 233      43.613  44.860  36.349  1.00  0.00           C   
ATOM   2798  HN  LEU R 233      45.150  40.973  33.958  1.00  0.00           H   
ATOM   2799  HA  LEU R 233      46.337  41.953  36.264  1.00  0.00           H   
ATOM   2800  HB1 LEU R 233      45.900  43.210  34.324  1.00  0.00           H   
ATOM   2801  HB2 LEU R 233      44.163  42.965  34.353  1.00  0.00           H   
ATOM   2802  HG  LEU R 233      45.579  44.204  36.703  1.00  0.00           H   
ATOM   2803 HD11 LEU R 233      46.056  46.277  35.766  1.00  0.00           H   
ATOM   2804 HD12 LEU R 233      46.663  45.106  34.508  1.00  0.00           H   
ATOM   2805 HD13 LEU R 233      45.008  45.989  34.317  1.00  0.00           H   
ATOM   2806 HD21 LEU R 233      42.922  45.198  35.548  1.00  0.00           H   
ATOM   2807 HD22 LEU R 233      43.147  44.154  37.071  1.00  0.00           H   
ATOM   2808 HD23 LEU R 233      43.635  45.844  36.863  1.00  0.00           H   
ATOM   2809  N   LEU R 234      43.089  40.986  36.594  1.00  0.00           N   
ATOM   2810  CA  LEU R 234      42.234  40.568  37.592  1.00  0.00           C   
ATOM   2811  C   LEU R 234      42.804  39.519  38.553  1.00  0.00           C   
ATOM   2812  O   LEU R 234      42.649  39.666  39.738  1.00  0.00           O   
ATOM   2813  CB  LEU R 234      40.957  39.936  37.018  1.00  0.00           C   
ATOM   2814  CG  LEU R 234      39.987  39.289  38.008  1.00  0.00           C   
ATOM   2815  CD1 LEU R 234      39.379  40.278  39.067  1.00  0.00           C   
ATOM   2816  CD2 LEU R 234      38.907  38.475  37.290  1.00  0.00           C   
ATOM   2817  HN  LEU R 234      42.806  40.658  35.695  1.00  0.00           H   
ATOM   2818  HA  LEU R 234      42.049  41.439  38.203  1.00  0.00           H   
ATOM   2819  HB1 LEU R 234      40.489  40.733  36.401  1.00  0.00           H   
ATOM   2820  HB2 LEU R 234      41.349  39.200  36.285  1.00  0.00           H   
ATOM   2821  HG  LEU R 234      40.434  38.559  38.716  1.00  0.00           H   
ATOM   2822 HD11 LEU R 234      39.040  41.224  38.592  1.00  0.00           H   
ATOM   2823 HD12 LEU R 234      38.681  39.783  39.775  1.00  0.00           H   
ATOM   2824 HD13 LEU R 234      40.261  40.611  39.654  1.00  0.00           H   
ATOM   2825 HD21 LEU R 234      39.264  37.765  36.514  1.00  0.00           H   
ATOM   2826 HD22 LEU R 234      38.304  37.904  38.027  1.00  0.00           H   
ATOM   2827 HD23 LEU R 234      38.291  39.201  36.717  1.00  0.00           H   
ATOM   2828  N   LYS R 235      43.532  38.479  38.032  1.00  0.00           N   
ATOM   2829  CA  LYS R 235      44.176  37.470  38.846  1.00  0.00           C   
ATOM   2830  C   LYS R 235      45.224  38.020  39.791  1.00  0.00           C   
ATOM   2831  O   LYS R 235      45.322  37.615  40.944  1.00  0.00           O   
ATOM   2832  CB  LYS R 235      44.713  36.376  37.922  1.00  0.00           C   
ATOM   2833  CG  LYS R 235      43.615  35.528  37.275  1.00  0.00           C   
ATOM   2834  CD  LYS R 235      44.289  34.332  36.522  1.00  0.00           C   
ATOM   2835  CE  LYS R 235      43.183  33.325  36.197  1.00  0.00           C   
ATOM   2836  NZ  LYS R 235      42.296  33.873  35.212  1.00  0.00           N 1+
ATOM   2837  HN  LYS R 235      43.531  38.414  37.037  1.00  0.00           H   
ATOM   2838  HA  LYS R 235      43.445  37.178  39.586  1.00  0.00           H   
ATOM   2839  HB1 LYS R 235      45.470  36.658  37.159  1.00  0.00           H   
ATOM   2840  HB2 LYS R 235      45.290  35.698  38.588  1.00  0.00           H   
ATOM   2841  HG1 LYS R 235      43.005  35.073  38.084  1.00  0.00           H   
ATOM   2842  HG2 LYS R 235      43.049  36.251  36.648  1.00  0.00           H   
ATOM   2843  HD1 LYS R 235      44.846  34.659  35.618  1.00  0.00           H   
ATOM   2844  HD2 LYS R 235      45.067  33.879  37.172  1.00  0.00           H   
ATOM   2845  HE1 LYS R 235      43.575  32.319  35.934  1.00  0.00           H   
ATOM   2846  HE2 LYS R 235      42.587  33.184  37.125  1.00  0.00           H   
ATOM   2847  HZ1 LYS R 235      42.718  34.366  34.399  1.00  0.00           H   
ATOM   2848  HZ2 LYS R 235      41.697  33.111  34.833  1.00  0.00           H   
ATOM   2849  HZ3 LYS R 235      41.670  34.531  35.720  1.00  0.00           H   
ATOM   2850  N   ILE R 236      45.923  39.049  39.358  1.00  0.00           N   
ATOM   2851  CA  ILE R 236      46.950  39.951  39.993  1.00  0.00           C   
ATOM   2852  C   ILE R 236      46.326  40.805  41.113  1.00  0.00           C   
ATOM   2853  O   ILE R 236      46.796  40.847  42.262  1.00  0.00           O   
ATOM   2854  CB  ILE R 236      47.680  40.757  38.931  1.00  0.00           C   
ATOM   2855  CG1 ILE R 236      48.763  39.881  38.300  1.00  0.00           C   
ATOM   2856  CG2 ILE R 236      48.286  42.070  39.585  1.00  0.00           C   
ATOM   2857  CD  ILE R 236      50.088  39.610  39.062  1.00  0.00           C   
ATOM   2858  HN  ILE R 236      45.730  39.456  38.470  1.00  0.00           H   
ATOM   2859  HA  ILE R 236      47.611  39.344  40.593  1.00  0.00           H   
ATOM   2860  HB  ILE R 236      46.896  40.962  38.171  1.00  0.00           H   
ATOM   2861 HG11 ILE R 236      48.374  38.865  38.078  1.00  0.00           H   
ATOM   2862 HG12 ILE R 236      49.019  40.267  37.290  1.00  0.00           H   
ATOM   2863 HG21 ILE R 236      48.757  41.706  40.524  1.00  0.00           H   
ATOM   2864 HG22 ILE R 236      49.016  42.458  38.843  1.00  0.00           H   
ATOM   2865 HG23 ILE R 236      47.539  42.870  39.774  1.00  0.00           H   
ATOM   2866  HD1 ILE R 236      49.846  39.288  40.097  1.00  0.00           H   
ATOM   2867  HD2 ILE R 236      50.555  38.757  38.526  1.00  0.00           H   
ATOM   2868  HD3 ILE R 236      50.795  40.467  39.070  1.00  0.00           H   
ATOM   2869  N   CYS R 237      45.129  41.445  40.848  1.00  0.00           N   
ATOM   2870  CA  CYS R 237      44.488  42.190  41.892  1.00  0.00           C   
ATOM   2871  C   CYS R 237      43.954  41.287  43.072  1.00  0.00           C   
ATOM   2872  O   CYS R 237      44.053  41.715  44.175  1.00  0.00           O   
ATOM   2873  CB  CYS R 237      43.314  43.048  41.334  1.00  0.00           C   
ATOM   2874  SG  CYS R 237      43.735  44.336  40.146  1.00  0.00           S   
ATOM   2875  HN  CYS R 237      44.712  41.489  39.943  1.00  0.00           H   
ATOM   2876  HA  CYS R 237      45.207  42.862  42.337  1.00  0.00           H   
ATOM   2877  HB1 CYS R 237      42.559  42.365  40.889  1.00  0.00           H   
ATOM   2878  HB2 CYS R 237      42.843  43.538  42.214  1.00  0.00           H   
ATOM   2879  HG1 CYS R 237      44.018  43.500  39.158  1.00  0.00           H   
ATOM   2880  N   VAL R 238      43.469  40.105  42.751  1.00  0.00           N   
ATOM   2881  CA  VAL R 238      42.950  39.124  43.712  1.00  0.00           C   
ATOM   2882  C   VAL R 238      44.049  38.664  44.613  1.00  0.00           C   
ATOM   2883  O   VAL R 238      44.024  38.845  45.784  1.00  0.00           O   
ATOM   2884  CB  VAL R 238      42.141  37.956  43.188  1.00  0.00           C   
ATOM   2885  CG1 VAL R 238      41.797  36.969  44.290  1.00  0.00           C   
ATOM   2886  CG2 VAL R 238      40.926  38.534  42.597  1.00  0.00           C   
ATOM   2887  HN  VAL R 238      43.509  39.775  41.812  1.00  0.00           H   
ATOM   2888  HA  VAL R 238      42.197  39.536  44.368  1.00  0.00           H   
ATOM   2889  HB  VAL R 238      42.769  37.540  42.371  1.00  0.00           H   
ATOM   2890 HG11 VAL R 238      41.080  36.243  43.852  1.00  0.00           H   
ATOM   2891 HG12 VAL R 238      42.691  36.437  44.681  1.00  0.00           H   
ATOM   2892 HG13 VAL R 238      41.291  37.483  45.135  1.00  0.00           H   
ATOM   2893 HG21 VAL R 238      40.299  37.811  42.032  1.00  0.00           H   
ATOM   2894 HG22 VAL R 238      40.096  38.789  43.291  1.00  0.00           H   
ATOM   2895 HG23 VAL R 238      41.197  39.290  41.829  1.00  0.00           H   
ATOM   2896  N   PHE R 239      45.139  37.981  44.127  1.00  0.00           N   
ATOM   2897  CA  PHE R 239      46.428  37.662  44.874  1.00  0.00           C   
ATOM   2898  C   PHE R 239      47.007  38.693  45.820  1.00  0.00           C   
ATOM   2899  O   PHE R 239      47.311  38.438  46.996  1.00  0.00           O   
ATOM   2900  CB  PHE R 239      47.423  37.356  43.788  1.00  0.00           C   
ATOM   2901  CG  PHE R 239      48.671  36.593  44.245  1.00  0.00           C   
ATOM   2902  CD1 PHE R 239      48.677  35.218  44.518  1.00  0.00           C   
ATOM   2903  CD2 PHE R 239      49.936  37.236  44.199  1.00  0.00           C   
ATOM   2904  CE1 PHE R 239      49.828  34.524  44.877  1.00  0.00           C   
ATOM   2905  CE2 PHE R 239      51.120  36.548  44.463  1.00  0.00           C   
ATOM   2906  CZ  PHE R 239      51.054  35.197  44.879  1.00  0.00           C   
ATOM   2907  HN  PHE R 239      45.258  37.976  43.136  1.00  0.00           H   
ATOM   2908  HA  PHE R 239      46.250  36.868  45.584  1.00  0.00           H   
ATOM   2909  HB1 PHE R 239      46.998  36.718  42.983  1.00  0.00           H   
ATOM   2910  HB2 PHE R 239      47.718  38.242  43.186  1.00  0.00           H   
ATOM   2911  HD1 PHE R 239      47.769  34.634  44.479  1.00  0.00           H   
ATOM   2912  HD2 PHE R 239      49.941  38.241  43.805  1.00  0.00           H   
ATOM   2913  HE1 PHE R 239      49.786  33.460  45.059  1.00  0.00           H   
ATOM   2914  HE2 PHE R 239      52.062  37.073  44.406  1.00  0.00           H   
ATOM   2915  HZ  PHE R 239      51.941  34.592  45.001  1.00  0.00           H   
ATOM   2916  N   ILE R 240      47.146  39.982  45.347  1.00  0.00           N   
ATOM   2917  CA  ILE R 240      47.533  41.085  46.198  1.00  0.00           C   
ATOM   2918  C   ILE R 240      46.631  41.369  47.432  1.00  0.00           C   
ATOM   2919  O   ILE R 240      47.138  41.344  48.590  1.00  0.00           O   
ATOM   2920  CB  ILE R 240      47.810  42.363  45.367  1.00  0.00           C   
ATOM   2921  CG1 ILE R 240      48.932  42.091  44.334  1.00  0.00           C   
ATOM   2922  CG2 ILE R 240      48.213  43.528  46.342  1.00  0.00           C   
ATOM   2923  CD  ILE R 240      50.297  41.889  45.053  1.00  0.00           C   
ATOM   2924  HN  ILE R 240      46.868  40.126  44.399  1.00  0.00           H   
ATOM   2925  HA  ILE R 240      48.482  40.810  46.635  1.00  0.00           H   
ATOM   2926  HB  ILE R 240      46.918  42.591  44.746  1.00  0.00           H   
ATOM   2927 HG11 ILE R 240      48.691  41.205  43.708  1.00  0.00           H   
ATOM   2928 HG12 ILE R 240      49.035  42.935  43.620  1.00  0.00           H   
ATOM   2929 HG21 ILE R 240      47.361  43.915  46.941  1.00  0.00           H   
ATOM   2930 HG22 ILE R 240      48.999  43.233  47.069  1.00  0.00           H   
ATOM   2931 HG23 ILE R 240      48.655  44.329  45.711  1.00  0.00           H   
ATOM   2932  HD1 ILE R 240      51.009  41.703  44.220  1.00  0.00           H   
ATOM   2933  HD2 ILE R 240      50.599  42.787  45.634  1.00  0.00           H   
ATOM   2934  HD3 ILE R 240      50.342  40.997  45.714  1.00  0.00           H   
ATOM   2935  N   PHE R 241      45.295  41.518  47.245  1.00  0.00           N   
ATOM   2936  CA  PHE R 241      44.501  41.919  48.389  1.00  0.00           C   
ATOM   2937  C   PHE R 241      43.803  40.751  49.110  1.00  0.00           C   
ATOM   2938  O   PHE R 241      43.151  40.903  50.148  1.00  0.00           O   
ATOM   2939  CB  PHE R 241      43.472  42.974  47.940  1.00  0.00           C   
ATOM   2940  CG  PHE R 241      44.117  44.108  47.143  1.00  0.00           C   
ATOM   2941  CD1 PHE R 241      43.734  44.391  45.816  1.00  0.00           C   
ATOM   2942  CD2 PHE R 241      45.029  44.960  47.818  1.00  0.00           C   
ATOM   2943  CE1 PHE R 241      44.319  45.461  45.151  1.00  0.00           C   
ATOM   2944  CE2 PHE R 241      45.546  46.039  47.101  1.00  0.00           C   
ATOM   2945  CZ  PHE R 241      45.179  46.271  45.810  1.00  0.00           C   
ATOM   2946  HN  PHE R 241      44.811  41.376  46.385  1.00  0.00           H   
ATOM   2947  HA  PHE R 241      45.162  42.362  49.119  1.00  0.00           H   
ATOM   2948  HB1 PHE R 241      42.744  42.552  47.215  1.00  0.00           H   
ATOM   2949  HB2 PHE R 241      42.826  43.489  48.684  1.00  0.00           H   
ATOM   2950  HD1 PHE R 241      42.977  43.867  45.253  1.00  0.00           H   
ATOM   2951  HD2 PHE R 241      45.187  44.783  48.871  1.00  0.00           H   
ATOM   2952  HE1 PHE R 241      44.001  45.601  44.128  1.00  0.00           H   
ATOM   2953  HE2 PHE R 241      46.154  46.808  47.554  1.00  0.00           H   
ATOM   2954  HZ  PHE R 241      45.553  47.144  45.295  1.00  0.00           H   
ATOM   2955  N   ALA R 242      43.851  39.509  48.512  1.00  0.00           N   
ATOM   2956  CA  ALA R 242      43.281  38.344  49.117  1.00  0.00           C   
ATOM   2957  C   ALA R 242      44.282  37.356  49.684  1.00  0.00           C   
ATOM   2958  O   ALA R 242      43.911  36.556  50.569  1.00  0.00           O   
ATOM   2959  CB  ALA R 242      42.561  37.585  48.022  1.00  0.00           C   
ATOM   2960  HN  ALA R 242      44.040  39.442  47.535  1.00  0.00           H   
ATOM   2961  HA  ALA R 242      42.511  38.538  49.849  1.00  0.00           H   
ATOM   2962  HB1 ALA R 242      41.789  36.964  48.523  1.00  0.00           H   
ATOM   2963  HB2 ALA R 242      42.080  38.218  47.245  1.00  0.00           H   
ATOM   2964  HB3 ALA R 242      43.190  36.862  47.461  1.00  0.00           H   
ATOM   2965  N   PHE R 243      45.563  37.453  49.322  1.00  0.00           N   
ATOM   2966  CA  PHE R 243      46.670  36.674  49.888  1.00  0.00           C   
ATOM   2967  C   PHE R 243      47.751  37.482  50.547  1.00  0.00           C   
ATOM   2968  O   PHE R 243      47.849  37.619  51.760  1.00  0.00           O   
ATOM   2969  CB  PHE R 243      47.282  35.665  48.785  1.00  0.00           C   
ATOM   2970  CG  PHE R 243      48.436  34.802  49.230  1.00  0.00           C   
ATOM   2971  CD1 PHE R 243      48.400  33.994  50.412  1.00  0.00           C   
ATOM   2972  CD2 PHE R 243      49.644  34.905  48.606  1.00  0.00           C   
ATOM   2973  CE1 PHE R 243      49.453  33.234  50.788  1.00  0.00           C   
ATOM   2974  CE2 PHE R 243      50.726  34.080  48.888  1.00  0.00           C   
ATOM   2975  CZ  PHE R 243      50.658  33.236  50.009  1.00  0.00           C   
ATOM   2976  HN  PHE R 243      45.852  38.235  48.776  1.00  0.00           H   
ATOM   2977  HA  PHE R 243      46.241  36.008  50.624  1.00  0.00           H   
ATOM   2978  HB1 PHE R 243      46.550  34.904  48.439  1.00  0.00           H   
ATOM   2979  HB2 PHE R 243      47.497  36.237  47.857  1.00  0.00           H   
ATOM   2980  HD1 PHE R 243      47.488  33.916  50.985  1.00  0.00           H   
ATOM   2981  HD2 PHE R 243      49.655  35.449  47.672  1.00  0.00           H   
ATOM   2982  HE1 PHE R 243      49.402  32.532  51.607  1.00  0.00           H   
ATOM   2983  HE2 PHE R 243      51.572  34.145  48.219  1.00  0.00           H   
ATOM   2984  HZ  PHE R 243      51.473  32.539  50.133  1.00  0.00           H   
ATOM   2985  N   ILE R 244      48.580  38.080  49.733  1.00  0.00           N   
ATOM   2986  CA  ILE R 244      49.795  38.809  50.041  1.00  0.00           C   
ATOM   2987  C   ILE R 244      49.641  39.914  51.188  1.00  0.00           C   
ATOM   2988  O   ILE R 244      50.365  39.907  52.206  1.00  0.00           O   
ATOM   2989  CB  ILE R 244      50.368  39.484  48.816  1.00  0.00           C   
ATOM   2990  CG1 ILE R 244      50.787  38.450  47.650  1.00  0.00           C   
ATOM   2991  CG2 ILE R 244      51.597  40.334  49.216  1.00  0.00           C   
ATOM   2992  CD  ILE R 244      51.980  37.465  47.922  1.00  0.00           C   
ATOM   2993  HN  ILE R 244      48.263  38.209  48.797  1.00  0.00           H   
ATOM   2994  HA  ILE R 244      50.533  38.133  50.446  1.00  0.00           H   
ATOM   2995  HB  ILE R 244      49.614  40.111  48.295  1.00  0.00           H   
ATOM   2996 HG11 ILE R 244      49.903  37.905  47.252  1.00  0.00           H   
ATOM   2997 HG12 ILE R 244      51.111  39.083  46.796  1.00  0.00           H   
ATOM   2998 HG21 ILE R 244      51.291  41.262  49.745  1.00  0.00           H   
ATOM   2999 HG22 ILE R 244      52.285  39.720  49.836  1.00  0.00           H   
ATOM   3000 HG23 ILE R 244      52.192  40.571  48.307  1.00  0.00           H   
ATOM   3001  HD1 ILE R 244      51.745  36.943  48.874  1.00  0.00           H   
ATOM   3002  HD2 ILE R 244      52.152  36.721  47.115  1.00  0.00           H   
ATOM   3003  HD3 ILE R 244      52.957  37.988  47.993  1.00  0.00           H   
ATOM   3004  N   MET R 245      48.750  40.913  50.935  1.00  0.00           N   
ATOM   3005  CA  MET R 245      48.568  42.066  51.927  1.00  0.00           C   
ATOM   3006  C   MET R 245      47.883  41.665  53.226  1.00  0.00           C   
ATOM   3007  O   MET R 245      48.287  42.189  54.239  1.00  0.00           O   
ATOM   3008  CB  MET R 245      48.056  43.325  51.216  1.00  0.00           C   
ATOM   3009  CG  MET R 245      49.162  43.805  50.196  1.00  0.00           C   
ATOM   3010  SD  MET R 245      48.623  45.323  49.341  1.00  0.00           S   
ATOM   3011  CE  MET R 245      48.810  46.270  50.845  1.00  0.00           C   
ATOM   3012  HN  MET R 245      48.381  41.075  50.023  1.00  0.00           H   
ATOM   3013  HA  MET R 245      49.563  42.335  52.249  1.00  0.00           H   
ATOM   3014  HB1 MET R 245      47.088  43.139  50.701  1.00  0.00           H   
ATOM   3015  HB2 MET R 245      47.908  44.053  52.042  1.00  0.00           H   
ATOM   3016  HG1 MET R 245      50.116  43.943  50.749  1.00  0.00           H   
ATOM   3017  HG2 MET R 245      49.474  43.010  49.485  1.00  0.00           H   
ATOM   3018  HE1 MET R 245      48.819  47.350  50.584  1.00  0.00           H   
ATOM   3019  HE2 MET R 245      47.945  46.142  51.530  1.00  0.00           H   
ATOM   3020  HE3 MET R 245      49.770  46.143  51.389  1.00  0.00           H   
ATOM   3021  N   PRO R 246      46.935  40.685  53.347  1.00  0.00           N   
ATOM   3022  CA  PRO R 246      46.444  40.348  54.589  1.00  0.00           C   
ATOM   3023  C   PRO R 246      47.511  39.584  55.378  1.00  0.00           C   
ATOM   3024  O   PRO R 246      47.775  39.866  56.543  1.00  0.00           O   
ATOM   3025  CB  PRO R 246      45.352  39.345  54.359  1.00  0.00           C   
ATOM   3026  CG  PRO R 246      44.712  39.879  53.065  1.00  0.00           C   
ATOM   3027  CD  PRO R 246      45.926  40.478  52.284  1.00  0.00           C   
ATOM   3028  HA  PRO R 246      46.100  41.246  55.083  1.00  0.00           H   
ATOM   3029  HB1 PRO R 246      45.702  38.301  54.215  1.00  0.00           H   
ATOM   3030  HB2 PRO R 246      44.548  39.361  55.126  1.00  0.00           H   
ATOM   3031  HG1 PRO R 246      44.146  39.168  52.427  1.00  0.00           H   
ATOM   3032  HG2 PRO R 246      44.033  40.722  53.312  1.00  0.00           H   
ATOM   3033  HD1 PRO R 246      46.378  39.827  51.504  1.00  0.00           H   
ATOM   3034  HD2 PRO R 246      45.724  41.430  51.747  1.00  0.00           H   
ATOM   3035  N   VAL R 247      48.250  38.714  54.649  1.00  0.00           N   
ATOM   3036  CA  VAL R 247      49.371  37.912  55.166  1.00  0.00           C   
ATOM   3037  C   VAL R 247      50.425  38.755  55.908  1.00  0.00           C   
ATOM   3038  O   VAL R 247      50.872  38.382  57.010  1.00  0.00           O   
ATOM   3039  CB  VAL R 247      50.058  36.977  54.150  1.00  0.00           C   
ATOM   3040  CG1 VAL R 247      51.426  36.371  54.618  1.00  0.00           C   
ATOM   3041  CG2 VAL R 247      49.108  35.810  53.953  1.00  0.00           C   
ATOM   3042  HN  VAL R 247      48.090  38.715  53.664  1.00  0.00           H   
ATOM   3043  HA  VAL R 247      48.991  37.213  55.897  1.00  0.00           H   
ATOM   3044  HB  VAL R 247      50.260  37.477  53.178  1.00  0.00           H   
ATOM   3045 HG11 VAL R 247      51.840  35.703  53.832  1.00  0.00           H   
ATOM   3046 HG12 VAL R 247      52.185  37.182  54.613  1.00  0.00           H   
ATOM   3047 HG13 VAL R 247      51.348  35.884  55.614  1.00  0.00           H   
ATOM   3048 HG21 VAL R 247      49.505  35.105  53.190  1.00  0.00           H   
ATOM   3049 HG22 VAL R 247      49.109  35.163  54.855  1.00  0.00           H   
ATOM   3050 HG23 VAL R 247      48.056  36.081  53.722  1.00  0.00           H   
ATOM   3051  N   LEU R 248      50.940  39.807  55.308  1.00  0.00           N   
ATOM   3052  CA  LEU R 248      51.924  40.723  55.952  1.00  0.00           C   
ATOM   3053  C   LEU R 248      51.384  41.425  57.180  1.00  0.00           C   
ATOM   3054  O   LEU R 248      52.067  41.471  58.178  1.00  0.00           O   
ATOM   3055  CB  LEU R 248      52.377  41.878  55.005  1.00  0.00           C   
ATOM   3056  CG  LEU R 248      53.397  42.889  55.469  1.00  0.00           C   
ATOM   3057  CD1 LEU R 248      54.652  42.333  56.199  1.00  0.00           C   
ATOM   3058  CD2 LEU R 248      53.837  43.785  54.331  1.00  0.00           C   
ATOM   3059  HN  LEU R 248      50.806  39.876  54.323  1.00  0.00           H   
ATOM   3060  HA  LEU R 248      52.842  40.215  56.208  1.00  0.00           H   
ATOM   3061  HB1 LEU R 248      52.854  41.315  54.175  1.00  0.00           H   
ATOM   3062  HB2 LEU R 248      51.519  42.462  54.609  1.00  0.00           H   
ATOM   3063  HG  LEU R 248      52.894  43.518  56.234  1.00  0.00           H   
ATOM   3064 HD11 LEU R 248      55.373  42.058  55.399  1.00  0.00           H   
ATOM   3065 HD12 LEU R 248      55.190  43.118  56.774  1.00  0.00           H   
ATOM   3066 HD13 LEU R 248      54.412  41.449  56.828  1.00  0.00           H   
ATOM   3067 HD21 LEU R 248      52.930  43.955  53.711  1.00  0.00           H   
ATOM   3068 HD22 LEU R 248      54.182  44.765  54.721  1.00  0.00           H   
ATOM   3069 HD23 LEU R 248      54.597  43.295  53.684  1.00  0.00           H   
ATOM   3070  N   ILE R 249      50.087  41.875  57.104  1.00  0.00           N   
ATOM   3071  CA  ILE R 249      49.381  42.423  58.270  1.00  0.00           C   
ATOM   3072  C   ILE R 249      49.336  41.465  59.494  1.00  0.00           C   
ATOM   3073  O   ILE R 249      49.675  41.834  60.621  1.00  0.00           O   
ATOM   3074  CB  ILE R 249      48.004  43.014  57.968  1.00  0.00           C   
ATOM   3075  CG1 ILE R 249      48.063  44.208  56.962  1.00  0.00           C   
ATOM   3076  CG2 ILE R 249      47.465  43.452  59.387  1.00  0.00           C   
ATOM   3077  CD  ILE R 249      46.739  44.841  56.916  1.00  0.00           C   
ATOM   3078  HN  ILE R 249      49.521  41.837  56.284  1.00  0.00           H   
ATOM   3079  HA  ILE R 249      50.078  43.173  58.616  1.00  0.00           H   
ATOM   3080  HB  ILE R 249      47.490  42.110  57.575  1.00  0.00           H   
ATOM   3081 HG11 ILE R 249      48.750  44.980  57.371  1.00  0.00           H   
ATOM   3082 HG12 ILE R 249      48.417  43.947  55.941  1.00  0.00           H   
ATOM   3083 HG21 ILE R 249      46.564  44.096  59.297  1.00  0.00           H   
ATOM   3084 HG22 ILE R 249      47.245  42.577  60.034  1.00  0.00           H   
ATOM   3085 HG23 ILE R 249      48.287  44.024  59.867  1.00  0.00           H   
ATOM   3086  HD1 ILE R 249      46.549  45.461  56.014  1.00  0.00           H   
ATOM   3087  HD2 ILE R 249      45.900  44.113  56.881  1.00  0.00           H   
ATOM   3088  HD3 ILE R 249      46.474  45.469  57.795  1.00  0.00           H   
ATOM   3089  N   ILE R 250      49.140  40.144  59.215  1.00  0.00           N   
ATOM   3090  CA  ILE R 250      49.175  39.108  60.218  1.00  0.00           C   
ATOM   3091  C   ILE R 250      50.618  38.844  60.672  1.00  0.00           C   
ATOM   3092  O   ILE R 250      50.808  38.667  61.884  1.00  0.00           O   
ATOM   3093  CB  ILE R 250      48.408  37.889  59.710  1.00  0.00           C   
ATOM   3094  CG1 ILE R 250      46.952  38.095  59.323  1.00  0.00           C   
ATOM   3095  CG2 ILE R 250      48.493  36.695  60.642  1.00  0.00           C   
ATOM   3096  CD  ILE R 250      46.518  37.175  58.163  1.00  0.00           C   
ATOM   3097  HN  ILE R 250      48.862  39.852  58.303  1.00  0.00           H   
ATOM   3098  HA  ILE R 250      48.558  39.444  61.039  1.00  0.00           H   
ATOM   3099  HB  ILE R 250      48.950  37.547  58.803  1.00  0.00           H   
ATOM   3100 HG11 ILE R 250      46.183  37.865  60.092  1.00  0.00           H   
ATOM   3101 HG12 ILE R 250      46.748  39.119  58.944  1.00  0.00           H   
ATOM   3102 HG21 ILE R 250      47.879  36.797  61.562  1.00  0.00           H   
ATOM   3103 HG22 ILE R 250      48.203  35.812  60.034  1.00  0.00           H   
ATOM   3104 HG23 ILE R 250      49.533  36.370  60.859  1.00  0.00           H   
ATOM   3105  HD1 ILE R 250      45.437  37.268  57.924  1.00  0.00           H   
ATOM   3106  HD2 ILE R 250      47.156  37.428  57.290  1.00  0.00           H   
ATOM   3107  HD3 ILE R 250      46.669  36.083  58.299  1.00  0.00           H   
ATOM   3108  N   THR R 251      51.629  38.933  59.766  1.00  0.00           N   
ATOM   3109  CA  THR R 251      53.022  38.810  60.030  1.00  0.00           C   
ATOM   3110  C   THR R 251      53.517  39.908  60.929  1.00  0.00           C   
ATOM   3111  O   THR R 251      54.291  39.677  61.824  1.00  0.00           O   
ATOM   3112  CB  THR R 251      53.827  38.777  58.703  1.00  0.00           C   
ATOM   3113  CG2 THR R 251      55.261  38.348  58.923  1.00  0.00           C   
ATOM   3114  OG1 THR R 251      53.237  37.708  58.005  1.00  0.00           O   
ATOM   3115  HN  THR R 251      51.333  39.046  58.822  1.00  0.00           H   
ATOM   3116  HA  THR R 251      53.178  37.869  60.537  1.00  0.00           H   
ATOM   3117  HB  THR R 251      53.760  39.696  58.081  1.00  0.00           H   
ATOM   3118  HG1 THR R 251      52.418  37.941  57.562  1.00  0.00           H   
ATOM   3119 HG21 THR R 251      55.678  38.992  59.727  1.00  0.00           H   
ATOM   3120 HG22 THR R 251      55.374  37.305  59.288  1.00  0.00           H   
ATOM   3121 HG23 THR R 251      55.903  38.599  58.051  1.00  0.00           H   
ATOM   3122  N   VAL R 252      53.128  41.177  60.827  1.00  0.00           N   
ATOM   3123  CA  VAL R 252      53.350  42.182  61.849  1.00  0.00           C   
ATOM   3124  C   VAL R 252      52.535  41.894  63.120  1.00  0.00           C   
ATOM   3125  O   VAL R 252      52.996  41.964  64.305  1.00  0.00           O   
ATOM   3126  CB  VAL R 252      53.173  43.577  61.308  1.00  0.00           C   
ATOM   3127  CG1 VAL R 252      53.328  44.481  62.547  1.00  0.00           C   
ATOM   3128  CG2 VAL R 252      54.182  43.980  60.129  1.00  0.00           C   
ATOM   3129  HN  VAL R 252      52.533  41.354  60.047  1.00  0.00           H   
ATOM   3130  HA  VAL R 252      54.340  42.018  62.252  1.00  0.00           H   
ATOM   3131  HB  VAL R 252      52.152  43.713  60.894  1.00  0.00           H   
ATOM   3132 HG11 VAL R 252      54.190  44.173  63.175  1.00  0.00           H   
ATOM   3133 HG12 VAL R 252      53.456  45.536  62.221  1.00  0.00           H   
ATOM   3134 HG13 VAL R 252      52.307  44.414  62.980  1.00  0.00           H   
ATOM   3135 HG21 VAL R 252      54.080  45.080  60.003  1.00  0.00           H   
ATOM   3136 HG22 VAL R 252      55.243  43.766  60.375  1.00  0.00           H   
ATOM   3137 HG23 VAL R 252      53.967  43.387  59.214  1.00  0.00           H   
ATOM   3138  N   CYS R 253      51.259  41.474  63.055  1.00  0.00           N   
ATOM   3139  CA  CYS R 253      50.419  41.456  64.218  1.00  0.00           C   
ATOM   3140  C   CYS R 253      50.658  40.347  65.244  1.00  0.00           C   
ATOM   3141  O   CYS R 253      50.391  40.486  66.409  1.00  0.00           O   
ATOM   3142  CB  CYS R 253      48.920  41.487  63.802  1.00  0.00           C   
ATOM   3143  SG  CYS R 253      47.707  41.359  65.146  1.00  0.00           S   
ATOM   3144  HN  CYS R 253      50.951  41.338  62.117  1.00  0.00           H   
ATOM   3145  HA  CYS R 253      50.569  42.400  64.720  1.00  0.00           H   
ATOM   3146  HB1 CYS R 253      48.687  42.424  63.250  1.00  0.00           H   
ATOM   3147  HB2 CYS R 253      48.655  40.807  62.964  1.00  0.00           H   
ATOM   3148  HG1 CYS R 253      47.848  40.090  65.501  1.00  0.00           H   
ATOM   3149  N   TYR R 254      51.231  39.194  64.745  1.00  0.00           N   
ATOM   3150  CA  TYR R 254      51.770  38.049  65.497  1.00  0.00           C   
ATOM   3151  C   TYR R 254      53.174  38.231  65.934  1.00  0.00           C   
ATOM   3152  O   TYR R 254      53.613  37.729  66.941  1.00  0.00           O   
ATOM   3153  CB  TYR R 254      51.564  36.677  64.663  1.00  0.00           C   
ATOM   3154  CG  TYR R 254      50.179  36.239  64.372  1.00  0.00           C   
ATOM   3155  CD1 TYR R 254      50.014  35.155  63.539  1.00  0.00           C   
ATOM   3156  CD2 TYR R 254      49.097  36.741  65.030  1.00  0.00           C   
ATOM   3157  CE1 TYR R 254      48.656  34.617  63.343  1.00  0.00           C   
ATOM   3158  CE2 TYR R 254      47.820  36.344  64.731  1.00  0.00           C   
ATOM   3159  CZ  TYR R 254      47.552  35.351  63.801  1.00  0.00           C   
ATOM   3160  OH  TYR R 254      46.302  34.862  63.628  1.00  0.00           O   
ATOM   3161  HN  TYR R 254      51.194  39.153  63.750  1.00  0.00           H   
ATOM   3162  HA  TYR R 254      51.190  38.011  66.407  1.00  0.00           H   
ATOM   3163  HB1 TYR R 254      52.127  36.699  63.706  1.00  0.00           H   
ATOM   3164  HB2 TYR R 254      51.996  35.873  65.296  1.00  0.00           H   
ATOM   3165  HD1 TYR R 254      50.847  34.620  63.110  1.00  0.00           H   
ATOM   3166  HD2 TYR R 254      49.109  37.404  65.883  1.00  0.00           H   
ATOM   3167  HE1 TYR R 254      48.534  33.699  62.787  1.00  0.00           H   
ATOM   3168  HE2 TYR R 254      46.990  36.758  65.286  1.00  0.00           H   
ATOM   3169  HH  TYR R 254      45.662  35.531  63.882  1.00  0.00           H   
ATOM   3170  N   GLY R 255      53.943  39.098  65.233  1.00  0.00           N   
ATOM   3171  CA  GLY R 255      55.260  39.534  65.562  1.00  0.00           C   
ATOM   3172  C   GLY R 255      55.201  40.584  66.706  1.00  0.00           C   
ATOM   3173  O   GLY R 255      55.832  40.441  67.728  1.00  0.00           O   
ATOM   3174  HN  GLY R 255      53.643  39.472  64.360  1.00  0.00           H   
ATOM   3175  HA1 GLY R 255      55.775  38.695  66.007  1.00  0.00           H   
ATOM   3176  HA2 GLY R 255      55.788  39.945  64.714  1.00  0.00           H   
ATOM   3177  N   LEU R 256      54.179  41.437  66.752  1.00  0.00           N   
ATOM   3178  CA  LEU R 256      53.831  42.237  67.859  1.00  0.00           C   
ATOM   3179  C   LEU R 256      53.485  41.459  69.108  1.00  0.00           C   
ATOM   3180  O   LEU R 256      53.739  41.827  70.256  1.00  0.00           O   
ATOM   3181  CB  LEU R 256      52.688  43.176  67.326  1.00  0.00           C   
ATOM   3182  CG  LEU R 256      53.074  44.374  66.408  1.00  0.00           C   
ATOM   3183  CD1 LEU R 256      51.853  45.299  66.207  1.00  0.00           C   
ATOM   3184  CD2 LEU R 256      54.262  45.142  67.021  1.00  0.00           C   
ATOM   3185  HN  LEU R 256      53.563  41.450  65.967  1.00  0.00           H   
ATOM   3186  HA  LEU R 256      54.650  42.794  68.290  1.00  0.00           H   
ATOM   3187  HB1 LEU R 256      51.932  42.610  66.740  1.00  0.00           H   
ATOM   3188  HB2 LEU R 256      52.198  43.555  68.248  1.00  0.00           H   
ATOM   3189  HG  LEU R 256      53.353  43.979  65.408  1.00  0.00           H   
ATOM   3190 HD11 LEU R 256      51.305  45.528  67.146  1.00  0.00           H   
ATOM   3191 HD12 LEU R 256      52.234  46.256  65.791  1.00  0.00           H   
ATOM   3192 HD13 LEU R 256      51.139  44.855  65.482  1.00  0.00           H   
ATOM   3193 HD21 LEU R 256      55.159  44.554  66.732  1.00  0.00           H   
ATOM   3194 HD22 LEU R 256      54.465  46.137  66.570  1.00  0.00           H   
ATOM   3195 HD23 LEU R 256      54.096  45.238  68.115  1.00  0.00           H   
ATOM   3196  N   MET R 257      52.732  40.313  68.950  1.00  0.00           N   
ATOM   3197  CA  MET R 257      52.502  39.335  70.044  1.00  0.00           C   
ATOM   3198  C   MET R 257      53.773  38.739  70.544  1.00  0.00           C   
ATOM   3199  O   MET R 257      53.841  38.543  71.780  1.00  0.00           O   
ATOM   3200  CB  MET R 257      51.625  38.168  69.620  1.00  0.00           C   
ATOM   3201  CG  MET R 257      50.150  38.520  69.740  1.00  0.00           C   
ATOM   3202  SD  MET R 257      49.036  37.272  69.039  1.00  0.00           S   
ATOM   3203  CE  MET R 257      49.165  35.979  70.321  1.00  0.00           C   
ATOM   3204  HN  MET R 257      52.358  40.042  68.066  1.00  0.00           H   
ATOM   3205  HA  MET R 257      52.090  39.942  70.836  1.00  0.00           H   
ATOM   3206  HB1 MET R 257      52.004  37.901  68.610  1.00  0.00           H   
ATOM   3207  HB2 MET R 257      51.824  37.304  70.289  1.00  0.00           H   
ATOM   3208  HG1 MET R 257      49.818  38.757  70.773  1.00  0.00           H   
ATOM   3209  HG2 MET R 257      49.962  39.375  69.056  1.00  0.00           H   
ATOM   3210  HE1 MET R 257      48.702  36.398  71.239  1.00  0.00           H   
ATOM   3211  HE2 MET R 257      48.621  35.043  70.073  1.00  0.00           H   
ATOM   3212  HE3 MET R 257      50.232  35.724  70.499  1.00  0.00           H   
ATOM   3213  N   ILE R 258      54.750  38.344  69.683  1.00  0.00           N   
ATOM   3214  CA  ILE R 258      56.086  37.940  70.086  1.00  0.00           C   
ATOM   3215  C   ILE R 258      56.776  38.979  70.941  1.00  0.00           C   
ATOM   3216  O   ILE R 258      57.351  38.580  71.982  1.00  0.00           O   
ATOM   3217  CB  ILE R 258      56.937  37.480  68.926  1.00  0.00           C   
ATOM   3218  CG1 ILE R 258      56.269  36.178  68.321  1.00  0.00           C   
ATOM   3219  CG2 ILE R 258      58.413  37.315  69.323  1.00  0.00           C   
ATOM   3220  CD  ILE R 258      56.686  35.918  66.902  1.00  0.00           C   
ATOM   3221  HN  ILE R 258      54.528  38.658  68.763  1.00  0.00           H   
ATOM   3222  HA  ILE R 258      55.940  37.023  70.637  1.00  0.00           H   
ATOM   3223  HB  ILE R 258      56.843  38.299  68.181  1.00  0.00           H   
ATOM   3224 HG11 ILE R 258      56.417  35.287  68.968  1.00  0.00           H   
ATOM   3225 HG12 ILE R 258      55.160  36.233  68.288  1.00  0.00           H   
ATOM   3226 HG21 ILE R 258      58.682  36.817  70.279  1.00  0.00           H   
ATOM   3227 HG22 ILE R 258      58.926  36.716  68.541  1.00  0.00           H   
ATOM   3228 HG23 ILE R 258      58.904  38.300  69.473  1.00  0.00           H   
ATOM   3229  HD1 ILE R 258      56.690  36.874  66.337  1.00  0.00           H   
ATOM   3230  HD2 ILE R 258      57.741  35.575  66.843  1.00  0.00           H   
ATOM   3231  HD3 ILE R 258      56.083  35.107  66.439  1.00  0.00           H   
ATOM   3232  N   LEU R 259      56.672  40.330  70.562  1.00  0.00           N   
ATOM   3233  CA  LEU R 259      57.229  41.430  71.373  1.00  0.00           C   
ATOM   3234  C   LEU R 259      56.573  41.657  72.749  1.00  0.00           C   
ATOM   3235  O   LEU R 259      57.337  41.916  73.638  1.00  0.00           O   
ATOM   3236  CB  LEU R 259      57.195  42.801  70.478  1.00  0.00           C   
ATOM   3237  CG  LEU R 259      57.966  42.731  69.131  1.00  0.00           C   
ATOM   3238  CD1 LEU R 259      57.900  44.201  68.632  1.00  0.00           C   
ATOM   3239  CD2 LEU R 259      59.386  42.270  69.198  1.00  0.00           C   
ATOM   3240  HN  LEU R 259      56.232  40.679  69.738  1.00  0.00           H   
ATOM   3241  HA  LEU R 259      58.280  41.221  71.510  1.00  0.00           H   
ATOM   3242  HB1 LEU R 259      56.131  43.086  70.337  1.00  0.00           H   
ATOM   3243  HB2 LEU R 259      57.730  43.574  71.071  1.00  0.00           H   
ATOM   3244  HG  LEU R 259      57.387  42.050  68.472  1.00  0.00           H   
ATOM   3245 HD11 LEU R 259      58.371  44.976  69.273  1.00  0.00           H   
ATOM   3246 HD12 LEU R 259      58.385  44.229  67.633  1.00  0.00           H   
ATOM   3247 HD13 LEU R 259      56.834  44.495  68.523  1.00  0.00           H   
ATOM   3248 HD21 LEU R 259      59.819  42.171  68.180  1.00  0.00           H   
ATOM   3249 HD22 LEU R 259      59.942  43.029  69.791  1.00  0.00           H   
ATOM   3250 HD23 LEU R 259      59.442  41.300  69.735  1.00  0.00           H   
ATOM   3251  N   ARG R 260      55.226  41.461  72.758  1.00  0.00           N   
ATOM   3252  CA  ARG R 260      54.404  41.511  73.993  1.00  0.00           C   
ATOM   3253  C   ARG R 260      54.486  40.228  74.790  1.00  0.00           C   
ATOM   3254  O   ARG R 260      54.249  40.224  75.998  1.00  0.00           O   
ATOM   3255  CB  ARG R 260      52.974  41.990  73.703  1.00  0.00           C   
ATOM   3256  CG  ARG R 260      52.731  43.387  73.016  1.00  0.00           C   
ATOM   3257  CD  ARG R 260      52.953  44.581  73.918  1.00  0.00           C   
ATOM   3258  NE  ARG R 260      52.515  45.766  73.041  1.00  0.00           N   
ATOM   3259  CZ  ARG R 260      52.306  46.989  73.509  1.00  0.00           C   
ATOM   3260  NH1 ARG R 260      52.419  47.261  74.777  1.00  0.00           N 1+
ATOM   3261  NH2 ARG R 260      51.925  47.861  72.559  1.00  0.00           N   
ATOM   3262  HN  ARG R 260      54.741  41.255  71.912  1.00  0.00           H   
ATOM   3263  HA  ARG R 260      54.817  42.339  74.550  1.00  0.00           H   
ATOM   3264  HB1 ARG R 260      52.489  41.285  72.996  1.00  0.00           H   
ATOM   3265  HB2 ARG R 260      52.371  41.964  74.636  1.00  0.00           H   
ATOM   3266  HG1 ARG R 260      53.392  43.421  72.123  1.00  0.00           H   
ATOM   3267  HG2 ARG R 260      51.719  43.326  72.561  1.00  0.00           H   
ATOM   3268  HD1 ARG R 260      52.387  44.530  74.873  1.00  0.00           H   
ATOM   3269  HD2 ARG R 260      54.034  44.667  74.162  1.00  0.00           H   
ATOM   3270  HE  ARG R 260      52.588  45.601  72.058  1.00  0.00           H   
ATOM   3271 HH11 ARG R 260      52.812  46.521  75.324  1.00  0.00           H   
ATOM   3272 HH12 ARG R 260      52.352  48.195  75.128  1.00  0.00           H   
ATOM   3273 HH21 ARG R 260      51.590  47.448  71.712  1.00  0.00           H   
ATOM   3274 HH22 ARG R 260      51.834  48.794  72.903  1.00  0.00           H   
ATOM   3275  N   LEU R 261      55.014  39.037  74.240  1.00  0.00           N   
ATOM   3276  CA  LEU R 261      55.277  37.813  74.991  1.00  0.00           C   
ATOM   3277  C   LEU R 261      56.687  37.831  75.604  1.00  0.00           C   
ATOM   3278  O   LEU R 261      57.078  37.031  76.549  1.00  0.00           O   
ATOM   3279  CB  LEU R 261      55.011  36.551  74.027  1.00  0.00           C   
ATOM   3280  CG  LEU R 261      55.063  35.159  74.649  1.00  0.00           C   
ATOM   3281  CD1 LEU R 261      53.996  34.883  75.673  1.00  0.00           C   
ATOM   3282  CD2 LEU R 261      54.984  34.193  73.440  1.00  0.00           C   
ATOM   3283  HN  LEU R 261      55.100  38.903  73.256  1.00  0.00           H   
ATOM   3284  HA  LEU R 261      54.596  37.819  75.830  1.00  0.00           H   
ATOM   3285  HB1 LEU R 261      54.047  36.725  73.504  1.00  0.00           H   
ATOM   3286  HB2 LEU R 261      55.831  36.536  73.277  1.00  0.00           H   
ATOM   3287  HG  LEU R 261      56.044  35.088  75.167  1.00  0.00           H   
ATOM   3288 HD11 LEU R 261      54.126  33.810  75.928  1.00  0.00           H   
ATOM   3289 HD12 LEU R 261      54.205  35.421  76.622  1.00  0.00           H   
ATOM   3290 HD13 LEU R 261      52.947  35.069  75.359  1.00  0.00           H   
ATOM   3291 HD21 LEU R 261      54.076  34.424  72.845  1.00  0.00           H   
ATOM   3292 HD22 LEU R 261      55.861  34.227  72.759  1.00  0.00           H   
ATOM   3293 HD23 LEU R 261      54.934  33.125  73.743  1.00  0.00           H   
ATOM   3294  N   LYS R 262      57.568  38.803  75.114  1.00  0.00           N   
ATOM   3295  CA  LYS R 262      59.002  39.057  75.529  1.00  0.00           C   
ATOM   3296  C   LYS R 262      59.060  40.038  76.799  1.00  0.00           C   
ATOM   3297  CB  LYS R 262      59.806  39.664  74.365  1.00  0.00           C   
ATOM   3298  CG  LYS R 262      61.148  40.275  74.643  1.00  0.00           C   
ATOM   3299  CD  LYS R 262      62.046  39.349  75.504  1.00  0.00           C   
ATOM   3300  CE  LYS R 262      63.330  39.949  75.967  1.00  0.00           C   
ATOM   3301  NZ  LYS R 262      63.965  39.093  77.033  1.00  0.00           N 1+
ATOM   3302  OT1 LYS R 262      59.074  41.246  76.866  1.00  0.00           O   
ATOM   3303  OT2 LYS R 262      59.486  39.357  78.033  1.00  0.00           O   
ATOM   3304  HN  LYS R 262      57.190  39.333  74.359  1.00  0.00           H   
ATOM   3305  HA  LYS R 262      59.465  38.116  75.786  1.00  0.00           H   
ATOM   3306  HB1 LYS R 262      59.967  38.874  73.600  1.00  0.00           H   
ATOM   3307  HB2 LYS R 262      59.229  40.498  73.911  1.00  0.00           H   
ATOM   3308  HG1 LYS R 262      61.645  40.435  73.663  1.00  0.00           H   
ATOM   3309  HG2 LYS R 262      60.973  41.261  75.125  1.00  0.00           H   
ATOM   3310  HD1 LYS R 262      61.537  38.890  76.379  1.00  0.00           H   
ATOM   3311  HD2 LYS R 262      62.076  38.366  74.986  1.00  0.00           H   
ATOM   3312  HE1 LYS R 262      64.194  40.057  75.276  1.00  0.00           H   
ATOM   3313  HE2 LYS R 262      63.227  40.935  76.469  1.00  0.00           H   
ATOM   3314  HZ1 LYS R 262      64.994  39.242  77.058  1.00  0.00           H   
ATOM   3315  HZ2 LYS R 262      63.552  39.436  77.923  1.00  0.00           H   
ATOM   3316  HZ3 LYS R 262      63.706  38.113  76.805  1.00  0.00           H   
ATOM   3317  HT2 LYS R 262      59.579  40.031  78.710  1.00  0.00           H   
ATOM   3318  N   LYS R 273      39.897  30.604  84.206  1.00  0.00           N   
ATOM   3319  CA  LYS R 273      39.822  32.075  83.981  1.00  0.00           C   
ATOM   3320  C   LYS R 273      40.838  32.525  82.937  1.00  0.00           C   
ATOM   3321  O   LYS R 273      40.678  32.390  81.703  1.00  0.00           O   
ATOM   3322  CB  LYS R 273      39.924  32.765  85.319  1.00  0.00           C   
ATOM   3323  CG  LYS R 273      39.405  34.204  85.408  1.00  0.00           C   
ATOM   3324  CD  LYS R 273      39.730  34.828  86.741  1.00  0.00           C   
ATOM   3325  CE  LYS R 273      39.176  34.160  87.979  1.00  0.00           C   
ATOM   3326  NZ  LYS R 273      37.774  34.542  88.219  1.00  0.00           N 1+
ATOM   3327  HA  LYS R 273      38.921  32.303  83.430  1.00  0.00           H   
ATOM   3328  HB1 LYS R 273      39.179  32.125  85.840  1.00  0.00           H   
ATOM   3329  HB2 LYS R 273      40.942  32.576  85.720  1.00  0.00           H   
ATOM   3330  HG1 LYS R 273      39.849  34.844  84.614  1.00  0.00           H   
ATOM   3331  HG2 LYS R 273      38.353  34.243  85.049  1.00  0.00           H   
ATOM   3332  HD1 LYS R 273      40.813  34.956  86.957  1.00  0.00           H   
ATOM   3333  HD2 LYS R 273      39.435  35.897  86.799  1.00  0.00           H   
ATOM   3334  HE1 LYS R 273      39.269  33.064  87.819  1.00  0.00           H   
ATOM   3335  HE2 LYS R 273      39.830  34.462  88.825  1.00  0.00           H   
ATOM   3336  HZ1 LYS R 273      37.614  35.545  88.444  1.00  0.00           H   
ATOM   3337  HZ2 LYS R 273      37.132  34.229  87.463  1.00  0.00           H   
ATOM   3338  HZ3 LYS R 273      37.323  34.121  89.057  1.00  0.00           H   
ATOM   3339  H1  LYS R 273      39.255  30.277  84.900  1.00  0.00           H   
ATOM   3340  H2  LYS R 273      39.763  30.166  83.318  1.00  0.00           H   
ATOM   3341  N   ASP R 274      42.016  33.041  83.435  1.00  0.00           N   
ATOM   3342  CA  ASP R 274      43.042  33.565  82.666  1.00  0.00           C   
ATOM   3343  C   ASP R 274      43.750  32.550  81.683  1.00  0.00           C   
ATOM   3344  O   ASP R 274      44.246  32.928  80.604  1.00  0.00           O   
ATOM   3345  CB  ASP R 274      44.166  34.127  83.545  1.00  0.00           C   
ATOM   3346  CG  ASP R 274      44.680  33.105  84.569  1.00  0.00           C   
ATOM   3347  OD1 ASP R 274      45.959  33.083  84.706  1.00  0.00           O   
ATOM   3348  OD2 ASP R 274      43.906  32.628  85.415  1.00  0.00           O 1-
ATOM   3349  HN  ASP R 274      41.885  33.159  84.416  1.00  0.00           H   
ATOM   3350  HA  ASP R 274      42.634  34.371  82.075  1.00  0.00           H   
ATOM   3351  HB1 ASP R 274      44.998  34.453  82.885  1.00  0.00           H   
ATOM   3352  HB2 ASP R 274      43.829  35.030  84.099  1.00  0.00           H   
ATOM   3353  N   ARG R 275      43.815  31.204  82.022  1.00  0.00           N   
ATOM   3354  CA  ARG R 275      44.259  30.107  81.295  1.00  0.00           C   
ATOM   3355  C   ARG R 275      43.364  29.787  80.101  1.00  0.00           C   
ATOM   3356  O   ARG R 275      43.662  29.468  78.942  1.00  0.00           O   
ATOM   3357  CB  ARG R 275      44.524  28.888  82.211  1.00  0.00           C   
ATOM   3358  CG  ARG R 275      45.586  29.136  83.323  1.00  0.00           C   
ATOM   3359  CD  ARG R 275      46.778  30.110  83.072  1.00  0.00           C   
ATOM   3360  NE  ARG R 275      47.487  29.725  81.821  1.00  0.00           N   
ATOM   3361  CZ  ARG R 275      48.623  30.165  81.421  1.00  0.00           C   
ATOM   3362  NH1 ARG R 275      49.365  31.122  81.893  1.00  0.00           N 1+
ATOM   3363  NH2 ARG R 275      49.115  29.396  80.453  1.00  0.00           N   
ATOM   3364  HN  ARG R 275      43.337  30.966  82.864  1.00  0.00           H   
ATOM   3365  HA  ARG R 275      45.156  30.467  80.810  1.00  0.00           H   
ATOM   3366  HB1 ARG R 275      43.560  28.742  82.744  1.00  0.00           H   
ATOM   3367  HB2 ARG R 275      44.731  28.005  81.571  1.00  0.00           H   
ATOM   3368  HG1 ARG R 275      45.168  29.601  84.241  1.00  0.00           H   
ATOM   3369  HG2 ARG R 275      45.935  28.136  83.659  1.00  0.00           H   
ATOM   3370  HD1 ARG R 275      46.499  31.185  83.040  1.00  0.00           H   
ATOM   3371  HD2 ARG R 275      47.465  29.977  83.934  1.00  0.00           H   
ATOM   3372  HE  ARG R 275      47.293  28.813  81.458  1.00  0.00           H   
ATOM   3373 HH11 ARG R 275      49.094  31.619  82.717  1.00  0.00           H   
ATOM   3374 HH12 ARG R 275      50.289  30.753  81.799  1.00  0.00           H   
ATOM   3375 HH21 ARG R 275      48.443  28.754  80.085  1.00  0.00           H   
ATOM   3376 HH22 ARG R 275      49.897  29.636  79.878  1.00  0.00           H   
ATOM   3377  N   ASN R 276      42.040  29.971  80.345  1.00  0.00           N   
ATOM   3378  CA  ASN R 276      41.138  29.889  79.112  1.00  0.00           C   
ATOM   3379  C   ASN R 276      41.384  30.942  78.056  1.00  0.00           C   
ATOM   3380  O   ASN R 276      41.138  30.521  76.930  1.00  0.00           O   
ATOM   3381  CB  ASN R 276      39.671  29.813  79.478  1.00  0.00           C   
ATOM   3382  CG  ASN R 276      39.390  28.688  80.598  1.00  0.00           C   
ATOM   3383  ND2 ASN R 276      39.228  27.459  80.089  1.00  0.00           N   
ATOM   3384  OD1 ASN R 276      39.261  29.025  81.799  1.00  0.00           O   
ATOM   3385  HN  ASN R 276      41.692  30.122  81.267  1.00  0.00           H   
ATOM   3386  HA  ASN R 276      41.329  28.967  78.585  1.00  0.00           H   
ATOM   3387  HB1 ASN R 276      39.392  30.713  80.067  1.00  0.00           H   
ATOM   3388  HB2 ASN R 276      39.084  29.677  78.545  1.00  0.00           H   
ATOM   3389 HD21 ASN R 276      39.044  26.749  80.769  1.00  0.00           H   
ATOM   3390 HD22 ASN R 276      39.174  27.382  79.093  1.00  0.00           H   
ATOM   3391  N   LEU R 277      41.941  32.155  78.299  1.00  0.00           N   
ATOM   3392  CA  LEU R 277      42.204  33.064  77.201  1.00  0.00           C   
ATOM   3393  C   LEU R 277      43.248  32.488  76.188  1.00  0.00           C   
ATOM   3394  O   LEU R 277      43.173  32.701  74.999  1.00  0.00           O   
ATOM   3395  CB  LEU R 277      42.916  34.341  77.770  1.00  0.00           C   
ATOM   3396  CG  LEU R 277      42.129  35.030  78.950  1.00  0.00           C   
ATOM   3397  CD1 LEU R 277      43.007  36.205  79.416  1.00  0.00           C   
ATOM   3398  CD2 LEU R 277      40.843  35.666  78.451  1.00  0.00           C   
ATOM   3399  HN  LEU R 277      42.169  32.377  79.245  1.00  0.00           H   
ATOM   3400  HA  LEU R 277      41.288  33.400  76.739  1.00  0.00           H   
ATOM   3401  HB1 LEU R 277      43.992  34.195  78.005  1.00  0.00           H   
ATOM   3402  HB2 LEU R 277      42.971  35.091  76.952  1.00  0.00           H   
ATOM   3403  HG  LEU R 277      41.877  34.316  79.762  1.00  0.00           H   
ATOM   3404 HD11 LEU R 277      43.207  36.946  78.612  1.00  0.00           H   
ATOM   3405 HD12 LEU R 277      42.329  36.822  80.042  1.00  0.00           H   
ATOM   3406 HD13 LEU R 277      43.896  35.828  79.968  1.00  0.00           H   
ATOM   3407 HD21 LEU R 277      41.015  36.484  77.719  1.00  0.00           H   
ATOM   3408 HD22 LEU R 277      40.179  34.895  78.003  1.00  0.00           H   
ATOM   3409 HD23 LEU R 277      40.278  36.074  79.314  1.00  0.00           H   
ATOM   3410  N   ARG R 278      44.230  31.755  76.702  1.00  0.00           N   
ATOM   3411  CA  ARG R 278      45.320  31.132  75.919  1.00  0.00           C   
ATOM   3412  C   ARG R 278      44.852  30.037  74.979  1.00  0.00           C   
ATOM   3413  O   ARG R 278      45.175  29.991  73.773  1.00  0.00           O   
ATOM   3414  CB  ARG R 278      46.329  30.431  76.934  1.00  0.00           C   
ATOM   3415  CG  ARG R 278      47.353  31.220  77.725  1.00  0.00           C   
ATOM   3416  CD  ARG R 278      46.959  32.429  78.537  1.00  0.00           C   
ATOM   3417  NE  ARG R 278      48.162  33.085  79.263  1.00  0.00           N   
ATOM   3418  CZ  ARG R 278      48.073  33.886  80.238  1.00  0.00           C   
ATOM   3419  NH1 ARG R 278      46.887  34.137  80.744  1.00  0.00           N 1+
ATOM   3420  NH2 ARG R 278      49.015  34.635  80.742  1.00  0.00           N   
ATOM   3421  HN  ARG R 278      44.230  31.631  77.691  1.00  0.00           H   
ATOM   3422  HA  ARG R 278      45.727  31.880  75.254  1.00  0.00           H   
ATOM   3423  HB1 ARG R 278      45.830  29.793  77.693  1.00  0.00           H   
ATOM   3424  HB2 ARG R 278      46.901  29.646  76.394  1.00  0.00           H   
ATOM   3425  HG1 ARG R 278      47.730  30.377  78.343  1.00  0.00           H   
ATOM   3426  HG2 ARG R 278      48.214  31.496  77.081  1.00  0.00           H   
ATOM   3427  HD1 ARG R 278      46.662  33.231  77.828  1.00  0.00           H   
ATOM   3428  HD2 ARG R 278      46.164  32.169  79.269  1.00  0.00           H   
ATOM   3429  HE  ARG R 278      49.061  33.060  78.824  1.00  0.00           H   
ATOM   3430 HH11 ARG R 278      46.123  33.497  80.822  1.00  0.00           H   
ATOM   3431 HH12 ARG R 278      46.840  34.816  81.477  1.00  0.00           H   
ATOM   3432 HH21 ARG R 278      49.898  34.422  80.323  1.00  0.00           H   
ATOM   3433 HH22 ARG R 278      48.876  34.962  81.676  1.00  0.00           H   
ATOM   3434  N   ARG R 279      43.885  29.248  75.565  1.00  0.00           N   
ATOM   3435  CA  ARG R 279      43.251  28.189  74.797  1.00  0.00           C   
ATOM   3436  C   ARG R 279      42.422  28.770  73.685  1.00  0.00           C   
ATOM   3437  O   ARG R 279      42.299  28.078  72.660  1.00  0.00           O   
ATOM   3438  CB  ARG R 279      42.246  27.410  75.794  1.00  0.00           C   
ATOM   3439  CG  ARG R 279      43.020  26.815  76.967  1.00  0.00           C   
ATOM   3440  CD  ARG R 279      42.236  26.046  77.984  1.00  0.00           C   
ATOM   3441  NE  ARG R 279      43.044  25.697  79.166  1.00  0.00           N   
ATOM   3442  CZ  ARG R 279      42.433  25.260  80.264  1.00  0.00           C   
ATOM   3443  NH1 ARG R 279      41.231  24.830  80.209  1.00  0.00           N 1+
ATOM   3444  NH2 ARG R 279      43.072  25.233  81.372  1.00  0.00           N   
ATOM   3445  HN  ARG R 279      43.716  29.446  76.528  1.00  0.00           H   
ATOM   3446  HA  ARG R 279      43.930  27.496  74.321  1.00  0.00           H   
ATOM   3447  HB1 ARG R 279      41.595  28.207  76.211  1.00  0.00           H   
ATOM   3448  HB2 ARG R 279      41.649  26.649  75.246  1.00  0.00           H   
ATOM   3449  HG1 ARG R 279      43.850  26.151  76.645  1.00  0.00           H   
ATOM   3450  HG2 ARG R 279      43.477  27.621  77.581  1.00  0.00           H   
ATOM   3451  HD1 ARG R 279      41.422  26.716  78.336  1.00  0.00           H   
ATOM   3452  HD2 ARG R 279      41.937  25.154  77.393  1.00  0.00           H   
ATOM   3453  HE  ARG R 279      44.027  25.607  79.007  1.00  0.00           H   
ATOM   3454 HH11 ARG R 279      40.649  24.918  79.399  1.00  0.00           H   
ATOM   3455 HH12 ARG R 279      40.904  24.404  81.053  1.00  0.00           H   
ATOM   3456 HH21 ARG R 279      44.052  25.406  81.469  1.00  0.00           H   
ATOM   3457 HH22 ARG R 279      42.511  24.969  82.157  1.00  0.00           H   
ATOM   3458  N   ILE R 280      41.730  29.898  73.829  1.00  0.00           N   
ATOM   3459  CA  ILE R 280      40.976  30.502  72.777  1.00  0.00           C   
ATOM   3460  C   ILE R 280      41.859  31.006  71.722  1.00  0.00           C   
ATOM   3461  O   ILE R 280      41.686  30.701  70.556  1.00  0.00           O   
ATOM   3462  CB  ILE R 280      39.987  31.655  73.191  1.00  0.00           C   
ATOM   3463  CG1 ILE R 280      38.814  30.941  74.018  1.00  0.00           C   
ATOM   3464  CG2 ILE R 280      39.399  32.413  72.033  1.00  0.00           C   
ATOM   3465  CD  ILE R 280      38.051  31.924  74.926  1.00  0.00           C   
ATOM   3466  HN  ILE R 280      41.790  30.359  74.712  1.00  0.00           H   
ATOM   3467  HA  ILE R 280      40.321  29.750  72.361  1.00  0.00           H   
ATOM   3468  HB  ILE R 280      40.462  32.403  73.862  1.00  0.00           H   
ATOM   3469 HG11 ILE R 280      38.100  30.490  73.296  1.00  0.00           H   
ATOM   3470 HG12 ILE R 280      39.206  30.123  74.659  1.00  0.00           H   
ATOM   3471 HG21 ILE R 280      38.704  33.158  72.477  1.00  0.00           H   
ATOM   3472 HG22 ILE R 280      40.226  32.983  71.556  1.00  0.00           H   
ATOM   3473 HG23 ILE R 280      38.892  31.770  71.283  1.00  0.00           H   
ATOM   3474  HD1 ILE R 280      37.244  31.465  75.538  1.00  0.00           H   
ATOM   3475  HD2 ILE R 280      38.798  32.606  75.387  1.00  0.00           H   
ATOM   3476  HD3 ILE R 280      37.403  32.641  74.377  1.00  0.00           H   
ATOM   3477  N   THR R 281      42.938  31.717  72.118  1.00  0.00           N   
ATOM   3478  CA  THR R 281      44.020  32.168  71.236  1.00  0.00           C   
ATOM   3479  C   THR R 281      44.675  31.053  70.470  1.00  0.00           C   
ATOM   3480  O   THR R 281      44.985  31.131  69.300  1.00  0.00           O   
ATOM   3481  CB  THR R 281      45.160  33.041  71.970  1.00  0.00           C   
ATOM   3482  CG2 THR R 281      46.373  33.344  71.016  1.00  0.00           C   
ATOM   3483  OG1 THR R 281      44.619  34.239  72.532  1.00  0.00           O   
ATOM   3484  HN  THR R 281      43.069  32.069  73.041  1.00  0.00           H   
ATOM   3485  HA  THR R 281      43.568  32.640  70.377  1.00  0.00           H   
ATOM   3486  HB  THR R 281      45.564  32.412  72.792  1.00  0.00           H   
ATOM   3487  HG1 THR R 281      45.211  34.545  73.223  1.00  0.00           H   
ATOM   3488 HG21 THR R 281      45.962  33.901  70.147  1.00  0.00           H   
ATOM   3489 HG22 THR R 281      47.258  33.853  71.454  1.00  0.00           H   
ATOM   3490 HG23 THR R 281      46.796  32.386  70.643  1.00  0.00           H   
ATOM   3491  N   ARG R 282      44.917  29.867  71.066  1.00  0.00           N   
ATOM   3492  CA  ARG R 282      45.457  28.622  70.534  1.00  0.00           C   
ATOM   3493  C   ARG R 282      44.665  28.022  69.502  1.00  0.00           C   
ATOM   3494  O   ARG R 282      45.229  27.479  68.500  1.00  0.00           O   
ATOM   3495  CB  ARG R 282      45.652  27.663  71.664  1.00  0.00           C   
ATOM   3496  CG  ARG R 282      46.212  26.243  71.221  1.00  0.00           C   
ATOM   3497  CD  ARG R 282      45.155  25.060  71.078  1.00  0.00           C   
ATOM   3498  NE  ARG R 282      45.880  23.905  71.589  1.00  0.00           N   
ATOM   3499  CZ  ARG R 282      45.325  22.654  71.721  1.00  0.00           C   
ATOM   3500  NH1 ARG R 282      44.057  22.432  71.454  1.00  0.00           N 1+
ATOM   3501  NH2 ARG R 282      46.169  21.668  72.062  1.00  0.00           N   
ATOM   3502  HN  ARG R 282      44.683  29.765  72.030  1.00  0.00           H   
ATOM   3503  HA  ARG R 282      46.418  28.796  70.074  1.00  0.00           H   
ATOM   3504  HB1 ARG R 282      46.244  28.044  72.523  1.00  0.00           H   
ATOM   3505  HB2 ARG R 282      44.699  27.494  72.209  1.00  0.00           H   
ATOM   3506  HG1 ARG R 282      46.927  26.300  70.373  1.00  0.00           H   
ATOM   3507  HG2 ARG R 282      46.876  25.913  72.047  1.00  0.00           H   
ATOM   3508  HD1 ARG R 282      44.267  25.191  71.733  1.00  0.00           H   
ATOM   3509  HD2 ARG R 282      44.857  24.838  70.030  1.00  0.00           H   
ATOM   3510  HE  ARG R 282      46.830  23.927  71.903  1.00  0.00           H   
ATOM   3511 HH11 ARG R 282      43.742  21.489  71.349  1.00  0.00           H   
ATOM   3512 HH12 ARG R 282      43.405  23.189  71.431  1.00  0.00           H   
ATOM   3513 HH21 ARG R 282      45.853  20.721  72.012  1.00  0.00           H   
ATOM   3514 HH22 ARG R 282      47.118  21.920  72.256  1.00  0.00           H   
ATOM   3515  N   MET R 283      43.339  28.049  69.580  1.00  0.00           N   
ATOM   3516  CA  MET R 283      42.415  27.768  68.491  1.00  0.00           C   
ATOM   3517  C   MET R 283      42.425  28.729  67.263  1.00  0.00           C   
ATOM   3518  O   MET R 283      42.512  28.193  66.130  1.00  0.00           O   
ATOM   3519  CB  MET R 283      40.971  27.575  69.126  1.00  0.00           C   
ATOM   3520  CG  MET R 283      39.739  28.279  68.440  1.00  0.00           C   
ATOM   3521  SD  MET R 283      39.355  27.678  66.806  1.00  0.00           S   
ATOM   3522  CE  MET R 283      37.691  27.236  67.170  1.00  0.00           C   
ATOM   3523  HN  MET R 283      42.918  28.419  70.404  1.00  0.00           H   
ATOM   3524  HA  MET R 283      42.765  26.828  68.092  1.00  0.00           H   
ATOM   3525  HB1 MET R 283      40.728  26.522  69.382  1.00  0.00           H   
ATOM   3526  HB2 MET R 283      40.922  28.093  70.107  1.00  0.00           H   
ATOM   3527  HG1 MET R 283      38.930  28.107  69.182  1.00  0.00           H   
ATOM   3528  HG2 MET R 283      39.848  29.382  68.516  1.00  0.00           H   
ATOM   3529  HE1 MET R 283      37.555  26.451  67.943  1.00  0.00           H   
ATOM   3530  HE2 MET R 283      37.208  28.132  67.617  1.00  0.00           H   
ATOM   3531  HE3 MET R 283      37.021  27.005  66.314  1.00  0.00           H   
ATOM   3532  N   VAL R 284      42.431  30.082  67.366  1.00  0.00           N   
ATOM   3533  CA  VAL R 284      42.533  31.009  66.298  1.00  0.00           C   
ATOM   3534  C   VAL R 284      43.817  30.781  65.467  1.00  0.00           C   
ATOM   3535  O   VAL R 284      43.857  30.730  64.196  1.00  0.00           O   
ATOM   3536  CB  VAL R 284      42.351  32.502  66.729  1.00  0.00           C   
ATOM   3537  CG1 VAL R 284      42.658  33.510  65.618  1.00  0.00           C   
ATOM   3538  CG2 VAL R 284      40.929  32.668  67.437  1.00  0.00           C   
ATOM   3539  HN  VAL R 284      42.414  30.461  68.289  1.00  0.00           H   
ATOM   3540  HA  VAL R 284      41.706  30.751  65.654  1.00  0.00           H   
ATOM   3541  HB  VAL R 284      43.158  32.683  67.472  1.00  0.00           H   
ATOM   3542 HG11 VAL R 284      43.757  33.674  65.619  1.00  0.00           H   
ATOM   3543 HG12 VAL R 284      42.368  33.120  64.619  1.00  0.00           H   
ATOM   3544 HG13 VAL R 284      42.201  34.492  65.862  1.00  0.00           H   
ATOM   3545 HG21 VAL R 284      40.832  33.719  67.781  1.00  0.00           H   
ATOM   3546 HG22 VAL R 284      40.198  32.351  66.663  1.00  0.00           H   
ATOM   3547 HG23 VAL R 284      40.790  31.914  68.241  1.00  0.00           H   
ATOM   3548  N   LEU R 285      45.007  30.587  66.134  1.00  0.00           N   
ATOM   3549  CA  LEU R 285      46.320  30.390  65.576  1.00  0.00           C   
ATOM   3550  C   LEU R 285      46.422  29.211  64.663  1.00  0.00           C   
ATOM   3551  O   LEU R 285      47.028  29.243  63.580  1.00  0.00           O   
ATOM   3552  CB  LEU R 285      47.412  30.365  66.699  1.00  0.00           C   
ATOM   3553  CG  LEU R 285      47.927  31.729  67.278  1.00  0.00           C   
ATOM   3554  CD1 LEU R 285      48.687  31.345  68.611  1.00  0.00           C   
ATOM   3555  CD2 LEU R 285      48.787  32.565  66.279  1.00  0.00           C   
ATOM   3556  HN  LEU R 285      44.983  30.688  67.124  1.00  0.00           H   
ATOM   3557  HA  LEU R 285      46.583  31.138  64.842  1.00  0.00           H   
ATOM   3558  HB1 LEU R 285      46.955  29.666  67.433  1.00  0.00           H   
ATOM   3559  HB2 LEU R 285      48.338  29.855  66.359  1.00  0.00           H   
ATOM   3560  HG  LEU R 285      47.082  32.392  67.565  1.00  0.00           H   
ATOM   3561 HD11 LEU R 285      47.860  30.854  69.165  1.00  0.00           H   
ATOM   3562 HD12 LEU R 285      49.567  30.683  68.456  1.00  0.00           H   
ATOM   3563 HD13 LEU R 285      49.069  32.242  69.144  1.00  0.00           H   
ATOM   3564 HD21 LEU R 285      48.814  33.631  66.592  1.00  0.00           H   
ATOM   3565 HD22 LEU R 285      49.771  32.055  66.199  1.00  0.00           H   
ATOM   3566 HD23 LEU R 285      48.240  32.572  65.311  1.00  0.00           H   
ATOM   3567  N   VAL R 286      45.773  28.099  65.106  1.00  0.00           N   
ATOM   3568  CA  VAL R 286      45.763  26.803  64.308  1.00  0.00           C   
ATOM   3569  C   VAL R 286      44.953  26.878  63.007  1.00  0.00           C   
ATOM   3570  O   VAL R 286      45.335  26.430  61.936  1.00  0.00           O   
ATOM   3571  CB  VAL R 286      45.378  25.535  65.152  1.00  0.00           C   
ATOM   3572  CG1 VAL R 286      45.196  24.279  64.264  1.00  0.00           C   
ATOM   3573  CG2 VAL R 286      46.454  25.265  66.155  1.00  0.00           C   
ATOM   3574  HN  VAL R 286      45.203  28.093  65.924  1.00  0.00           H   
ATOM   3575  HA  VAL R 286      46.814  26.631  64.131  1.00  0.00           H   
ATOM   3576  HB  VAL R 286      44.382  25.604  65.638  1.00  0.00           H   
ATOM   3577 HG11 VAL R 286      44.295  24.468  63.641  1.00  0.00           H   
ATOM   3578 HG12 VAL R 286      46.049  24.145  63.565  1.00  0.00           H   
ATOM   3579 HG13 VAL R 286      45.243  23.383  64.920  1.00  0.00           H   
ATOM   3580 HG21 VAL R 286      46.106  24.406  66.766  1.00  0.00           H   
ATOM   3581 HG22 VAL R 286      47.441  24.958  65.745  1.00  0.00           H   
ATOM   3582 HG23 VAL R 286      46.654  26.144  66.805  1.00  0.00           H   
ATOM   3583  N   VAL R 287      43.764  27.558  63.154  1.00  0.00           N   
ATOM   3584  CA  VAL R 287      42.950  27.906  61.989  1.00  0.00           C   
ATOM   3585  C   VAL R 287      43.674  28.707  61.020  1.00  0.00           C   
ATOM   3586  O   VAL R 287      43.436  28.427  59.827  1.00  0.00           O   
ATOM   3587  CB  VAL R 287      41.653  28.555  62.350  1.00  0.00           C   
ATOM   3588  CG1 VAL R 287      40.826  29.099  61.114  1.00  0.00           C   
ATOM   3589  CG2 VAL R 287      40.741  27.599  63.135  1.00  0.00           C   
ATOM   3590  HN  VAL R 287      43.395  27.901  64.014  1.00  0.00           H   
ATOM   3591  HA  VAL R 287      42.774  27.003  61.424  1.00  0.00           H   
ATOM   3592  HB  VAL R 287      41.730  29.402  63.063  1.00  0.00           H   
ATOM   3593 HG11 VAL R 287      40.570  28.338  60.346  1.00  0.00           H   
ATOM   3594 HG12 VAL R 287      39.883  29.553  61.486  1.00  0.00           H   
ATOM   3595 HG13 VAL R 287      41.311  29.916  60.537  1.00  0.00           H   
ATOM   3596 HG21 VAL R 287      41.197  27.095  64.014  1.00  0.00           H   
ATOM   3597 HG22 VAL R 287      39.823  28.173  63.383  1.00  0.00           H   
ATOM   3598 HG23 VAL R 287      40.298  26.853  62.442  1.00  0.00           H   
ATOM   3599  N   VAL R 288      44.509  29.661  61.422  1.00  0.00           N   
ATOM   3600  CA  VAL R 288      45.339  30.401  60.542  1.00  0.00           C   
ATOM   3601  C   VAL R 288      46.319  29.501  59.788  1.00  0.00           C   
ATOM   3602  O   VAL R 288      46.385  29.507  58.571  1.00  0.00           O   
ATOM   3603  CB  VAL R 288      45.981  31.671  61.091  1.00  0.00           C   
ATOM   3604  CG1 VAL R 288      46.852  32.330  60.009  1.00  0.00           C   
ATOM   3605  CG2 VAL R 288      44.900  32.617  61.549  1.00  0.00           C   
ATOM   3606  HN  VAL R 288      44.576  29.758  62.412  1.00  0.00           H   
ATOM   3607  HA  VAL R 288      44.681  30.752  59.760  1.00  0.00           H   
ATOM   3608  HB  VAL R 288      46.598  31.481  61.995  1.00  0.00           H   
ATOM   3609 HG11 VAL R 288      47.610  31.648  59.568  1.00  0.00           H   
ATOM   3610 HG12 VAL R 288      46.204  32.703  59.188  1.00  0.00           H   
ATOM   3611 HG13 VAL R 288      47.458  33.124  60.496  1.00  0.00           H   
ATOM   3612 HG21 VAL R 288      44.305  32.057  62.301  1.00  0.00           H   
ATOM   3613 HG22 VAL R 288      45.245  33.589  61.962  1.00  0.00           H   
ATOM   3614 HG23 VAL R 288      44.267  32.913  60.685  1.00  0.00           H   
ATOM   3615  N   ALA R 289      47.038  28.623  60.556  1.00  0.00           N   
ATOM   3616  CA  ALA R 289      48.071  27.705  60.029  1.00  0.00           C   
ATOM   3617  C   ALA R 289      47.595  26.692  58.929  1.00  0.00           C   
ATOM   3618  O   ALA R 289      48.229  26.524  57.824  1.00  0.00           O   
ATOM   3619  CB  ALA R 289      48.739  26.930  61.220  1.00  0.00           C   
ATOM   3620  HN  ALA R 289      46.841  28.623  61.533  1.00  0.00           H   
ATOM   3621  HA  ALA R 289      48.811  28.327  59.547  1.00  0.00           H   
ATOM   3622  HB1 ALA R 289      49.355  26.105  60.802  1.00  0.00           H   
ATOM   3623  HB2 ALA R 289      49.470  27.643  61.657  1.00  0.00           H   
ATOM   3624  HB3 ALA R 289      47.935  26.643  61.931  1.00  0.00           H   
ATOM   3625  N   VAL R 290      46.401  26.065  59.161  1.00  0.00           N   
ATOM   3626  CA  VAL R 290      45.651  25.382  58.073  1.00  0.00           C   
ATOM   3627  C   VAL R 290      45.117  26.237  56.935  1.00  0.00           C   
ATOM   3628  O   VAL R 290      45.196  25.859  55.743  1.00  0.00           O   
ATOM   3629  CB  VAL R 290      44.516  24.568  58.700  1.00  0.00           C   
ATOM   3630  CG1 VAL R 290      43.865  23.697  57.532  1.00  0.00           C   
ATOM   3631  CG2 VAL R 290      45.049  23.620  59.774  1.00  0.00           C   
ATOM   3632  HN  VAL R 290      45.937  25.991  60.041  1.00  0.00           H   
ATOM   3633  HA  VAL R 290      46.404  24.756  57.618  1.00  0.00           H   
ATOM   3634  HB  VAL R 290      43.781  25.281  59.133  1.00  0.00           H   
ATOM   3635 HG11 VAL R 290      44.525  23.012  56.957  1.00  0.00           H   
ATOM   3636 HG12 VAL R 290      43.127  23.069  58.075  1.00  0.00           H   
ATOM   3637 HG13 VAL R 290      43.290  24.363  56.856  1.00  0.00           H   
ATOM   3638 HG21 VAL R 290      45.551  24.197  60.582  1.00  0.00           H   
ATOM   3639 HG22 VAL R 290      44.172  23.011  60.080  1.00  0.00           H   
ATOM   3640 HG23 VAL R 290      45.868  22.956  59.426  1.00  0.00           H   
ATOM   3641  N   PHE R 291      44.520  27.438  57.252  1.00  0.00           N   
ATOM   3642  CA  PHE R 291      43.907  28.268  56.186  1.00  0.00           C   
ATOM   3643  C   PHE R 291      44.871  28.717  55.112  1.00  0.00           C   
ATOM   3644  O   PHE R 291      44.643  28.604  53.912  1.00  0.00           O   
ATOM   3645  CB  PHE R 291      43.336  29.528  56.871  1.00  0.00           C   
ATOM   3646  CG  PHE R 291      42.696  30.511  55.928  1.00  0.00           C   
ATOM   3647  CD1 PHE R 291      43.444  31.578  55.469  1.00  0.00           C   
ATOM   3648  CD2 PHE R 291      41.311  30.437  55.537  1.00  0.00           C   
ATOM   3649  CE1 PHE R 291      42.956  32.466  54.539  1.00  0.00           C   
ATOM   3650  CE2 PHE R 291      40.759  31.413  54.708  1.00  0.00           C   
ATOM   3651  CZ  PHE R 291      41.562  32.390  54.142  1.00  0.00           C   
ATOM   3652  HN  PHE R 291      44.457  27.635  58.227  1.00  0.00           H   
ATOM   3653  HA  PHE R 291      43.094  27.661  55.817  1.00  0.00           H   
ATOM   3654  HB1 PHE R 291      42.531  29.117  57.518  1.00  0.00           H   
ATOM   3655  HB2 PHE R 291      44.027  30.051  57.565  1.00  0.00           H   
ATOM   3656  HD1 PHE R 291      44.484  31.520  55.759  1.00  0.00           H   
ATOM   3657  HD2 PHE R 291      40.817  29.602  56.012  1.00  0.00           H   
ATOM   3658  HE1 PHE R 291      43.480  33.250  54.012  1.00  0.00           H   
ATOM   3659  HE2 PHE R 291      39.706  31.260  54.525  1.00  0.00           H   
ATOM   3660  HZ  PHE R 291      41.233  32.988  53.306  1.00  0.00           H   
ATOM   3661  N   ILE R 292      46.113  29.216  55.504  1.00  0.00           N   
ATOM   3662  CA  ILE R 292      47.244  29.599  54.605  1.00  0.00           C   
ATOM   3663  C   ILE R 292      47.714  28.343  53.752  1.00  0.00           C   
ATOM   3664  O   ILE R 292      47.980  28.348  52.581  1.00  0.00           O   
ATOM   3665  CB  ILE R 292      48.404  30.175  55.373  1.00  0.00           C   
ATOM   3666  CG1 ILE R 292      47.978  31.383  56.175  1.00  0.00           C   
ATOM   3667  CG2 ILE R 292      49.647  30.341  54.443  1.00  0.00           C   
ATOM   3668  CD  ILE R 292      47.513  32.463  55.157  1.00  0.00           C   
ATOM   3669  HN  ILE R 292      46.213  29.261  56.495  1.00  0.00           H   
ATOM   3670  HA  ILE R 292      46.854  30.348  53.932  1.00  0.00           H   
ATOM   3671  HB  ILE R 292      48.740  29.456  56.151  1.00  0.00           H   
ATOM   3672 HG11 ILE R 292      47.222  31.273  56.980  1.00  0.00           H   
ATOM   3673 HG12 ILE R 292      48.896  31.757  56.678  1.00  0.00           H   
ATOM   3674 HG21 ILE R 292      50.128  29.372  54.188  1.00  0.00           H   
ATOM   3675 HG22 ILE R 292      49.328  30.740  53.457  1.00  0.00           H   
ATOM   3676 HG23 ILE R 292      50.426  31.014  54.862  1.00  0.00           H   
ATOM   3677  HD1 ILE R 292      46.404  32.545  55.148  1.00  0.00           H   
ATOM   3678  HD2 ILE R 292      47.751  33.502  55.471  1.00  0.00           H   
ATOM   3679  HD3 ILE R 292      48.052  32.454  54.185  1.00  0.00           H   
ATOM   3680  N   VAL R 293      47.724  27.196  54.385  1.00  0.00           N   
ATOM   3681  CA  VAL R 293      47.998  25.911  53.777  1.00  0.00           C   
ATOM   3682  C   VAL R 293      46.970  25.489  52.805  1.00  0.00           C   
ATOM   3683  O   VAL R 293      47.173  25.036  51.672  1.00  0.00           O   
ATOM   3684  CB  VAL R 293      48.279  24.872  54.810  1.00  0.00           C   
ATOM   3685  CG1 VAL R 293      48.290  23.436  54.268  1.00  0.00           C   
ATOM   3686  CG2 VAL R 293      49.637  25.173  55.423  1.00  0.00           C   
ATOM   3687  HN  VAL R 293      47.455  27.180  55.345  1.00  0.00           H   
ATOM   3688  HA  VAL R 293      48.902  26.053  53.202  1.00  0.00           H   
ATOM   3689  HB  VAL R 293      47.578  25.072  55.648  1.00  0.00           H   
ATOM   3690 HG11 VAL R 293      47.289  23.008  54.045  1.00  0.00           H   
ATOM   3691 HG12 VAL R 293      49.013  23.415  53.424  1.00  0.00           H   
ATOM   3692 HG13 VAL R 293      48.706  22.748  55.035  1.00  0.00           H   
ATOM   3693 HG21 VAL R 293      50.101  24.467  56.145  1.00  0.00           H   
ATOM   3694 HG22 VAL R 293      50.353  25.129  54.575  1.00  0.00           H   
ATOM   3695 HG23 VAL R 293      49.631  26.196  55.855  1.00  0.00           H   
ATOM   3696  N   CYS R 294      45.679  25.684  53.024  1.00  0.00           N   
ATOM   3697  CA  CYS R 294      44.624  25.454  52.106  1.00  0.00           C   
ATOM   3698  C   CYS R 294      44.555  26.324  50.807  1.00  0.00           C   
ATOM   3699  O   CYS R 294      44.449  25.724  49.717  1.00  0.00           O   
ATOM   3700  CB  CYS R 294      43.185  25.543  52.750  1.00  0.00           C   
ATOM   3701  SG  CYS R 294      42.721  24.134  53.885  1.00  0.00           S   
ATOM   3702  HN  CYS R 294      45.464  26.091  53.907  1.00  0.00           H   
ATOM   3703  HA  CYS R 294      44.705  24.437  51.752  1.00  0.00           H   
ATOM   3704  HB1 CYS R 294      43.159  26.437  53.409  1.00  0.00           H   
ATOM   3705  HB2 CYS R 294      42.355  25.748  52.040  1.00  0.00           H   
ATOM   3706  HG1 CYS R 294      43.746  24.154  54.725  1.00  0.00           H   
ATOM   3707  N   TRP R 295      44.671  27.606  51.016  1.00  0.00           N   
ATOM   3708  CA  TRP R 295      44.489  28.576  49.924  1.00  0.00           C   
ATOM   3709  C   TRP R 295      45.809  28.875  49.305  1.00  0.00           C   
ATOM   3710  O   TRP R 295      45.741  29.314  48.149  1.00  0.00           O   
ATOM   3711  CB  TRP R 295      43.780  29.905  50.439  1.00  0.00           C   
ATOM   3712  CG  TRP R 295      42.399  29.611  50.804  1.00  0.00           C   
ATOM   3713  CD1 TRP R 295      41.909  29.277  52.068  1.00  0.00           C   
ATOM   3714  CD2 TRP R 295      41.262  29.436  49.927  1.00  0.00           C   
ATOM   3715  CE2 TRP R 295      40.106  29.145  50.754  1.00  0.00           C   
ATOM   3716  CE3 TRP R 295      41.208  29.625  48.577  1.00  0.00           C   
ATOM   3717  NE1 TRP R 295      40.556  29.054  52.026  1.00  0.00           N   
ATOM   3718  CZ2 TRP R 295      38.872  28.870  50.169  1.00  0.00           C   
ATOM   3719  CZ3 TRP R 295      39.884  29.473  48.042  1.00  0.00           C   
ATOM   3720  CH2 TRP R 295      38.761  29.064  48.803  1.00  0.00           C   
ATOM   3721  HN  TRP R 295      44.669  28.026  51.920  1.00  0.00           H   
ATOM   3722  HA  TRP R 295      43.965  28.167  49.072  1.00  0.00           H   
ATOM   3723  HB1 TRP R 295      44.295  30.313  51.336  1.00  0.00           H   
ATOM   3724  HB2 TRP R 295      43.757  30.664  49.628  1.00  0.00           H   
ATOM   3725  HD1 TRP R 295      42.486  29.504  52.953  1.00  0.00           H   
ATOM   3726  HE1 TRP R 295      40.146  28.408  52.632  1.00  0.00           H   
ATOM   3727  HE3 TRP R 295      42.041  29.871  47.936  1.00  0.00           H   
ATOM   3728  HZ2 TRP R 295      37.950  28.601  50.664  1.00  0.00           H   
ATOM   3729  HZ3 TRP R 295      39.715  29.540  46.978  1.00  0.00           H   
ATOM   3730  HH2 TRP R 295      37.814  28.844  48.333  1.00  0.00           H   
ATOM   3731  N   THR R 296      46.990  28.454  49.821  1.00  0.00           N   
ATOM   3732  CA  THR R 296      48.235  28.797  49.078  1.00  0.00           C   
ATOM   3733  C   THR R 296      48.437  28.089  47.790  1.00  0.00           C   
ATOM   3734  O   THR R 296      48.693  28.765  46.836  1.00  0.00           O   
ATOM   3735  CB  THR R 296      49.433  28.633  49.964  1.00  0.00           C   
ATOM   3736  CG2 THR R 296      50.783  28.764  49.225  1.00  0.00           C   
ATOM   3737  OG1 THR R 296      49.568  29.641  50.944  1.00  0.00           O   
ATOM   3738  HN  THR R 296      47.114  28.235  50.786  1.00  0.00           H   
ATOM   3739  HA  THR R 296      48.148  29.856  48.887  1.00  0.00           H   
ATOM   3740  HB  THR R 296      49.325  27.692  50.544  1.00  0.00           H   
ATOM   3741  HG1 THR R 296      48.809  29.430  51.491  1.00  0.00           H   
ATOM   3742 HG21 THR R 296      50.766  29.674  48.588  1.00  0.00           H   
ATOM   3743 HG22 THR R 296      51.608  28.850  49.963  1.00  0.00           H   
ATOM   3744 HG23 THR R 296      50.853  27.949  48.473  1.00  0.00           H   
ATOM   3745  N   PRO R 297      48.282  26.755  47.559  1.00  0.00           N   
ATOM   3746  CA  PRO R 297      48.318  26.167  46.256  1.00  0.00           C   
ATOM   3747  C   PRO R 297      47.408  26.765  45.237  1.00  0.00           C   
ATOM   3748  O   PRO R 297      47.832  27.117  44.149  1.00  0.00           O   
ATOM   3749  CB  PRO R 297      48.086  24.665  46.464  1.00  0.00           C   
ATOM   3750  CG  PRO R 297      48.561  24.431  47.872  1.00  0.00           C   
ATOM   3751  CD  PRO R 297      48.186  25.775  48.610  1.00  0.00           C   
ATOM   3752  HA  PRO R 297      49.339  26.314  45.935  1.00  0.00           H   
ATOM   3753  HB1 PRO R 297      46.999  24.447  46.539  1.00  0.00           H   
ATOM   3754  HB2 PRO R 297      48.511  24.023  45.663  1.00  0.00           H   
ATOM   3755  HG1 PRO R 297      48.053  23.618  48.433  1.00  0.00           H   
ATOM   3756  HG2 PRO R 297      49.640  24.168  47.868  1.00  0.00           H   
ATOM   3757  HD1 PRO R 297      47.079  25.770  48.701  1.00  0.00           H   
ATOM   3758  HD2 PRO R 297      48.688  25.965  49.582  1.00  0.00           H   
ATOM   3759  N   ILE R 298      46.137  27.097  45.581  1.00  0.00           N   
ATOM   3760  CA  ILE R 298      45.229  27.828  44.679  1.00  0.00           C   
ATOM   3761  C   ILE R 298      45.747  29.204  44.240  1.00  0.00           C   
ATOM   3762  O   ILE R 298      45.835  29.544  43.079  1.00  0.00           O   
ATOM   3763  CB  ILE R 298      43.831  27.887  45.410  1.00  0.00           C   
ATOM   3764  CG1 ILE R 298      43.309  26.387  45.674  1.00  0.00           C   
ATOM   3765  CG2 ILE R 298      42.889  28.735  44.556  1.00  0.00           C   
ATOM   3766  CD  ILE R 298      41.937  26.459  46.359  1.00  0.00           C   
ATOM   3767  HN  ILE R 298      45.836  26.810  46.486  1.00  0.00           H   
ATOM   3768  HA  ILE R 298      45.102  27.213  43.800  1.00  0.00           H   
ATOM   3769  HB  ILE R 298      43.914  28.352  46.417  1.00  0.00           H   
ATOM   3770 HG11 ILE R 298      43.299  25.915  44.669  1.00  0.00           H   
ATOM   3771 HG12 ILE R 298      43.987  25.748  46.278  1.00  0.00           H   
ATOM   3772 HG21 ILE R 298      43.255  29.782  44.498  1.00  0.00           H   
ATOM   3773 HG22 ILE R 298      42.869  28.421  43.490  1.00  0.00           H   
ATOM   3774 HG23 ILE R 298      41.869  28.868  44.976  1.00  0.00           H   
ATOM   3775  HD1 ILE R 298      41.916  27.232  47.155  1.00  0.00           H   
ATOM   3776  HD2 ILE R 298      41.162  26.645  45.584  1.00  0.00           H   
ATOM   3777  HD3 ILE R 298      41.597  25.522  46.852  1.00  0.00           H   
ATOM   3778  N   HSE R 299      46.289  29.996  45.194  1.00  0.00           N   
ATOM   3779  CA  HSE R 299      46.889  31.309  44.942  1.00  0.00           C   
ATOM   3780  C   HSE R 299      48.146  31.333  44.083  1.00  0.00           C   
ATOM   3781  O   HSE R 299      48.334  32.119  43.128  1.00  0.00           O   
ATOM   3782  CB  HSE R 299      47.212  32.072  46.247  1.00  0.00           C   
ATOM   3783  CG  HSE R 299      46.099  32.625  46.977  1.00  0.00           C   
ATOM   3784  CD2 HSE R 299      45.739  32.310  48.273  1.00  0.00           C   
ATOM   3785  ND1 HSE R 299      45.216  33.514  46.410  1.00  0.00           N   
ATOM   3786  CE1 HSE R 299      44.342  33.749  47.330  1.00  0.00           C   
ATOM   3787  NE2 HSE R 299      44.647  33.092  48.476  1.00  0.00           N   
ATOM   3788  HN  HSE R 299      46.143  29.839  46.167  1.00  0.00           H   
ATOM   3789  HA  HSE R 299      46.223  31.891  44.322  1.00  0.00           H   
ATOM   3790  HB1 HSE R 299      47.975  31.561  46.873  1.00  0.00           H   
ATOM   3791  HB2 HSE R 299      47.689  33.015  45.905  1.00  0.00           H   
ATOM   3792  HD2 HSE R 299      46.284  31.610  48.895  1.00  0.00           H   
ATOM   3793  HE1 HSE R 299      43.421  34.321  47.223  1.00  0.00           H   
ATOM   3794  HE2 HSE R 299      44.202  33.207  49.364  1.00  0.00           H   
ATOM   3795  N   ILE R 300      48.974  30.296  44.405  1.00  0.00           N   
ATOM   3796  CA  ILE R 300      50.117  29.995  43.584  1.00  0.00           C   
ATOM   3797  C   ILE R 300      49.690  29.619  42.174  1.00  0.00           C   
ATOM   3798  O   ILE R 300      50.053  30.279  41.224  1.00  0.00           O   
ATOM   3799  CB  ILE R 300      51.164  29.094  44.224  1.00  0.00           C   
ATOM   3800  CG1 ILE R 300      51.856  29.875  45.459  1.00  0.00           C   
ATOM   3801  CG2 ILE R 300      52.121  28.441  43.258  1.00  0.00           C   
ATOM   3802  CD  ILE R 300      52.483  31.218  45.155  1.00  0.00           C   
ATOM   3803  HN  ILE R 300      48.767  29.694  45.173  1.00  0.00           H   
ATOM   3804  HA  ILE R 300      50.695  30.895  43.430  1.00  0.00           H   
ATOM   3805  HB  ILE R 300      50.685  28.272  44.797  1.00  0.00           H   
ATOM   3806 HG11 ILE R 300      51.075  29.946  46.246  1.00  0.00           H   
ATOM   3807 HG12 ILE R 300      52.687  29.187  45.723  1.00  0.00           H   
ATOM   3808 HG21 ILE R 300      51.729  27.705  42.523  1.00  0.00           H   
ATOM   3809 HG22 ILE R 300      52.673  29.264  42.756  1.00  0.00           H   
ATOM   3810 HG23 ILE R 300      52.878  27.950  43.905  1.00  0.00           H   
ATOM   3811  HD1 ILE R 300      52.764  31.677  46.127  1.00  0.00           H   
ATOM   3812  HD2 ILE R 300      53.387  31.105  44.520  1.00  0.00           H   
ATOM   3813  HD3 ILE R 300      51.865  32.028  44.713  1.00  0.00           H   
ATOM   3814  N   TYR R 301      48.737  28.688  41.940  1.00  0.00           N   
ATOM   3815  CA  TYR R 301      48.348  28.251  40.643  1.00  0.00           C   
ATOM   3816  C   TYR R 301      47.497  29.247  39.908  1.00  0.00           C   
ATOM   3817  O   TYR R 301      47.530  29.280  38.687  1.00  0.00           O   
ATOM   3818  CB  TYR R 301      47.532  26.959  40.865  1.00  0.00           C   
ATOM   3819  CG  TYR R 301      47.256  26.230  39.557  1.00  0.00           C   
ATOM   3820  CD1 TYR R 301      45.925  26.421  38.971  1.00  0.00           C   
ATOM   3821  CD2 TYR R 301      48.159  25.396  38.978  1.00  0.00           C   
ATOM   3822  CE1 TYR R 301      45.768  26.043  37.600  1.00  0.00           C   
ATOM   3823  CE2 TYR R 301      47.869  24.896  37.696  1.00  0.00           C   
ATOM   3824  CZ  TYR R 301      46.678  25.219  36.990  1.00  0.00           C   
ATOM   3825  OH  TYR R 301      46.268  24.695  35.801  1.00  0.00           O   
ATOM   3826  HN  TYR R 301      48.218  28.376  42.732  1.00  0.00           H   
ATOM   3827  HA  TYR R 301      49.214  28.109  40.014  1.00  0.00           H   
ATOM   3828  HB1 TYR R 301      48.167  26.266  41.458  1.00  0.00           H   
ATOM   3829  HB2 TYR R 301      46.604  27.120  41.453  1.00  0.00           H   
ATOM   3830  HD1 TYR R 301      45.198  27.030  39.485  1.00  0.00           H   
ATOM   3831  HD2 TYR R 301      49.173  25.201  39.296  1.00  0.00           H   
ATOM   3832  HE1 TYR R 301      44.807  26.238  37.148  1.00  0.00           H   
ATOM   3833  HE2 TYR R 301      48.559  24.231  37.197  1.00  0.00           H   
ATOM   3834  HH  TYR R 301      45.393  25.027  35.587  1.00  0.00           H   
ATOM   3835  N   VAL R 302      46.829  30.125  40.582  1.00  0.00           N   
ATOM   3836  CA  VAL R 302      46.236  31.257  40.013  1.00  0.00           C   
ATOM   3837  C   VAL R 302      47.257  32.261  39.376  1.00  0.00           C   
ATOM   3838  O   VAL R 302      46.903  32.796  38.291  1.00  0.00           O   
ATOM   3839  CB  VAL R 302      45.307  31.924  41.064  1.00  0.00           C   
ATOM   3840  CG1 VAL R 302      45.012  33.361  40.719  1.00  0.00           C   
ATOM   3841  CG2 VAL R 302      43.905  31.313  41.290  1.00  0.00           C   
ATOM   3842  HN  VAL R 302      46.857  30.108  41.579  1.00  0.00           H   
ATOM   3843  HA  VAL R 302      45.595  30.855  39.241  1.00  0.00           H   
ATOM   3844  HB  VAL R 302      45.763  31.902  42.077  1.00  0.00           H   
ATOM   3845 HG11 VAL R 302      45.909  34.013  40.781  1.00  0.00           H   
ATOM   3846 HG12 VAL R 302      44.871  33.343  39.616  1.00  0.00           H   
ATOM   3847 HG13 VAL R 302      44.158  33.794  41.282  1.00  0.00           H   
ATOM   3848 HG21 VAL R 302      43.341  31.281  40.333  1.00  0.00           H   
ATOM   3849 HG22 VAL R 302      43.966  30.265  41.653  1.00  0.00           H   
ATOM   3850 HG23 VAL R 302      43.404  31.954  42.047  1.00  0.00           H   
ATOM   3851  N   ILE R 303      48.466  32.468  39.915  1.00  0.00           N   
ATOM   3852  CA  ILE R 303      49.471  33.256  39.168  1.00  0.00           C   
ATOM   3853  C   ILE R 303      50.425  32.488  38.346  1.00  0.00           C   
ATOM   3854  O   ILE R 303      50.995  32.945  37.443  1.00  0.00           O   
ATOM   3855  CB  ILE R 303      50.084  34.289  40.134  1.00  0.00           C   
ATOM   3856  CG1 ILE R 303      49.092  35.280  40.793  1.00  0.00           C   
ATOM   3857  CG2 ILE R 303      51.271  35.068  39.446  1.00  0.00           C   
ATOM   3858  CD  ILE R 303      48.326  36.157  39.854  1.00  0.00           C   
ATOM   3859  HN  ILE R 303      48.751  32.087  40.791  1.00  0.00           H   
ATOM   3860  HA  ILE R 303      48.968  33.861  38.428  1.00  0.00           H   
ATOM   3861  HB  ILE R 303      50.536  33.671  40.939  1.00  0.00           H   
ATOM   3862 HG11 ILE R 303      48.406  34.614  41.358  1.00  0.00           H   
ATOM   3863 HG12 ILE R 303      49.680  35.947  41.460  1.00  0.00           H   
ATOM   3864 HG21 ILE R 303      52.077  34.351  39.177  1.00  0.00           H   
ATOM   3865 HG22 ILE R 303      50.978  35.705  38.585  1.00  0.00           H   
ATOM   3866 HG23 ILE R 303      51.657  35.677  40.292  1.00  0.00           H   
ATOM   3867  HD1 ILE R 303      47.935  37.017  40.437  1.00  0.00           H   
ATOM   3868  HD2 ILE R 303      48.953  36.494  39.001  1.00  0.00           H   
ATOM   3869  HD3 ILE R 303      47.500  35.630  39.331  1.00  0.00           H   
ATOM   3870  N   ILE R 304      50.374  31.142  38.434  1.00  0.00           N   
ATOM   3871  CA  ILE R 304      50.910  30.342  37.360  1.00  0.00           C   
ATOM   3872  C   ILE R 304      50.142  30.604  36.068  1.00  0.00           C   
ATOM   3873  O   ILE R 304      50.709  30.711  35.001  1.00  0.00           O   
ATOM   3874  CB  ILE R 304      50.898  28.801  37.704  1.00  0.00           C   
ATOM   3875  CG1 ILE R 304      51.858  28.530  38.880  1.00  0.00           C   
ATOM   3876  CG2 ILE R 304      51.231  27.838  36.518  1.00  0.00           C   
ATOM   3877  CD  ILE R 304      51.908  27.022  39.298  1.00  0.00           C   
ATOM   3878  HN  ILE R 304      49.902  30.720  39.205  1.00  0.00           H   
ATOM   3879  HA  ILE R 304      51.965  30.502  37.192  1.00  0.00           H   
ATOM   3880  HB  ILE R 304      49.897  28.510  38.088  1.00  0.00           H   
ATOM   3881 HG11 ILE R 304      52.903  28.701  38.547  1.00  0.00           H   
ATOM   3882 HG12 ILE R 304      51.549  29.124  39.767  1.00  0.00           H   
ATOM   3883 HG21 ILE R 304      52.232  27.941  36.049  1.00  0.00           H   
ATOM   3884 HG22 ILE R 304      51.070  26.797  36.871  1.00  0.00           H   
ATOM   3885 HG23 ILE R 304      50.541  28.091  35.685  1.00  0.00           H   
ATOM   3886  HD1 ILE R 304      52.334  26.300  38.569  1.00  0.00           H   
ATOM   3887  HD2 ILE R 304      52.639  27.046  40.135  1.00  0.00           H   
ATOM   3888  HD3 ILE R 304      50.875  26.718  39.571  1.00  0.00           H   
ATOM   3889  N   LYS R 305      48.797  30.763  36.196  1.00  0.00           N   
ATOM   3890  CA  LYS R 305      47.901  30.742  35.081  1.00  0.00           C   
ATOM   3891  C   LYS R 305      47.846  32.132  34.514  1.00  0.00           C   
ATOM   3892  O   LYS R 305      47.452  32.442  33.408  1.00  0.00           O   
ATOM   3893  CB  LYS R 305      46.487  30.302  35.580  1.00  0.00           C   
ATOM   3894  CG  LYS R 305      46.260  28.814  35.598  1.00  0.00           C   
ATOM   3895  CD  LYS R 305      46.455  28.147  34.219  1.00  0.00           C   
ATOM   3896  CE  LYS R 305      45.547  28.464  33.065  1.00  0.00           C   
ATOM   3897  NZ  LYS R 305      45.699  27.547  31.916  1.00  0.00           N 1+
ATOM   3898  HN  LYS R 305      48.365  30.563  37.071  1.00  0.00           H   
ATOM   3899  HA  LYS R 305      48.353  30.059  34.377  1.00  0.00           H   
ATOM   3900  HB1 LYS R 305      46.364  30.647  36.629  1.00  0.00           H   
ATOM   3901  HB2 LYS R 305      45.626  30.705  35.005  1.00  0.00           H   
ATOM   3902  HG1 LYS R 305      47.013  28.247  36.186  1.00  0.00           H   
ATOM   3903  HG2 LYS R 305      45.262  28.576  36.025  1.00  0.00           H   
ATOM   3904  HD1 LYS R 305      47.521  28.288  33.937  1.00  0.00           H   
ATOM   3905  HD2 LYS R 305      46.448  27.065  34.469  1.00  0.00           H   
ATOM   3906  HE1 LYS R 305      44.512  28.204  33.380  1.00  0.00           H   
ATOM   3907  HE2 LYS R 305      45.658  29.523  32.749  1.00  0.00           H   
ATOM   3908  HZ1 LYS R 305      46.671  27.526  31.547  1.00  0.00           H   
ATOM   3909  HZ2 LYS R 305      45.410  26.579  32.161  1.00  0.00           H   
ATOM   3910  HZ3 LYS R 305      45.089  27.823  31.121  1.00  0.00           H   
ATOM   3911  N   ALA R 306      48.205  33.216  35.309  1.00  0.00           N   
ATOM   3912  CA  ALA R 306      48.346  34.549  34.818  1.00  0.00           C   
ATOM   3913  C   ALA R 306      49.681  34.735  34.067  1.00  0.00           C   
ATOM   3914  O   ALA R 306      49.698  35.477  33.148  1.00  0.00           O   
ATOM   3915  CB  ALA R 306      48.385  35.572  35.986  1.00  0.00           C   
ATOM   3916  HN  ALA R 306      48.581  33.094  36.225  1.00  0.00           H   
ATOM   3917  HA  ALA R 306      47.515  34.787  34.170  1.00  0.00           H   
ATOM   3918  HB1 ALA R 306      48.562  36.616  35.648  1.00  0.00           H   
ATOM   3919  HB2 ALA R 306      47.485  35.382  36.609  1.00  0.00           H   
ATOM   3920  HB3 ALA R 306      49.257  35.290  36.614  1.00  0.00           H   
ATOM   3921  N   LEU R 307      50.822  34.064  34.498  1.00  0.00           N   
ATOM   3922  CA  LEU R 307      52.122  34.387  33.973  1.00  0.00           C   
ATOM   3923  C   LEU R 307      52.750  33.357  33.079  1.00  0.00           C   
ATOM   3924  O   LEU R 307      53.806  33.626  32.488  1.00  0.00           O   
ATOM   3925  CB  LEU R 307      53.055  34.671  35.137  1.00  0.00           C   
ATOM   3926  CG  LEU R 307      52.668  35.679  36.140  1.00  0.00           C   
ATOM   3927  CD1 LEU R 307      53.715  35.711  37.279  1.00  0.00           C   
ATOM   3928  CD2 LEU R 307      52.620  37.069  35.542  1.00  0.00           C   
ATOM   3929  HN  LEU R 307      50.831  33.350  35.193  1.00  0.00           H   
ATOM   3930  HA  LEU R 307      52.058  35.282  33.373  1.00  0.00           H   
ATOM   3931  HB1 LEU R 307      52.968  33.747  35.747  1.00  0.00           H   
ATOM   3932  HB2 LEU R 307      54.104  34.742  34.777  1.00  0.00           H   
ATOM   3933  HG  LEU R 307      51.686  35.415  36.585  1.00  0.00           H   
ATOM   3934 HD11 LEU R 307      54.045  34.664  37.450  1.00  0.00           H   
ATOM   3935 HD12 LEU R 307      54.637  36.232  36.944  1.00  0.00           H   
ATOM   3936 HD13 LEU R 307      53.189  36.116  38.170  1.00  0.00           H   
ATOM   3937 HD21 LEU R 307      53.538  37.293  34.957  1.00  0.00           H   
ATOM   3938 HD22 LEU R 307      51.703  36.999  34.920  1.00  0.00           H   
ATOM   3939 HD23 LEU R 307      52.492  37.843  36.329  1.00  0.00           H   
ATOM   3940  N   VAL R 308      52.358  32.069  32.986  1.00  0.00           N   
ATOM   3941  CA  VAL R 308      53.014  31.012  32.243  1.00  0.00           C   
ATOM   3942  C   VAL R 308      52.122  30.350  31.295  1.00  0.00           C   
ATOM   3943  O   VAL R 308      50.997  29.924  31.667  1.00  0.00           O   
ATOM   3944  CB  VAL R 308      53.860  29.896  32.940  1.00  0.00           C   
ATOM   3945  CG1 VAL R 308      54.773  29.227  31.929  1.00  0.00           C   
ATOM   3946  CG2 VAL R 308      54.639  30.487  34.196  1.00  0.00           C   
ATOM   3947  HN  VAL R 308      51.589  31.874  33.590  1.00  0.00           H   
ATOM   3948  HA  VAL R 308      53.656  31.562  31.572  1.00  0.00           H   
ATOM   3949  HB  VAL R 308      53.204  29.146  33.429  1.00  0.00           H   
ATOM   3950 HG11 VAL R 308      55.379  28.391  32.339  1.00  0.00           H   
ATOM   3951 HG12 VAL R 308      54.136  28.648  31.226  1.00  0.00           H   
ATOM   3952 HG13 VAL R 308      55.526  29.799  31.346  1.00  0.00           H   
ATOM   3953 HG21 VAL R 308      55.503  31.118  33.896  1.00  0.00           H   
ATOM   3954 HG22 VAL R 308      53.956  30.923  34.957  1.00  0.00           H   
ATOM   3955 HG23 VAL R 308      55.222  29.646  34.629  1.00  0.00           H   
ATOM   3956  N   THR R 309      52.506  30.217  30.015  1.00  0.00           N   
ATOM   3957  CA  THR R 309      51.654  29.524  29.051  1.00  0.00           C   
ATOM   3958  C   THR R 309      51.522  28.041  29.147  1.00  0.00           C   
ATOM   3959  O   THR R 309      52.557  27.410  28.881  1.00  0.00           O   
ATOM   3960  CB  THR R 309      51.802  30.091  27.587  1.00  0.00           C   
ATOM   3961  CG2 THR R 309      51.655  31.584  27.683  1.00  0.00           C   
ATOM   3962  OG1 THR R 309      53.151  29.921  27.175  1.00  0.00           O   
ATOM   3963  HN  THR R 309      53.314  30.590  29.566  1.00  0.00           H   
ATOM   3964  HA  THR R 309      50.705  29.948  29.350  1.00  0.00           H   
ATOM   3965  HB  THR R 309      51.166  29.611  26.812  1.00  0.00           H   
ATOM   3966  HG1 THR R 309      53.258  28.983  26.997  1.00  0.00           H   
ATOM   3967 HG21 THR R 309      52.515  32.190  28.037  1.00  0.00           H   
ATOM   3968 HG22 THR R 309      51.481  31.942  26.645  1.00  0.00           H   
ATOM   3969 HG23 THR R 309      50.781  31.952  28.263  1.00  0.00           H   
ATOM   3970  N   ILE R 310      50.411  27.467  29.648  1.00  0.00           N   
ATOM   3971  CA  ILE R 310      50.047  26.000  29.585  1.00  0.00           C   
ATOM   3972  C   ILE R 310      48.958  25.599  28.587  1.00  0.00           C   
ATOM   3973  O   ILE R 310      47.844  26.022  28.836  1.00  0.00           O   
ATOM   3974  CB  ILE R 310      49.757  25.414  30.942  1.00  0.00           C   
ATOM   3975  CG1 ILE R 310      50.631  25.954  32.114  1.00  0.00           C   
ATOM   3976  CG2 ILE R 310      49.842  23.857  30.948  1.00  0.00           C   
ATOM   3977  CD  ILE R 310      49.954  25.888  33.489  1.00  0.00           C   
ATOM   3978  HN  ILE R 310      49.621  28.011  29.919  1.00  0.00           H   
ATOM   3979  HA  ILE R 310      50.894  25.423  29.244  1.00  0.00           H   
ATOM   3980  HB  ILE R 310      48.700  25.644  31.194  1.00  0.00           H   
ATOM   3981 HG11 ILE R 310      51.588  25.390  32.146  1.00  0.00           H   
ATOM   3982 HG12 ILE R 310      50.964  27.010  32.027  1.00  0.00           H   
ATOM   3983 HG21 ILE R 310      50.837  23.582  30.539  1.00  0.00           H   
ATOM   3984 HG22 ILE R 310      49.765  23.403  31.960  1.00  0.00           H   
ATOM   3985 HG23 ILE R 310      49.131  23.370  30.247  1.00  0.00           H   
ATOM   3986  HD1 ILE R 310      49.503  24.906  33.750  1.00  0.00           H   
ATOM   3987  HD2 ILE R 310      50.651  26.180  34.304  1.00  0.00           H   
ATOM   3988  HD3 ILE R 310      49.212  26.708  33.394  1.00  0.00           H   
ATOM   3989  N   PRO R 311      49.225  24.853  27.532  1.00  0.00           N   
ATOM   3990  CA  PRO R 311      48.196  24.182  26.739  1.00  0.00           C   
ATOM   3991  C   PRO R 311      46.946  23.556  27.614  1.00  0.00           C   
ATOM   3992  O   PRO R 311      47.102  23.165  28.764  1.00  0.00           O   
ATOM   3993  CB  PRO R 311      49.042  23.047  26.011  1.00  0.00           C   
ATOM   3994  CG  PRO R 311      50.395  23.655  25.752  1.00  0.00           C   
ATOM   3995  CD  PRO R 311      50.520  24.526  27.042  1.00  0.00           C   
ATOM   3996  HA  PRO R 311      47.836  24.890  26.007  1.00  0.00           H   
ATOM   3997  HB1 PRO R 311      49.160  22.196  26.715  1.00  0.00           H   
ATOM   3998  HB2 PRO R 311      48.575  22.703  25.064  1.00  0.00           H   
ATOM   3999  HG1 PRO R 311      51.106  22.823  25.557  1.00  0.00           H   
ATOM   4000  HG2 PRO R 311      50.378  24.421  24.947  1.00  0.00           H   
ATOM   4001  HD1 PRO R 311      51.049  23.945  27.827  1.00  0.00           H   
ATOM   4002  HD2 PRO R 311      51.124  25.428  26.798  1.00  0.00           H   
ATOM   4003  N   GLU R 312      45.767  23.611  26.926  1.00  0.00           N   
ATOM   4004  CA  GLU R 312      44.373  23.227  27.427  1.00  0.00           C   
ATOM   4005  C   GLU R 312      44.193  21.733  27.526  1.00  0.00           C   
ATOM   4006  O   GLU R 312      43.292  21.102  27.016  1.00  0.00           O   
ATOM   4007  CB  GLU R 312      43.249  23.931  26.650  1.00  0.00           C   
ATOM   4008  CG  GLU R 312      43.207  25.441  27.074  1.00  0.00           C   
ATOM   4009  CD  GLU R 312      42.152  26.313  26.304  1.00  0.00           C   
ATOM   4010  OE1 GLU R 312      40.953  26.415  26.701  1.00  0.00           O   
ATOM   4011  OE2 GLU R 312      42.462  26.652  25.125  1.00  0.00           O 1-
ATOM   4012  HN  GLU R 312      45.811  24.085  26.051  1.00  0.00           H   
ATOM   4013  HA  GLU R 312      44.243  23.541  28.452  1.00  0.00           H   
ATOM   4014  HB1 GLU R 312      43.590  23.967  25.593  1.00  0.00           H   
ATOM   4015  HB2 GLU R 312      42.218  23.520  26.692  1.00  0.00           H   
ATOM   4016  HG1 GLU R 312      43.034  25.573  28.163  1.00  0.00           H   
ATOM   4017  HG2 GLU R 312      44.244  25.797  26.891  1.00  0.00           H   
ATOM   4018  N   THR R 313      45.173  21.041  28.251  1.00  0.00           N   
ATOM   4019  CA  THR R 313      45.219  19.621  28.491  1.00  0.00           C   
ATOM   4020  C   THR R 313      44.280  19.084  29.638  1.00  0.00           C   
ATOM   4021  O   THR R 313      43.652  19.851  30.361  1.00  0.00           O   
ATOM   4022  CB  THR R 313      46.655  19.189  28.874  1.00  0.00           C   
ATOM   4023  CG2 THR R 313      47.688  19.449  27.811  1.00  0.00           C   
ATOM   4024  OG1 THR R 313      47.139  19.868  30.021  1.00  0.00           O   
ATOM   4025  HN  THR R 313      45.872  21.596  28.696  1.00  0.00           H   
ATOM   4026  HA  THR R 313      45.096  19.060  27.575  1.00  0.00           H   
ATOM   4027  HB  THR R 313      46.704  18.087  29.005  1.00  0.00           H   
ATOM   4028  HG1 THR R 313      48.097  19.835  29.977  1.00  0.00           H   
ATOM   4029 HG21 THR R 313      47.709  20.528  27.547  1.00  0.00           H   
ATOM   4030 HG22 THR R 313      48.696  19.048  28.051  1.00  0.00           H   
ATOM   4031 HG23 THR R 313      47.387  19.071  26.810  1.00  0.00           H   
ATOM   4032  N   THR R 314      44.298  17.773  29.858  1.00  0.00           N   
ATOM   4033  CA  THR R 314      43.646  17.079  30.961  1.00  0.00           C   
ATOM   4034  C   THR R 314      44.262  17.569  32.313  1.00  0.00           C   
ATOM   4035  O   THR R 314      43.579  17.772  33.292  1.00  0.00           O   
ATOM   4036  CB  THR R 314      43.652  15.554  31.010  1.00  0.00           C   
ATOM   4037  CG2 THR R 314      42.873  15.012  32.245  1.00  0.00           C   
ATOM   4038  OG1 THR R 314      43.113  15.027  29.775  1.00  0.00           O   
ATOM   4039  HN  THR R 314      44.809  17.126  29.296  1.00  0.00           H   
ATOM   4040  HA  THR R 314      42.588  17.249  30.828  1.00  0.00           H   
ATOM   4041  HB  THR R 314      44.672  15.114  30.962  1.00  0.00           H   
ATOM   4042  HG1 THR R 314      43.803  15.111  29.112  1.00  0.00           H   
ATOM   4043 HG21 THR R 314      41.842  15.425  32.269  1.00  0.00           H   
ATOM   4044 HG22 THR R 314      42.595  13.959  32.030  1.00  0.00           H   
ATOM   4045 HG23 THR R 314      43.419  14.957  33.211  1.00  0.00           H   
ATOM   4046  N   PHE R 315      45.595  17.828  32.460  1.00  0.00           N   
ATOM   4047  CA  PHE R 315      46.204  18.474  33.621  1.00  0.00           C   
ATOM   4048  C   PHE R 315      45.637  19.866  33.946  1.00  0.00           C   
ATOM   4049  O   PHE R 315      45.360  20.320  35.041  1.00  0.00           O   
ATOM   4050  CB  PHE R 315      47.731  18.537  33.285  1.00  0.00           C   
ATOM   4051  CG  PHE R 315      48.539  19.179  34.463  1.00  0.00           C   
ATOM   4052  CD1 PHE R 315      49.303  20.308  34.274  1.00  0.00           C   
ATOM   4053  CD2 PHE R 315      48.283  18.696  35.798  1.00  0.00           C   
ATOM   4054  CE1 PHE R 315      50.090  20.824  35.357  1.00  0.00           C   
ATOM   4055  CE2 PHE R 315      49.023  19.245  36.921  1.00  0.00           C   
ATOM   4056  CZ  PHE R 315      49.868  20.333  36.636  1.00  0.00           C   
ATOM   4057  HN  PHE R 315      46.246  17.383  31.849  1.00  0.00           H   
ATOM   4058  HA  PHE R 315      46.109  17.830  34.483  1.00  0.00           H   
ATOM   4059  HB1 PHE R 315      48.127  17.499  33.257  1.00  0.00           H   
ATOM   4060  HB2 PHE R 315      47.866  19.190  32.396  1.00  0.00           H   
ATOM   4061  HD1 PHE R 315      49.331  20.655  33.252  1.00  0.00           H   
ATOM   4062  HD2 PHE R 315      47.875  17.720  36.018  1.00  0.00           H   
ATOM   4063  HE1 PHE R 315      50.656  21.722  35.158  1.00  0.00           H   
ATOM   4064  HE2 PHE R 315      48.897  18.771  37.883  1.00  0.00           H   
ATOM   4065  HZ  PHE R 315      50.429  20.776  37.446  1.00  0.00           H   
ATOM   4066  N   GLN R 316      45.371  20.584  32.819  1.00  0.00           N   
ATOM   4067  CA  GLN R 316      44.582  21.772  32.999  1.00  0.00           C   
ATOM   4068  C   GLN R 316      43.164  21.507  33.570  1.00  0.00           C   
ATOM   4069  O   GLN R 316      42.649  22.147  34.522  1.00  0.00           O   
ATOM   4070  CB  GLN R 316      44.592  22.642  31.747  1.00  0.00           C   
ATOM   4071  CG  GLN R 316      45.974  23.210  31.423  1.00  0.00           C   
ATOM   4072  CD  GLN R 316      46.721  23.926  32.577  1.00  0.00           C   
ATOM   4073  NE2 GLN R 316      47.532  23.135  33.294  1.00  0.00           N   
ATOM   4074  OE1 GLN R 316      46.548  25.155  32.783  1.00  0.00           O   
ATOM   4075  HN  GLN R 316      45.506  20.296  31.874  1.00  0.00           H   
ATOM   4076  HA  GLN R 316      45.050  22.313  33.807  1.00  0.00           H   
ATOM   4077  HB1 GLN R 316      44.251  21.997  30.910  1.00  0.00           H   
ATOM   4078  HB2 GLN R 316      43.955  23.550  31.795  1.00  0.00           H   
ATOM   4079  HG1 GLN R 316      46.574  22.391  30.972  1.00  0.00           H   
ATOM   4080  HG2 GLN R 316      45.790  23.918  30.587  1.00  0.00           H   
ATOM   4081 HE21 GLN R 316      48.060  23.522  34.050  1.00  0.00           H   
ATOM   4082 HE22 GLN R 316      47.452  22.172  33.035  1.00  0.00           H   
ATOM   4083  N   THR R 317      42.455  20.485  32.990  1.00  0.00           N   
ATOM   4084  CA  THR R 317      41.091  20.108  33.504  1.00  0.00           C   
ATOM   4085  C   THR R 317      41.055  19.577  34.993  1.00  0.00           C   
ATOM   4086  O   THR R 317      40.365  20.107  35.916  1.00  0.00           O   
ATOM   4087  CB  THR R 317      40.259  19.161  32.596  1.00  0.00           C   
ATOM   4088  CG2 THR R 317      38.866  18.966  33.236  1.00  0.00           C   
ATOM   4089  OG1 THR R 317      40.126  19.815  31.328  1.00  0.00           O   
ATOM   4090  HN  THR R 317      42.851  19.982  32.225  1.00  0.00           H   
ATOM   4091  HA  THR R 317      40.518  21.015  33.627  1.00  0.00           H   
ATOM   4092  HB  THR R 317      40.817  18.216  32.424  1.00  0.00           H   
ATOM   4093  HG1 THR R 317      39.958  19.103  30.707  1.00  0.00           H   
ATOM   4094 HG21 THR R 317      38.174  18.453  32.534  1.00  0.00           H   
ATOM   4095 HG22 THR R 317      38.978  18.301  34.118  1.00  0.00           H   
ATOM   4096 HG23 THR R 317      38.364  19.918  33.507  1.00  0.00           H   
ATOM   4097  N   VAL R 318      42.034  18.741  35.320  1.00  0.00           N   
ATOM   4098  CA  VAL R 318      42.331  18.290  36.630  1.00  0.00           C   
ATOM   4099  C   VAL R 318      42.643  19.388  37.637  1.00  0.00           C   
ATOM   4100  O   VAL R 318      42.059  19.399  38.729  1.00  0.00           O   
ATOM   4101  CB  VAL R 318      43.471  17.221  36.602  1.00  0.00           C   
ATOM   4102  CG1 VAL R 318      44.086  16.825  37.896  1.00  0.00           C   
ATOM   4103  CG2 VAL R 318      42.926  15.973  35.812  1.00  0.00           C   
ATOM   4104  HN  VAL R 318      42.512  18.373  34.527  1.00  0.00           H   
ATOM   4105  HA  VAL R 318      41.429  17.925  37.098  1.00  0.00           H   
ATOM   4106  HB  VAL R 318      44.355  17.554  36.017  1.00  0.00           H   
ATOM   4107 HG11 VAL R 318      44.681  17.622  38.391  1.00  0.00           H   
ATOM   4108 HG12 VAL R 318      43.440  16.292  38.627  1.00  0.00           H   
ATOM   4109 HG13 VAL R 318      44.856  16.035  37.760  1.00  0.00           H   
ATOM   4110 HG21 VAL R 318      42.655  16.359  34.806  1.00  0.00           H   
ATOM   4111 HG22 VAL R 318      43.713  15.213  35.615  1.00  0.00           H   
ATOM   4112 HG23 VAL R 318      41.978  15.548  36.204  1.00  0.00           H   
ATOM   4113  N   SER R 319      43.506  20.410  37.294  1.00  0.00           N   
ATOM   4114  CA  SER R 319      43.965  21.397  38.216  1.00  0.00           C   
ATOM   4115  C   SER R 319      42.939  22.390  38.656  1.00  0.00           C   
ATOM   4116  O   SER R 319      42.801  22.759  39.813  1.00  0.00           O   
ATOM   4117  CB  SER R 319      45.162  22.194  37.629  1.00  0.00           C   
ATOM   4118  OG  SER R 319      46.228  21.300  37.397  1.00  0.00           O   
ATOM   4119  HN  SER R 319      43.987  20.194  36.448  1.00  0.00           H   
ATOM   4120  HA  SER R 319      44.251  20.892  39.127  1.00  0.00           H   
ATOM   4121  HB1 SER R 319      44.840  22.693  36.690  1.00  0.00           H   
ATOM   4122  HB2 SER R 319      45.602  22.948  38.316  1.00  0.00           H   
ATOM   4123  HG1 SER R 319      46.015  20.712  36.668  1.00  0.00           H   
ATOM   4124  N   TRP R 320      42.041  22.649  37.643  1.00  0.00           N   
ATOM   4125  CA  TRP R 320      40.809  23.361  37.874  1.00  0.00           C   
ATOM   4126  C   TRP R 320      39.708  22.680  38.815  1.00  0.00           C   
ATOM   4127  O   TRP R 320      39.215  23.312  39.770  1.00  0.00           O   
ATOM   4128  CB  TRP R 320      40.358  23.855  36.489  1.00  0.00           C   
ATOM   4129  CG  TRP R 320      39.128  24.692  36.351  1.00  0.00           C   
ATOM   4130  CD1 TRP R 320      39.177  26.031  36.019  1.00  0.00           C   
ATOM   4131  CD2 TRP R 320      37.772  24.276  36.353  1.00  0.00           C   
ATOM   4132  CE2 TRP R 320      37.035  25.445  36.085  1.00  0.00           C   
ATOM   4133  CE3 TRP R 320      37.194  23.071  36.503  1.00  0.00           C   
ATOM   4134  NE1 TRP R 320      37.858  26.456  35.900  1.00  0.00           N   
ATOM   4135  CZ2 TRP R 320      35.624  25.430  36.093  1.00  0.00           C   
ATOM   4136  CZ3 TRP R 320      35.790  23.030  36.474  1.00  0.00           C   
ATOM   4137  CH2 TRP R 320      35.025  24.142  36.256  1.00  0.00           C   
ATOM   4138  HN  TRP R 320      42.111  22.169  36.772  1.00  0.00           H   
ATOM   4139  HA  TRP R 320      41.037  24.344  38.258  1.00  0.00           H   
ATOM   4140  HB1 TRP R 320      41.188  24.465  36.073  1.00  0.00           H   
ATOM   4141  HB2 TRP R 320      40.255  22.943  35.863  1.00  0.00           H   
ATOM   4142  HD1 TRP R 320      40.047  26.669  36.002  1.00  0.00           H   
ATOM   4143  HE1 TRP R 320      37.499  27.364  35.896  1.00  0.00           H   
ATOM   4144  HE3 TRP R 320      37.831  22.203  36.590  1.00  0.00           H   
ATOM   4145  HZ2 TRP R 320      35.013  26.267  35.787  1.00  0.00           H   
ATOM   4146  HZ3 TRP R 320      35.325  22.071  36.648  1.00  0.00           H   
ATOM   4147  HH2 TRP R 320      33.958  23.978  36.274  1.00  0.00           H   
ATOM   4148  N   HSE R 321      39.429  21.342  38.628  1.00  0.00           N   
ATOM   4149  CA  HSE R 321      38.656  20.554  39.515  1.00  0.00           C   
ATOM   4150  C   HSE R 321      39.255  20.436  40.969  1.00  0.00           C   
ATOM   4151  O   HSE R 321      38.448  20.356  41.892  1.00  0.00           O   
ATOM   4152  CB  HSE R 321      38.389  19.137  38.899  1.00  0.00           C   
ATOM   4153  CG  HSE R 321      37.280  19.090  37.986  1.00  0.00           C   
ATOM   4154  CD2 HSE R 321      37.176  18.847  36.653  1.00  0.00           C   
ATOM   4155  ND1 HSE R 321      35.966  19.101  38.525  1.00  0.00           N   
ATOM   4156  CE1 HSE R 321      35.171  18.968  37.568  1.00  0.00           C   
ATOM   4157  NE2 HSE R 321      35.838  18.798  36.386  1.00  0.00           N   
ATOM   4158  HN  HSE R 321      39.818  20.847  37.856  1.00  0.00           H   
ATOM   4159  HA  HSE R 321      37.666  20.980  39.582  1.00  0.00           H   
ATOM   4160  HB1 HSE R 321      39.343  18.937  38.367  1.00  0.00           H   
ATOM   4161  HB2 HSE R 321      38.223  18.379  39.695  1.00  0.00           H   
ATOM   4162  HD2 HSE R 321      37.871  18.815  35.822  1.00  0.00           H   
ATOM   4163  HE1 HSE R 321      34.108  19.129  37.741  1.00  0.00           H   
ATOM   4164  HE2 HSE R 321      35.472  18.632  35.470  1.00  0.00           H   
ATOM   4165  N   PHE R 322      40.588  20.365  41.101  1.00  0.00           N   
ATOM   4166  CA  PHE R 322      41.205  20.439  42.380  1.00  0.00           C   
ATOM   4167  C   PHE R 322      41.003  21.760  43.140  1.00  0.00           C   
ATOM   4168  O   PHE R 322      40.835  21.751  44.360  1.00  0.00           O   
ATOM   4169  CB  PHE R 322      42.707  20.063  42.107  1.00  0.00           C   
ATOM   4170  CG  PHE R 322      43.826  20.626  43.049  1.00  0.00           C   
ATOM   4171  CD1 PHE R 322      44.479  21.909  42.966  1.00  0.00           C   
ATOM   4172  CD2 PHE R 322      44.287  19.835  44.143  1.00  0.00           C   
ATOM   4173  CE1 PHE R 322      45.394  22.367  44.023  1.00  0.00           C   
ATOM   4174  CE2 PHE R 322      45.278  20.188  45.052  1.00  0.00           C   
ATOM   4175  CZ  PHE R 322      45.847  21.432  44.982  1.00  0.00           C   
ATOM   4176  HN  PHE R 322      41.215  20.408  40.328  1.00  0.00           H   
ATOM   4177  HA  PHE R 322      40.710  19.699  42.992  1.00  0.00           H   
ATOM   4178  HB1 PHE R 322      42.876  18.972  41.986  1.00  0.00           H   
ATOM   4179  HB2 PHE R 322      42.944  20.520  41.122  1.00  0.00           H   
ATOM   4180  HD1 PHE R 322      44.270  22.591  42.157  1.00  0.00           H   
ATOM   4181  HD2 PHE R 322      43.812  18.867  44.219  1.00  0.00           H   
ATOM   4182  HE1 PHE R 322      45.804  23.349  43.840  1.00  0.00           H   
ATOM   4183  HE2 PHE R 322      45.649  19.460  45.757  1.00  0.00           H   
ATOM   4184  HZ  PHE R 322      46.559  21.838  45.684  1.00  0.00           H   
ATOM   4185  N   CYS R 323      41.062  22.915  42.419  1.00  0.00           N   
ATOM   4186  CA  CYS R 323      40.821  24.236  42.924  1.00  0.00           C   
ATOM   4187  C   CYS R 323      39.433  24.386  43.400  1.00  0.00           C   
ATOM   4188  O   CYS R 323      39.202  24.845  44.547  1.00  0.00           O   
ATOM   4189  CB  CYS R 323      41.190  25.347  41.896  1.00  0.00           C   
ATOM   4190  SG  CYS R 323      42.955  25.606  41.433  1.00  0.00           S   
ATOM   4191  HN  CYS R 323      41.325  22.868  41.457  1.00  0.00           H   
ATOM   4192  HA  CYS R 323      41.557  24.541  43.654  1.00  0.00           H   
ATOM   4193  HB1 CYS R 323      40.680  25.142  40.931  1.00  0.00           H   
ATOM   4194  HB2 CYS R 323      40.784  26.302  42.293  1.00  0.00           H   
ATOM   4195  HG1 CYS R 323      42.983  24.648  40.517  1.00  0.00           H   
ATOM   4196  N   ILE R 324      38.462  23.968  42.528  1.00  0.00           N   
ATOM   4197  CA  ILE R 324      37.056  23.834  42.885  1.00  0.00           C   
ATOM   4198  C   ILE R 324      36.798  22.893  44.059  1.00  0.00           C   
ATOM   4199  O   ILE R 324      36.206  23.220  44.992  1.00  0.00           O   
ATOM   4200  CB  ILE R 324      36.176  23.539  41.621  1.00  0.00           C   
ATOM   4201  CG1 ILE R 324      36.125  24.685  40.515  1.00  0.00           C   
ATOM   4202  CG2 ILE R 324      34.812  23.060  42.113  1.00  0.00           C   
ATOM   4203  CD  ILE R 324      35.314  25.954  40.999  1.00  0.00           C   
ATOM   4204  HN  ILE R 324      38.693  23.704  41.595  1.00  0.00           H   
ATOM   4205  HA  ILE R 324      36.840  24.850  43.180  1.00  0.00           H   
ATOM   4206  HB  ILE R 324      36.691  22.705  41.098  1.00  0.00           H   
ATOM   4207 HG11 ILE R 324      37.164  25.058  40.395  1.00  0.00           H   
ATOM   4208 HG12 ILE R 324      35.937  24.322  39.482  1.00  0.00           H   
ATOM   4209 HG21 ILE R 324      34.141  23.070  41.228  1.00  0.00           H   
ATOM   4210 HG22 ILE R 324      34.847  22.073  42.623  1.00  0.00           H   
ATOM   4211 HG23 ILE R 324      34.343  23.779  42.819  1.00  0.00           H   
ATOM   4212  HD1 ILE R 324      34.267  25.586  40.957  1.00  0.00           H   
ATOM   4213  HD2 ILE R 324      35.445  26.247  42.063  1.00  0.00           H   
ATOM   4214  HD3 ILE R 324      35.352  26.807  40.289  1.00  0.00           H   
ATOM   4215  N   ALA R 325      37.373  21.693  44.116  1.00  0.00           N   
ATOM   4216  CA  ALA R 325      37.234  20.746  45.248  1.00  0.00           C   
ATOM   4217  C   ALA R 325      37.877  21.135  46.544  1.00  0.00           C   
ATOM   4218  O   ALA R 325      37.132  21.104  47.546  1.00  0.00           O   
ATOM   4219  CB  ALA R 325      37.707  19.301  44.906  1.00  0.00           C   
ATOM   4220  HN  ALA R 325      37.915  21.400  43.332  1.00  0.00           H   
ATOM   4221  HA  ALA R 325      36.196  20.556  45.478  1.00  0.00           H   
ATOM   4222  HB1 ALA R 325      38.661  19.326  44.339  1.00  0.00           H   
ATOM   4223  HB2 ALA R 325      37.794  18.662  45.811  1.00  0.00           H   
ATOM   4224  HB3 ALA R 325      36.981  18.908  44.163  1.00  0.00           H   
ATOM   4225  N   LEU R 326      39.153  21.596  46.543  1.00  0.00           N   
ATOM   4226  CA  LEU R 326      39.828  22.124  47.612  1.00  0.00           C   
ATOM   4227  C   LEU R 326      39.182  23.321  48.232  1.00  0.00           C   
ATOM   4228  O   LEU R 326      39.012  23.327  49.473  1.00  0.00           O   
ATOM   4229  CB  LEU R 326      41.289  22.454  47.245  1.00  0.00           C   
ATOM   4230  CG  LEU R 326      42.295  22.976  48.358  1.00  0.00           C   
ATOM   4231  CD1 LEU R 326      42.170  22.227  49.656  1.00  0.00           C   
ATOM   4232  CD2 LEU R 326      43.738  22.907  47.729  1.00  0.00           C   
ATOM   4233  HN  LEU R 326      39.622  21.641  45.664  1.00  0.00           H   
ATOM   4234  HA  LEU R 326      39.832  21.278  48.285  1.00  0.00           H   
ATOM   4235  HB1 LEU R 326      41.771  21.536  46.846  1.00  0.00           H   
ATOM   4236  HB2 LEU R 326      41.260  23.240  46.460  1.00  0.00           H   
ATOM   4237  HG  LEU R 326      42.097  24.053  48.545  1.00  0.00           H   
ATOM   4238 HD11 LEU R 326      43.023  22.504  50.314  1.00  0.00           H   
ATOM   4239 HD12 LEU R 326      41.272  22.371  50.293  1.00  0.00           H   
ATOM   4240 HD13 LEU R 326      42.349  21.144  49.483  1.00  0.00           H   
ATOM   4241 HD21 LEU R 326      43.593  23.427  46.759  1.00  0.00           H   
ATOM   4242 HD22 LEU R 326      44.476  23.387  48.406  1.00  0.00           H   
ATOM   4243 HD23 LEU R 326      43.987  21.831  47.599  1.00  0.00           H   
ATOM   4244  N   GLY R 327      38.718  24.339  47.468  1.00  0.00           N   
ATOM   4245  CA  GLY R 327      38.064  25.494  48.021  1.00  0.00           C   
ATOM   4246  C   GLY R 327      36.756  25.096  48.753  1.00  0.00           C   
ATOM   4247  O   GLY R 327      36.428  25.534  49.843  1.00  0.00           O   
ATOM   4248  HN  GLY R 327      38.680  24.200  46.482  1.00  0.00           H   
ATOM   4249  HA1 GLY R 327      38.732  25.794  48.814  1.00  0.00           H   
ATOM   4250  HA2 GLY R 327      37.837  26.236  47.269  1.00  0.00           H   
ATOM   4251  N   TYR R 328      35.932  24.222  48.096  1.00  0.00           N   
ATOM   4252  CA  TYR R 328      34.749  23.694  48.745  1.00  0.00           C   
ATOM   4253  C   TYR R 328      35.018  22.795  49.914  1.00  0.00           C   
ATOM   4254  O   TYR R 328      34.391  22.804  50.987  1.00  0.00           O   
ATOM   4255  CB  TYR R 328      33.848  22.796  47.719  1.00  0.00           C   
ATOM   4256  CG  TYR R 328      33.096  23.710  46.803  1.00  0.00           C   
ATOM   4257  CD1 TYR R 328      32.870  23.360  45.452  1.00  0.00           C   
ATOM   4258  CD2 TYR R 328      32.529  24.969  47.124  1.00  0.00           C   
ATOM   4259  CE1 TYR R 328      32.224  24.191  44.474  1.00  0.00           C   
ATOM   4260  CE2 TYR R 328      31.808  25.825  46.214  1.00  0.00           C   
ATOM   4261  CZ  TYR R 328      31.663  25.416  44.886  1.00  0.00           C   
ATOM   4262  OH  TYR R 328      31.063  26.250  43.871  1.00  0.00           O   
ATOM   4263  HN  TYR R 328      36.146  23.988  47.151  1.00  0.00           H   
ATOM   4264  HA  TYR R 328      34.189  24.495  49.205  1.00  0.00           H   
ATOM   4265  HB1 TYR R 328      34.382  21.976  47.191  1.00  0.00           H   
ATOM   4266  HB2 TYR R 328      33.087  22.349  48.393  1.00  0.00           H   
ATOM   4267  HD1 TYR R 328      33.169  22.403  45.053  1.00  0.00           H   
ATOM   4268  HD2 TYR R 328      32.740  25.356  48.110  1.00  0.00           H   
ATOM   4269  HE1 TYR R 328      31.998  23.748  43.515  1.00  0.00           H   
ATOM   4270  HE2 TYR R 328      31.395  26.763  46.554  1.00  0.00           H   
ATOM   4271  HH  TYR R 328      30.732  27.017  44.344  1.00  0.00           H   
ATOM   4272  N   THR R 329      36.182  21.972  49.858  1.00  0.00           N   
ATOM   4273  CA  THR R 329      36.745  21.129  50.938  1.00  0.00           C   
ATOM   4274  C   THR R 329      37.004  21.860  52.219  1.00  0.00           C   
ATOM   4275  O   THR R 329      36.784  21.455  53.361  1.00  0.00           O   
ATOM   4276  CB  THR R 329      37.889  20.268  50.439  1.00  0.00           C   
ATOM   4277  CG2 THR R 329      38.812  19.594  51.437  1.00  0.00           C   
ATOM   4278  OG1 THR R 329      37.517  19.166  49.675  1.00  0.00           O   
ATOM   4279  HN  THR R 329      36.672  21.800  49.008  1.00  0.00           H   
ATOM   4280  HA  THR R 329      35.934  20.444  51.140  1.00  0.00           H   
ATOM   4281  HB  THR R 329      38.522  20.899  49.778  1.00  0.00           H   
ATOM   4282  HG1 THR R 329      37.584  19.432  48.754  1.00  0.00           H   
ATOM   4283 HG21 THR R 329      38.381  19.047  52.302  1.00  0.00           H   
ATOM   4284 HG22 THR R 329      39.693  19.063  51.018  1.00  0.00           H   
ATOM   4285 HG23 THR R 329      39.288  20.451  51.960  1.00  0.00           H   
ATOM   4286  N   ASN R 330      37.633  23.027  52.114  1.00  0.00           N   
ATOM   4287  CA  ASN R 330      37.912  23.915  53.151  1.00  0.00           C   
ATOM   4288  C   ASN R 330      36.561  24.469  53.761  1.00  0.00           C   
ATOM   4289  O   ASN R 330      36.416  24.556  54.981  1.00  0.00           O   
ATOM   4290  CB  ASN R 330      38.825  25.105  52.589  1.00  0.00           C   
ATOM   4291  CG  ASN R 330      39.161  26.220  53.652  1.00  0.00           C   
ATOM   4292  ND2 ASN R 330      40.012  25.822  54.609  1.00  0.00           N   
ATOM   4293  OD1 ASN R 330      38.676  27.286  53.529  1.00  0.00           O   
ATOM   4294  HN  ASN R 330      37.994  23.311  51.230  1.00  0.00           H   
ATOM   4295  HA  ASN R 330      38.453  23.374  53.913  1.00  0.00           H   
ATOM   4296  HB1 ASN R 330      39.802  24.727  52.222  1.00  0.00           H   
ATOM   4297  HB2 ASN R 330      38.293  25.661  51.786  1.00  0.00           H   
ATOM   4298 HD21 ASN R 330      40.159  26.580  55.244  1.00  0.00           H   
ATOM   4299 HD22 ASN R 330      40.530  24.982  54.449  1.00  0.00           H   
ATOM   4300  N   SER R 331      35.535  24.838  52.937  1.00  0.00           N   
ATOM   4301  CA  SER R 331      34.365  25.388  53.648  1.00  0.00           C   
ATOM   4302  C   SER R 331      33.659  24.259  54.516  1.00  0.00           C   
ATOM   4303  O   SER R 331      33.179  24.549  55.569  1.00  0.00           O   
ATOM   4304  CB  SER R 331      33.319  25.936  52.661  1.00  0.00           C   
ATOM   4305  OG  SER R 331      33.848  27.088  52.014  1.00  0.00           O   
ATOM   4306  HN  SER R 331      35.655  24.657  51.964  1.00  0.00           H   
ATOM   4307  HA  SER R 331      34.622  26.133  54.387  1.00  0.00           H   
ATOM   4308  HB1 SER R 331      33.175  25.326  51.744  1.00  0.00           H   
ATOM   4309  HB2 SER R 331      32.371  26.263  53.141  1.00  0.00           H   
ATOM   4310  HG1 SER R 331      33.852  27.770  52.689  1.00  0.00           H   
ATOM   4311  N   CYS R 332      33.636  23.055  53.977  1.00  0.00           N   
ATOM   4312  CA  CYS R 332      33.268  21.862  54.710  1.00  0.00           C   
ATOM   4313  C   CYS R 332      34.190  21.359  55.924  1.00  0.00           C   
ATOM   4314  O   CYS R 332      33.595  20.907  56.933  1.00  0.00           O   
ATOM   4315  CB  CYS R 332      33.180  20.699  53.661  1.00  0.00           C   
ATOM   4316  SG  CYS R 332      32.761  19.023  54.382  1.00  0.00           S   
ATOM   4317  HN  CYS R 332      33.784  22.882  53.007  1.00  0.00           H   
ATOM   4318  HA  CYS R 332      32.329  22.019  55.221  1.00  0.00           H   
ATOM   4319  HB1 CYS R 332      32.438  20.929  52.866  1.00  0.00           H   
ATOM   4320  HB2 CYS R 332      34.188  20.664  53.197  1.00  0.00           H   
ATOM   4321  HG1 CYS R 332      32.885  18.271  53.298  1.00  0.00           H   
ATOM   4322  N   LEU R 333      35.512  21.458  55.786  1.00  0.00           N   
ATOM   4323  CA  LEU R 333      36.521  21.191  56.781  1.00  0.00           C   
ATOM   4324  C   LEU R 333      36.544  22.221  57.907  1.00  0.00           C   
ATOM   4325  O   LEU R 333      36.629  21.875  59.086  1.00  0.00           O   
ATOM   4326  CB  LEU R 333      37.949  20.957  56.113  1.00  0.00           C   
ATOM   4327  CG  LEU R 333      39.139  20.912  57.101  1.00  0.00           C   
ATOM   4328  CD1 LEU R 333      39.200  19.553  57.793  1.00  0.00           C   
ATOM   4329  CD2 LEU R 333      40.528  21.077  56.374  1.00  0.00           C   
ATOM   4330  HN  LEU R 333      35.861  21.813  54.923  1.00  0.00           H   
ATOM   4331  HA  LEU R 333      36.321  20.260  57.291  1.00  0.00           H   
ATOM   4332  HB1 LEU R 333      37.858  20.006  55.547  1.00  0.00           H   
ATOM   4333  HB2 LEU R 333      38.058  21.882  55.507  1.00  0.00           H   
ATOM   4334  HG  LEU R 333      39.084  21.691  57.891  1.00  0.00           H   
ATOM   4335 HD11 LEU R 333      38.672  19.617  58.768  1.00  0.00           H   
ATOM   4336 HD12 LEU R 333      38.793  18.749  57.143  1.00  0.00           H   
ATOM   4337 HD13 LEU R 333      40.258  19.367  58.073  1.00  0.00           H   
ATOM   4338 HD21 LEU R 333      40.473  20.313  55.571  1.00  0.00           H   
ATOM   4339 HD22 LEU R 333      40.643  22.126  56.028  1.00  0.00           H   
ATOM   4340 HD23 LEU R 333      41.363  20.957  57.098  1.00  0.00           H   
ATOM   4341  N   ASN R 334      36.252  23.512  57.619  1.00  0.00           N   
ATOM   4342  CA  ASN R 334      36.184  24.582  58.690  1.00  0.00           C   
ATOM   4343  C   ASN R 334      35.207  24.315  59.874  1.00  0.00           C   
ATOM   4344  O   ASN R 334      35.705  24.445  61.029  1.00  0.00           O   
ATOM   4345  CB  ASN R 334      35.817  25.936  58.083  1.00  0.00           C   
ATOM   4346  CG  ASN R 334      37.086  26.445  57.290  1.00  0.00           C   
ATOM   4347  ND2 ASN R 334      36.916  27.591  56.527  1.00  0.00           N   
ATOM   4348  OD1 ASN R 334      38.207  25.895  57.531  1.00  0.00           O   
ATOM   4349  HN  ASN R 334      36.159  23.847  56.685  1.00  0.00           H   
ATOM   4350  HA  ASN R 334      37.195  24.518  59.065  1.00  0.00           H   
ATOM   4351  HB1 ASN R 334      34.970  25.824  57.374  1.00  0.00           H   
ATOM   4352  HB2 ASN R 334      35.553  26.655  58.888  1.00  0.00           H   
ATOM   4353 HD21 ASN R 334      35.970  27.879  56.372  1.00  0.00           H   
ATOM   4354 HD22 ASN R 334      37.655  27.908  55.933  1.00  0.00           H   
ATOM   4355  N   PRO R 335      33.926  23.964  59.802  1.00  0.00           N   
ATOM   4356  CA  PRO R 335      33.184  23.583  61.000  1.00  0.00           C   
ATOM   4357  C   PRO R 335      33.635  22.327  61.672  1.00  0.00           C   
ATOM   4358  O   PRO R 335      33.639  22.187  62.866  1.00  0.00           O   
ATOM   4359  CB  PRO R 335      31.743  23.275  60.522  1.00  0.00           C   
ATOM   4360  CG  PRO R 335      31.909  23.045  59.020  1.00  0.00           C   
ATOM   4361  CD  PRO R 335      33.069  23.969  58.583  1.00  0.00           C   
ATOM   4362  HA  PRO R 335      33.287  24.421  61.674  1.00  0.00           H   
ATOM   4363  HB1 PRO R 335      31.218  22.443  61.039  1.00  0.00           H   
ATOM   4364  HB2 PRO R 335      31.224  24.235  60.737  1.00  0.00           H   
ATOM   4365  HG1 PRO R 335      32.345  22.036  58.856  1.00  0.00           H   
ATOM   4366  HG2 PRO R 335      30.942  23.181  58.488  1.00  0.00           H   
ATOM   4367  HD1 PRO R 335      33.665  23.523  57.758  1.00  0.00           H   
ATOM   4368  HD2 PRO R 335      32.672  24.960  58.273  1.00  0.00           H   
ATOM   4369  N   VAL R 336      34.037  21.349  60.833  1.00  0.00           N   
ATOM   4370  CA  VAL R 336      34.627  20.148  61.394  1.00  0.00           C   
ATOM   4371  C   VAL R 336      35.879  20.378  62.249  1.00  0.00           C   
ATOM   4372  O   VAL R 336      36.071  19.715  63.287  1.00  0.00           O   
ATOM   4373  CB  VAL R 336      34.875  19.142  60.229  1.00  0.00           C   
ATOM   4374  CG1 VAL R 336      35.664  17.885  60.692  1.00  0.00           C   
ATOM   4375  CG2 VAL R 336      33.520  18.651  59.591  1.00  0.00           C   
ATOM   4376  HN  VAL R 336      33.895  21.473  59.854  1.00  0.00           H   
ATOM   4377  HA  VAL R 336      33.976  19.662  62.105  1.00  0.00           H   
ATOM   4378  HB  VAL R 336      35.435  19.755  59.490  1.00  0.00           H   
ATOM   4379 HG11 VAL R 336      35.582  17.210  59.814  1.00  0.00           H   
ATOM   4380 HG12 VAL R 336      36.743  18.123  60.807  1.00  0.00           H   
ATOM   4381 HG13 VAL R 336      35.311  17.370  61.612  1.00  0.00           H   
ATOM   4382 HG21 VAL R 336      33.654  17.838  58.845  1.00  0.00           H   
ATOM   4383 HG22 VAL R 336      32.750  18.388  60.347  1.00  0.00           H   
ATOM   4384 HG23 VAL R 336      33.159  19.528  59.013  1.00  0.00           H   
ATOM   4385  N   LEU R 337      36.815  21.280  61.736  1.00  0.00           N   
ATOM   4386  CA  LEU R 337      38.108  21.774  62.274  1.00  0.00           C   
ATOM   4387  C   LEU R 337      37.906  22.531  63.523  1.00  0.00           C   
ATOM   4388  O   LEU R 337      38.621  22.312  64.516  1.00  0.00           O   
ATOM   4389  CB  LEU R 337      38.908  22.602  61.173  1.00  0.00           C   
ATOM   4390  CG  LEU R 337      40.260  23.175  61.576  1.00  0.00           C   
ATOM   4391  CD1 LEU R 337      41.289  22.052  62.047  1.00  0.00           C   
ATOM   4392  CD2 LEU R 337      40.779  23.941  60.354  1.00  0.00           C   
ATOM   4393  HN  LEU R 337      36.630  21.639  60.824  1.00  0.00           H   
ATOM   4394  HA  LEU R 337      38.708  20.943  62.614  1.00  0.00           H   
ATOM   4395  HB1 LEU R 337      38.979  21.902  60.312  1.00  0.00           H   
ATOM   4396  HB2 LEU R 337      38.199  23.430  60.958  1.00  0.00           H   
ATOM   4397  HG  LEU R 337      40.259  23.880  62.434  1.00  0.00           H   
ATOM   4398 HD11 LEU R 337      41.445  21.379  61.176  1.00  0.00           H   
ATOM   4399 HD12 LEU R 337      42.188  22.602  62.397  1.00  0.00           H   
ATOM   4400 HD13 LEU R 337      40.837  21.426  62.845  1.00  0.00           H   
ATOM   4401 HD21 LEU R 337      41.844  24.235  60.473  1.00  0.00           H   
ATOM   4402 HD22 LEU R 337      40.704  23.428  59.371  1.00  0.00           H   
ATOM   4403 HD23 LEU R 337      40.142  24.836  60.188  1.00  0.00           H   
ATOM   4404  N   TYR R 338      36.900  23.412  63.605  1.00  0.00           N   
ATOM   4405  CA  TYR R 338      36.499  24.127  64.807  1.00  0.00           C   
ATOM   4406  C   TYR R 338      36.088  23.277  65.997  1.00  0.00           C   
ATOM   4407  O   TYR R 338      36.544  23.512  67.131  1.00  0.00           O   
ATOM   4408  CB  TYR R 338      35.309  25.145  64.542  1.00  0.00           C   
ATOM   4409  CG  TYR R 338      35.483  26.067  63.269  1.00  0.00           C   
ATOM   4410  CD1 TYR R 338      36.745  26.655  63.054  1.00  0.00           C   
ATOM   4411  CD2 TYR R 338      34.347  26.559  62.604  1.00  0.00           C   
ATOM   4412  CE1 TYR R 338      36.921  27.502  61.946  1.00  0.00           C   
ATOM   4413  CE2 TYR R 338      34.509  27.518  61.579  1.00  0.00           C   
ATOM   4414  CZ  TYR R 338      35.810  27.938  61.232  1.00  0.00           C   
ATOM   4415  OH  TYR R 338      36.028  28.851  60.164  1.00  0.00           O   
ATOM   4416  HN  TYR R 338      36.268  23.703  62.890  1.00  0.00           H   
ATOM   4417  HA  TYR R 338      37.410  24.627  65.102  1.00  0.00           H   
ATOM   4418  HB1 TYR R 338      34.390  24.527  64.454  1.00  0.00           H   
ATOM   4419  HB2 TYR R 338      35.245  25.706  65.499  1.00  0.00           H   
ATOM   4420  HD1 TYR R 338      37.620  26.304  63.580  1.00  0.00           H   
ATOM   4421  HD2 TYR R 338      33.368  26.212  62.899  1.00  0.00           H   
ATOM   4422  HE1 TYR R 338      37.916  27.851  61.712  1.00  0.00           H   
ATOM   4423  HE2 TYR R 338      33.639  27.876  61.048  1.00  0.00           H   
ATOM   4424  HH  TYR R 338      35.171  28.821  59.732  1.00  0.00           H   
ATOM   4425  N   ALA R 339      35.269  22.290  65.622  1.00  0.00           N   
ATOM   4426  CA  ALA R 339      34.785  21.235  66.450  1.00  0.00           C   
ATOM   4427  C   ALA R 339      35.866  20.347  67.016  1.00  0.00           C   
ATOM   4428  O   ALA R 339      35.896  20.035  68.238  1.00  0.00           O   
ATOM   4429  CB  ALA R 339      33.719  20.304  65.715  1.00  0.00           C   
ATOM   4430  HN  ALA R 339      34.887  22.318  64.702  1.00  0.00           H   
ATOM   4431  HA  ALA R 339      34.260  21.695  67.274  1.00  0.00           H   
ATOM   4432  HB1 ALA R 339      32.960  20.876  65.139  1.00  0.00           H   
ATOM   4433  HB2 ALA R 339      34.209  19.656  64.958  1.00  0.00           H   
ATOM   4434  HB3 ALA R 339      33.243  19.643  66.470  1.00  0.00           H   
ATOM   4435  N   PHE R 340      36.888  19.964  66.185  1.00  0.00           N   
ATOM   4436  CA  PHE R 340      38.108  19.302  66.640  1.00  0.00           C   
ATOM   4437  C   PHE R 340      39.075  20.113  67.472  1.00  0.00           C   
ATOM   4438  O   PHE R 340      39.879  19.589  68.266  1.00  0.00           O   
ATOM   4439  CB  PHE R 340      39.053  18.599  65.595  1.00  0.00           C   
ATOM   4440  CG  PHE R 340      38.339  17.566  64.751  1.00  0.00           C   
ATOM   4441  CD1 PHE R 340      37.388  16.616  65.159  1.00  0.00           C   
ATOM   4442  CD2 PHE R 340      38.983  17.393  63.504  1.00  0.00           C   
ATOM   4443  CE1 PHE R 340      36.770  15.769  64.212  1.00  0.00           C   
ATOM   4444  CE2 PHE R 340      38.452  16.445  62.623  1.00  0.00           C   
ATOM   4445  CZ  PHE R 340      37.351  15.683  62.971  1.00  0.00           C   
ATOM   4446  HN  PHE R 340      36.965  20.161  65.211  1.00  0.00           H   
ATOM   4447  HA  PHE R 340      37.869  18.467  67.283  1.00  0.00           H   
ATOM   4448  HB1 PHE R 340      39.446  19.459  65.013  1.00  0.00           H   
ATOM   4449  HB2 PHE R 340      39.855  18.034  66.119  1.00  0.00           H   
ATOM   4450  HD1 PHE R 340      37.013  16.785  66.157  1.00  0.00           H   
ATOM   4451  HD2 PHE R 340      39.817  18.013  63.212  1.00  0.00           H   
ATOM   4452  HE1 PHE R 340      35.884  15.201  64.450  1.00  0.00           H   
ATOM   4453  HE2 PHE R 340      38.834  16.336  61.618  1.00  0.00           H   
ATOM   4454  HZ  PHE R 340      36.950  14.907  62.337  1.00  0.00           H   
ATOM   4455  N   LEU R 341      38.991  21.374  67.438  1.00  0.00           N   
ATOM   4456  CA  LEU R 341      39.910  22.220  68.230  1.00  0.00           C   
ATOM   4457  C   LEU R 341      39.331  22.709  69.590  1.00  0.00           C   
ATOM   4458  O   LEU R 341      40.091  22.810  70.563  1.00  0.00           O   
ATOM   4459  CB  LEU R 341      40.214  23.558  67.424  1.00  0.00           C   
ATOM   4460  CG  LEU R 341      41.205  23.448  66.251  1.00  0.00           C   
ATOM   4461  CD1 LEU R 341      41.321  24.838  65.605  1.00  0.00           C   
ATOM   4462  CD2 LEU R 341      42.531  22.783  66.648  1.00  0.00           C   
ATOM   4463  HN  LEU R 341      38.460  21.757  66.686  1.00  0.00           H   
ATOM   4464  HA  LEU R 341      40.802  21.749  68.617  1.00  0.00           H   
ATOM   4465  HB1 LEU R 341      39.245  23.876  66.985  1.00  0.00           H   
ATOM   4466  HB2 LEU R 341      40.519  24.374  68.112  1.00  0.00           H   
ATOM   4467  HG  LEU R 341      40.729  22.749  65.531  1.00  0.00           H   
ATOM   4468 HD11 LEU R 341      42.050  24.818  64.768  1.00  0.00           H   
ATOM   4469 HD12 LEU R 341      40.353  25.242  65.236  1.00  0.00           H   
ATOM   4470 HD13 LEU R 341      41.720  25.606  66.303  1.00  0.00           H   
ATOM   4471 HD21 LEU R 341      42.433  21.736  67.007  1.00  0.00           H   
ATOM   4472 HD22 LEU R 341      43.214  22.718  65.775  1.00  0.00           H   
ATOM   4473 HD23 LEU R 341      43.059  23.361  67.436  1.00  0.00           H   
ATOM   4474  N   ASP R 342      38.068  22.869  69.740  1.00  0.00           N   
ATOM   4475  CA  ASP R 342      37.492  23.497  70.900  1.00  0.00           C   
ATOM   4476  C   ASP R 342      36.533  22.544  71.482  1.00  0.00           C   
ATOM   4477  O   ASP R 342      35.601  22.078  70.771  1.00  0.00           O   
ATOM   4478  CB  ASP R 342      36.847  24.928  70.560  1.00  0.00           C   
ATOM   4479  CG  ASP R 342      36.293  25.692  71.729  1.00  0.00           C   
ATOM   4480  OD1 ASP R 342      36.011  26.890  71.557  1.00  0.00           O   
ATOM   4481  OD2 ASP R 342      36.126  25.015  72.807  1.00  0.00           O 1-
ATOM   4482  HN  ASP R 342      37.470  22.745  68.952  1.00  0.00           H   
ATOM   4483  HA  ASP R 342      38.260  23.692  71.633  1.00  0.00           H   
ATOM   4484  HB1 ASP R 342      37.573  25.601  70.054  1.00  0.00           H   
ATOM   4485  HB2 ASP R 342      36.040  24.674  69.839  1.00  0.00           H   
ATOM   4486  N   GLU R 343      36.742  22.131  72.748  1.00  0.00           N   
ATOM   4487  CA  GLU R 343      35.825  21.135  73.322  1.00  0.00           C   
ATOM   4488  C   GLU R 343      34.476  21.710  73.604  1.00  0.00           C   
ATOM   4489  O   GLU R 343      33.530  20.979  73.953  1.00  0.00           O   
ATOM   4490  CB  GLU R 343      36.395  20.482  74.642  1.00  0.00           C   
ATOM   4491  CG  GLU R 343      37.644  19.656  74.406  1.00  0.00           C   
ATOM   4492  CD  GLU R 343      37.963  18.695  75.552  1.00  0.00           C   
ATOM   4493  OE1 GLU R 343      38.421  19.254  76.640  1.00  0.00           O   
ATOM   4494  OE2 GLU R 343      37.847  17.477  75.354  1.00  0.00           O 1-
ATOM   4495  HN  GLU R 343      37.405  22.546  73.366  1.00  0.00           H   
ATOM   4496  HA  GLU R 343      35.715  20.364  72.574  1.00  0.00           H   
ATOM   4497  HB1 GLU R 343      36.639  21.313  75.339  1.00  0.00           H   
ATOM   4498  HB2 GLU R 343      35.523  19.918  75.036  1.00  0.00           H   
ATOM   4499  HG1 GLU R 343      37.561  19.148  73.421  1.00  0.00           H   
ATOM   4500  HG2 GLU R 343      38.449  20.399  74.220  1.00  0.00           H   
ATOM   4501  N   ASN R 344      34.205  23.077  73.495  1.00  0.00           N   
ATOM   4502  CA  ASN R 344      32.872  23.660  73.637  1.00  0.00           C   
ATOM   4503  C   ASN R 344      31.839  23.324  72.511  1.00  0.00           C   
ATOM   4504  O   ASN R 344      30.794  22.917  72.951  1.00  0.00           O   
ATOM   4505  CB  ASN R 344      32.974  25.192  73.650  1.00  0.00           C   
ATOM   4506  CG  ASN R 344      33.603  25.617  75.000  1.00  0.00           C   
ATOM   4507  ND2 ASN R 344      33.447  26.972  75.206  1.00  0.00           N   
ATOM   4508  OD1 ASN R 344      34.011  24.868  75.885  1.00  0.00           O   
ATOM   4509  HN  ASN R 344      34.960  23.699  73.303  1.00  0.00           H   
ATOM   4510  HA  ASN R 344      32.388  23.387  74.563  1.00  0.00           H   
ATOM   4511  HB1 ASN R 344      33.683  25.630  72.915  1.00  0.00           H   
ATOM   4512  HB2 ASN R 344      31.950  25.620  73.672  1.00  0.00           H   
ATOM   4513 HD21 ASN R 344      33.024  27.508  74.476  1.00  0.00           H   
ATOM   4514 HD22 ASN R 344      33.499  27.416  76.100  1.00  0.00           H   
ATOM   4515  N   PHE R 345      32.177  23.294  71.233  1.00  0.00           N   
ATOM   4516  CA  PHE R 345      31.302  22.767  70.156  1.00  0.00           C   
ATOM   4517  C   PHE R 345      30.922  21.278  70.328  1.00  0.00           C   
ATOM   4518  O   PHE R 345      29.728  21.016  70.262  1.00  0.00           O   
ATOM   4519  CB  PHE R 345      32.054  22.936  68.880  1.00  0.00           C   
ATOM   4520  CG  PHE R 345      32.444  24.366  68.420  1.00  0.00           C   
ATOM   4521  CD1 PHE R 345      33.836  24.697  68.292  1.00  0.00           C   
ATOM   4522  CD2 PHE R 345      31.500  25.377  68.068  1.00  0.00           C   
ATOM   4523  CE1 PHE R 345      34.226  25.924  67.805  1.00  0.00           C   
ATOM   4524  CE2 PHE R 345      31.898  26.619  67.635  1.00  0.00           C   
ATOM   4525  CZ  PHE R 345      33.266  26.936  67.464  1.00  0.00           C   
ATOM   4526  HN  PHE R 345      33.085  23.655  71.039  1.00  0.00           H   
ATOM   4527  HA  PHE R 345      30.434  23.406  70.086  1.00  0.00           H   
ATOM   4528  HB1 PHE R 345      33.005  22.366  68.939  1.00  0.00           H   
ATOM   4529  HB2 PHE R 345      31.509  22.512  68.010  1.00  0.00           H   
ATOM   4530  HD1 PHE R 345      34.635  24.021  68.561  1.00  0.00           H   
ATOM   4531  HD2 PHE R 345      30.445  25.212  68.226  1.00  0.00           H   
ATOM   4532  HE1 PHE R 345      35.282  26.140  67.865  1.00  0.00           H   
ATOM   4533  HE2 PHE R 345      31.129  27.326  67.363  1.00  0.00           H   
ATOM   4534  HZ  PHE R 345      33.629  27.918  67.197  1.00  0.00           H   
ATOM   4535  N   LYS R 346      31.939  20.411  70.596  1.00  0.00           N   
ATOM   4536  CA  LYS R 346      31.653  19.050  70.953  1.00  0.00           C   
ATOM   4537  C   LYS R 346      30.648  18.870  72.076  1.00  0.00           C   
ATOM   4538  O   LYS R 346      29.724  18.043  71.983  1.00  0.00           O   
ATOM   4539  CB  LYS R 346      33.026  18.441  71.313  1.00  0.00           C   
ATOM   4540  CG  LYS R 346      32.844  17.047  71.979  1.00  0.00           C   
ATOM   4541  CD  LYS R 346      34.171  16.250  72.176  1.00  0.00           C   
ATOM   4542  CE  LYS R 346      34.954  16.892  73.297  1.00  0.00           C   
ATOM   4543  NZ  LYS R 346      36.096  16.000  73.572  1.00  0.00           N 1+
ATOM   4544  HN  LYS R 346      32.821  20.847  70.753  1.00  0.00           H   
ATOM   4545  HA  LYS R 346      31.218  18.526  70.114  1.00  0.00           H   
ATOM   4546  HB1 LYS R 346      33.731  18.343  70.461  1.00  0.00           H   
ATOM   4547  HB2 LYS R 346      33.418  19.139  72.083  1.00  0.00           H   
ATOM   4548  HG1 LYS R 346      32.493  17.099  73.032  1.00  0.00           H   
ATOM   4549  HG2 LYS R 346      32.148  16.351  71.465  1.00  0.00           H   
ATOM   4550  HD1 LYS R 346      33.947  15.198  72.452  1.00  0.00           H   
ATOM   4551  HD2 LYS R 346      34.663  16.331  71.183  1.00  0.00           H   
ATOM   4552  HE1 LYS R 346      35.355  17.883  72.996  1.00  0.00           H   
ATOM   4553  HE2 LYS R 346      34.287  16.964  74.183  1.00  0.00           H   
ATOM   4554  HZ1 LYS R 346      35.752  15.049  73.815  1.00  0.00           H   
ATOM   4555  HZ2 LYS R 346      36.771  15.930  72.783  1.00  0.00           H   
ATOM   4556  HZ3 LYS R 346      36.605  16.395  74.388  1.00  0.00           H   
ATOM   4557  N   ARG R 347      30.784  19.676  73.140  1.00  0.00           N   
ATOM   4558  CA  ARG R 347      29.801  19.729  74.166  1.00  0.00           C   
ATOM   4559  C   ARG R 347      28.397  20.177  73.838  1.00  0.00           C   
ATOM   4560  O   ARG R 347      27.415  19.477  74.080  1.00  0.00           O   
ATOM   4561  CB  ARG R 347      30.337  20.500  75.367  1.00  0.00           C   
ATOM   4562  CG  ARG R 347      31.431  19.828  76.275  1.00  0.00           C   
ATOM   4563  CD  ARG R 347      31.057  18.436  76.715  1.00  0.00           C   
ATOM   4564  NE  ARG R 347      29.682  18.391  77.342  1.00  0.00           N   
ATOM   4565  CZ  ARG R 347      28.951  17.367  77.105  1.00  0.00           C   
ATOM   4566  NH1 ARG R 347      29.244  16.248  76.447  1.00  0.00           N 1+
ATOM   4567  NH2 ARG R 347      27.748  17.362  77.702  1.00  0.00           N   
ATOM   4568  HN  ARG R 347      31.607  20.231  73.226  1.00  0.00           H   
ATOM   4569  HA  ARG R 347      29.683  18.711  74.509  1.00  0.00           H   
ATOM   4570  HB1 ARG R 347      30.613  21.522  75.032  1.00  0.00           H   
ATOM   4571  HB2 ARG R 347      29.462  20.591  76.046  1.00  0.00           H   
ATOM   4572  HG1 ARG R 347      32.388  19.910  75.717  1.00  0.00           H   
ATOM   4573  HG2 ARG R 347      31.467  20.456  77.192  1.00  0.00           H   
ATOM   4574  HD1 ARG R 347      31.196  17.816  75.804  1.00  0.00           H   
ATOM   4575  HD2 ARG R 347      31.836  18.166  77.460  1.00  0.00           H   
ATOM   4576  HE  ARG R 347      29.267  18.981  78.036  1.00  0.00           H   
ATOM   4577 HH11 ARG R 347      30.211  16.071  76.265  1.00  0.00           H   
ATOM   4578 HH12 ARG R 347      28.552  15.538  76.578  1.00  0.00           H   
ATOM   4579 HH21 ARG R 347      27.530  18.097  78.343  1.00  0.00           H   
ATOM   4580 HH22 ARG R 347      27.258  16.493  77.634  1.00  0.00           H   
ATOM   4581  N   CYS R 348      28.302  21.314  73.130  1.00  0.00           N   
ATOM   4582  CA  CYS R 348      27.111  21.754  72.462  1.00  0.00           C   
ATOM   4583  C   CYS R 348      26.502  20.757  71.468  1.00  0.00           C   
ATOM   4584  O   CYS R 348      25.297  20.577  71.431  1.00  0.00           O   
ATOM   4585  CB  CYS R 348      27.467  23.098  71.700  1.00  0.00           C   
ATOM   4586  SG  CYS R 348      27.990  24.453  72.821  1.00  0.00           S   
ATOM   4587  HN  CYS R 348      29.161  21.710  72.815  1.00  0.00           H   
ATOM   4588  HA  CYS R 348      26.309  21.954  73.157  1.00  0.00           H   
ATOM   4589  HB1 CYS R 348      28.271  22.884  70.965  1.00  0.00           H   
ATOM   4590  HB2 CYS R 348      26.600  23.415  71.080  1.00  0.00           H   
ATOM   4591  HG1 CYS R 348      28.802  23.696  73.545  1.00  0.00           H   
ATOM   4592  N   PHE R 349      27.287  20.073  70.675  1.00  0.00           N   
ATOM   4593  CA  PHE R 349      26.895  19.001  69.840  1.00  0.00           C   
ATOM   4594  C   PHE R 349      26.287  17.791  70.602  1.00  0.00           C   
ATOM   4595  O   PHE R 349      25.188  17.302  70.264  1.00  0.00           O   
ATOM   4596  CB  PHE R 349      28.142  18.623  69.039  1.00  0.00           C   
ATOM   4597  CG  PHE R 349      27.845  17.612  67.971  1.00  0.00           C   
ATOM   4598  CD1 PHE R 349      27.830  16.245  68.220  1.00  0.00           C   
ATOM   4599  CD2 PHE R 349      27.728  18.015  66.605  1.00  0.00           C   
ATOM   4600  CE1 PHE R 349      27.803  15.263  67.219  1.00  0.00           C   
ATOM   4601  CE2 PHE R 349      27.637  17.042  65.549  1.00  0.00           C   
ATOM   4602  CZ  PHE R 349      27.579  15.667  65.897  1.00  0.00           C   
ATOM   4603  HN  PHE R 349      28.247  20.292  70.526  1.00  0.00           H   
ATOM   4604  HA  PHE R 349      26.153  19.341  69.132  1.00  0.00           H   
ATOM   4605  HB1 PHE R 349      28.522  19.592  68.651  1.00  0.00           H   
ATOM   4606  HB2 PHE R 349      28.893  18.146  69.704  1.00  0.00           H   
ATOM   4607  HD1 PHE R 349      27.887  15.964  69.261  1.00  0.00           H   
ATOM   4608  HD2 PHE R 349      27.820  19.066  66.376  1.00  0.00           H   
ATOM   4609  HE1 PHE R 349      27.736  14.195  67.369  1.00  0.00           H   
ATOM   4610  HE2 PHE R 349      27.463  17.456  64.566  1.00  0.00           H   
ATOM   4611  HZ  PHE R 349      27.411  14.939  65.118  1.00  0.00           H   
ATOM   4612  N   ARG R 350      26.891  17.374  71.681  1.00  0.00           N   
ATOM   4613  CA  ARG R 350      26.396  16.399  72.624  1.00  0.00           C   
ATOM   4614  C   ARG R 350      25.041  16.666  73.203  1.00  0.00           C   
ATOM   4615  O   ARG R 350      24.153  15.861  73.186  1.00  0.00           O   
ATOM   4616  CB  ARG R 350      27.353  15.967  73.699  1.00  0.00           C   
ATOM   4617  CG  ARG R 350      28.628  15.173  73.289  1.00  0.00           C   
ATOM   4618  CD  ARG R 350      28.415  14.032  72.237  1.00  0.00           C   
ATOM   4619  NE  ARG R 350      27.341  13.137  72.647  1.00  0.00           N   
ATOM   4620  CZ  ARG R 350      26.962  12.179  71.845  1.00  0.00           C   
ATOM   4621  NH1 ARG R 350      27.392  12.003  70.629  1.00  0.00           N 1+
ATOM   4622  NH2 ARG R 350      25.988  11.333  72.170  1.00  0.00           N   
ATOM   4623  HN  ARG R 350      27.768  17.798  71.888  1.00  0.00           H   
ATOM   4624  HA  ARG R 350      26.255  15.508  72.030  1.00  0.00           H   
ATOM   4625  HB1 ARG R 350      27.765  16.799  74.309  1.00  0.00           H   
ATOM   4626  HB2 ARG R 350      26.833  15.166  74.269  1.00  0.00           H   
ATOM   4627  HG1 ARG R 350      29.236  15.973  72.815  1.00  0.00           H   
ATOM   4628  HG2 ARG R 350      29.191  14.725  74.136  1.00  0.00           H   
ATOM   4629  HD1 ARG R 350      28.082  14.485  71.278  1.00  0.00           H   
ATOM   4630  HD2 ARG R 350      29.368  13.474  72.120  1.00  0.00           H   
ATOM   4631  HE  ARG R 350      26.962  13.117  73.572  1.00  0.00           H   
ATOM   4632 HH11 ARG R 350      28.124  12.530  70.197  1.00  0.00           H   
ATOM   4633 HH12 ARG R 350      26.973  11.264  70.101  1.00  0.00           H   
ATOM   4634 HH21 ARG R 350      25.767  11.194  73.136  1.00  0.00           H   
ATOM   4635 HH22 ARG R 350      25.816  10.606  71.506  1.00  0.00           H   
ATOM   4636  N   GLU R 351      24.893  18.021  73.755  1.00  0.00           N   
ATOM   4637  CA  GLU R 351      23.569  18.624  74.161  1.00  0.00           C   
ATOM   4638  C   GLU R 351      22.542  18.642  73.060  1.00  0.00           C   
ATOM   4639  O   GLU R 351      21.398  18.250  73.305  1.00  0.00           O   
ATOM   4640  CB  GLU R 351      23.757  20.091  74.770  1.00  0.00           C   
ATOM   4641  CG  GLU R 351      24.658  20.105  76.086  1.00  0.00           C   
ATOM   4642  CD  GLU R 351      24.630  21.422  76.796  1.00  0.00           C   
ATOM   4643  OE1 GLU R 351      23.846  21.515  77.756  1.00  0.00           O   
ATOM   4644  OE2 GLU R 351      25.235  22.396  76.373  1.00  0.00           O 1-
ATOM   4645  HN  GLU R 351      25.706  18.593  73.666  1.00  0.00           H   
ATOM   4646  HA  GLU R 351      23.172  18.021  74.964  1.00  0.00           H   
ATOM   4647  HB1 GLU R 351      24.283  20.684  73.991  1.00  0.00           H   
ATOM   4648  HB2 GLU R 351      22.713  20.459  74.859  1.00  0.00           H   
ATOM   4649  HG1 GLU R 351      24.317  19.292  76.762  1.00  0.00           H   
ATOM   4650  HG2 GLU R 351      25.689  19.783  75.828  1.00  0.00           H   
ATOM   4651  N   PHE R 352      22.958  18.973  71.829  1.00  0.00           N   
ATOM   4652  CA  PHE R 352      22.192  18.981  70.537  1.00  0.00           C   
ATOM   4653  C   PHE R 352      21.696  17.557  70.126  1.00  0.00           C   
ATOM   4654  O   PHE R 352      20.567  17.376  69.713  1.00  0.00           O   
ATOM   4655  CB  PHE R 352      22.962  19.664  69.463  1.00  0.00           C   
ATOM   4656  CG  PHE R 352      22.337  19.499  68.076  1.00  0.00           C   
ATOM   4657  CD1 PHE R 352      21.329  20.316  67.647  1.00  0.00           C   
ATOM   4658  CD2 PHE R 352      22.781  18.386  67.277  1.00  0.00           C   
ATOM   4659  CE1 PHE R 352      20.746  20.143  66.433  1.00  0.00           C   
ATOM   4660  CE2 PHE R 352      22.101  18.168  66.088  1.00  0.00           C   
ATOM   4661  CZ  PHE R 352      21.151  19.045  65.606  1.00  0.00           C   
ATOM   4662  HN  PHE R 352      23.872  19.360  71.920  1.00  0.00           H   
ATOM   4663  HA  PHE R 352      21.304  19.514  70.846  1.00  0.00           H   
ATOM   4664  HB1 PHE R 352      23.074  20.756  69.627  1.00  0.00           H   
ATOM   4665  HB2 PHE R 352      23.983  19.260  69.292  1.00  0.00           H   
ATOM   4666  HD1 PHE R 352      21.100  21.101  68.353  1.00  0.00           H   
ATOM   4667  HD2 PHE R 352      23.604  17.746  67.555  1.00  0.00           H   
ATOM   4668  HE1 PHE R 352      19.886  20.751  66.196  1.00  0.00           H   
ATOM   4669  HE2 PHE R 352      22.414  17.386  65.413  1.00  0.00           H   
ATOM   4670  HZ  PHE R 352      20.715  18.873  64.633  1.00  0.00           H   
ATOM   4671  N   CYS R 353      22.529  16.484  70.262  1.00  0.00           N   
ATOM   4672  CA  CYS R 353      22.178  15.089  69.933  1.00  0.00           C   
ATOM   4673  C   CYS R 353      21.342  14.497  71.059  1.00  0.00           C   
ATOM   4674  O   CYS R 353      20.479  13.599  70.891  1.00  0.00           O   
ATOM   4675  CB  CYS R 353      23.439  14.134  69.878  1.00  0.00           C   
ATOM   4676  SG  CYS R 353      24.454  14.610  68.416  1.00  0.00           S   
ATOM   4677  HN  CYS R 353      23.473  16.741  70.452  1.00  0.00           H   
ATOM   4678  HA  CYS R 353      21.671  15.094  68.979  1.00  0.00           H   
ATOM   4679  HB1 CYS R 353      24.026  14.234  70.815  1.00  0.00           H   
ATOM   4680  HB2 CYS R 353      23.159  13.061  69.811  1.00  0.00           H   
ATOM   4681  HG1 CYS R 353      24.990  15.802  68.632  1.00  0.00           H   
ATOM   4682  N   ILE R 354      21.627  14.859  72.295  1.00  0.00           N   
ATOM   4683  CA  ILE R 354      21.007  14.413  73.512  1.00  0.00           C   
ATOM   4684  C   ILE R 354      20.045  15.353  74.250  1.00  0.00           C   
ATOM   4685  CB  ILE R 354      21.980  13.837  74.503  1.00  0.00           C   
ATOM   4686  CG1 ILE R 354      23.047  12.944  73.790  1.00  0.00           C   
ATOM   4687  CG2 ILE R 354      21.367  13.054  75.644  1.00  0.00           C   
ATOM   4688  CD  ILE R 354      22.575  11.649  73.138  1.00  0.00           C   
ATOM   4689  OT1 ILE R 354      20.248  16.019  75.276  1.00  0.00           O   
ATOM   4690  OT2 ILE R 354      18.817  15.527  73.654  1.00  0.00           O   
ATOM   4691  HN  ILE R 354      22.517  15.235  72.537  1.00  0.00           H   
ATOM   4692  HA  ILE R 354      20.345  13.602  73.247  1.00  0.00           H   
ATOM   4693  HB  ILE R 354      22.542  14.692  74.937  1.00  0.00           H   
ATOM   4694 HG11 ILE R 354      23.675  13.559  73.110  1.00  0.00           H   
ATOM   4695 HG12 ILE R 354      23.740  12.717  74.628  1.00  0.00           H   
ATOM   4696 HG21 ILE R 354      22.179  12.796  76.358  1.00  0.00           H   
ATOM   4697 HG22 ILE R 354      20.445  13.448  76.121  1.00  0.00           H   
ATOM   4698 HG23 ILE R 354      21.053  12.076  75.219  1.00  0.00           H   
ATOM   4699  HD1 ILE R 354      21.503  11.738  72.862  1.00  0.00           H   
ATOM   4700  HD2 ILE R 354      23.200  11.394  72.255  1.00  0.00           H   
ATOM   4701  HD3 ILE R 354      22.475  10.741  73.772  1.00  0.00           H   
ATOM   4702  HT2 ILE R 354      18.412  16.296  74.060  1.00  0.00           H   
TER    4702      ILE R 354 
END
END
