# Supplementary material for: Molecular mechanisms of fentanyl mediated β-arrestin biased signaling
Source: PLoS Comput Biol. 2020 Apr 10;16(4):e1007394. doi: 10.1371/journal.pcbi.1007394 (PMC7176292; doi:10.1371/journal.pcbi.1007394)
Supplement: S3 File — (PDB) [file pcbi.1007394.s017.pdb]

ATOM      1  C1  LOF L 500      37.178  32.235  41.015  1.00  0.00           C   
ATOM      2  N1  LOF L 500      34.606  30.745  40.758  1.00  0.00           N   
ATOM      3  O1  LOF L 500      39.217  31.024  40.543  1.00  0.00           O   
ATOM      4  C2  LOF L 500      36.736  31.123  42.025  1.00  0.00           C   
ATOM      5  N2  LOF L 500      37.991  33.219  41.670  1.00  0.00           N   
ATOM      6  O2  LOF L 500      37.806  31.223  38.755  1.00  0.00           O   
ATOM      7  C3  LOF L 500      35.967  32.819  40.187  1.00  0.00           C   
ATOM      8  O3  LOF L 500      38.696  34.068  39.681  1.00  0.00           O   
ATOM      9  C4  LOF L 500      35.748  30.063  41.403  1.00  0.00           C   
ATOM     10  C5  LOF L 500      34.937  31.810  39.706  1.00  0.00           C   
ATOM     11  C6  LOF L 500      33.618  29.790  40.061  1.00  0.00           C   
ATOM     12  C7  LOF L 500      38.086  31.460  39.949  1.00  0.00           C   
ATOM     13  C8  LOF L 500      38.265  33.097  43.087  1.00  0.00           C   
ATOM     14  C9  LOF L 500      32.139  30.297  39.980  1.00  0.00           C   
ATOM     15  C10 LOF L 500      38.709  34.158  40.888  1.00  0.00           C   
ATOM     16  C11 LOF L 500      39.564  35.244  41.513  1.00  0.00           C   
ATOM     17  C12 LOF L 500      31.201  29.272  39.344  1.00  0.00           C   
ATOM     18  C13 LOF L 500      37.401  33.835  43.938  1.00  0.00           C   
ATOM     19  C14 LOF L 500      39.328  32.309  43.583  1.00  0.00           C   
ATOM     20  C15 LOF L 500      40.142  36.153  40.480  1.00  0.00           C   
ATOM     21  C16 LOF L 500      39.935  30.090  39.693  1.00  0.00           C   
ATOM     22  C17 LOF L 500      37.769  33.882  45.297  1.00  0.00           C   
ATOM     23  C18 LOF L 500      39.614  32.339  44.932  1.00  0.00           C   
ATOM     24  C19 LOF L 500      30.921  29.283  37.977  1.00  0.00           C   
ATOM     25  C20 LOF L 500      30.488  28.394  40.186  1.00  0.00           C   
ATOM     26  C21 LOF L 500      38.868  33.126  45.802  1.00  0.00           C   
ATOM     27  C22 LOF L 500      29.991  28.476  37.364  1.00  0.00           C   
ATOM     28  C23 LOF L 500      29.593  27.461  39.603  1.00  0.00           C   
ATOM     29  C24 LOF L 500      29.348  27.524  38.158  1.00  0.00           C   
ATOM     30  C25 LOF L 500      35.193  33.787  41.174  1.00  0.00           C   
ATOM     31  HN  LOF L 500      34.031  31.242  41.467  1.00  0.00           H   
ATOM     32  H1  LOF L 500      37.568  30.648  42.587  1.00  0.00           H   
ATOM     33  H2  LOF L 500      36.111  31.530  42.849  1.00  0.00           H   
ATOM     34  H4  LOF L 500      36.269  33.455  39.327  1.00  0.00           H   
ATOM     35  H5  LOF L 500      36.179  29.601  40.504  1.00  0.00           H   
ATOM     36  H6  LOF L 500      35.320  29.421  42.187  1.00  0.00           H   
ATOM     37  H7  LOF L 500      34.018  32.359  39.451  1.00  0.00           H   
ATOM     38  H8  LOF L 500      35.262  31.249  38.818  1.00  0.00           H   
ATOM     39  H9  LOF L 500      33.980  29.496  39.065  1.00  0.00           H   
ATOM     40  H10 LOF L 500      33.748  28.872  40.652  1.00  0.00           H   
ATOM     41  H11 LOF L 500      32.077  31.196  39.331  1.00  0.00           H   
ATOM     42  H12 LOF L 500      31.889  30.600  41.019  1.00  0.00           H   
ATOM     43  H13 LOF L 500      40.402  34.826  42.109  1.00  0.00           H   
ATOM     44  H14 LOF L 500      38.770  35.712  42.133  1.00  0.00           H   
ATOM     45  H15 LOF L 500      36.603  34.450  43.550  1.00  0.00           H   
ATOM     46  H16 LOF L 500      39.869  31.689  42.885  1.00  0.00           H   
ATOM     47  H17 LOF L 500      39.342  36.581  39.838  1.00  0.00           H   
ATOM     48  H18 LOF L 500      40.644  36.964  41.051  1.00  0.00           H   
ATOM     49  H19 LOF L 500      40.885  35.528  39.939  1.00  0.00           H   
ATOM     50  H20 LOF L 500      40.790  29.643  40.243  1.00  0.00           H   
ATOM     51  H21 LOF L 500      40.235  30.582  38.743  1.00  0.00           H   
ATOM     52  H22 LOF L 500      39.363  29.211  39.325  1.00  0.00           H   
ATOM     53  H23 LOF L 500      37.221  34.595  45.893  1.00  0.00           H   
ATOM     54  H24 LOF L 500      40.529  31.836  45.209  1.00  0.00           H   
ATOM     55  H25 LOF L 500      31.452  30.024  37.397  1.00  0.00           H   
ATOM     56  H26 LOF L 500      30.761  28.327  41.229  1.00  0.00           H   
ATOM     57  H27 LOF L 500      39.209  33.218  46.822  1.00  0.00           H   
ATOM     58  H28 LOF L 500      30.013  28.351  36.291  1.00  0.00           H   
ATOM     59  H29 LOF L 500      29.006  26.800  40.223  1.00  0.00           H   
ATOM     60  H30 LOF L 500      28.652  26.857  37.670  1.00  0.00           H   
ATOM     61 H251 LOF L 500      34.328  34.210  40.620  1.00  0.00           H   
ATOM     62 H252 LOF L 500      35.840  34.668  41.371  1.00  0.00           H   
ATOM     63 H253 LOF L 500      34.862  33.202  42.059  1.00  0.00           H   
TER      63      LOF L 500 
ATOM     64  N   MET R  67      32.168   8.155  32.488  1.00  0.00           N   
ATOM     65  CA  MET R  67      31.066   8.862  33.171  1.00  0.00           C   
ATOM     66  C   MET R  67      30.955   8.535  34.671  1.00  0.00           C   
ATOM     67  O   MET R  67      30.615   9.430  35.445  1.00  0.00           O   
ATOM     68  CB  MET R  67      29.732   8.578  32.425  1.00  0.00           C   
ATOM     69  CG  MET R  67      28.429   9.295  32.968  1.00  0.00           C   
ATOM     70  SD  MET R  67      28.580  11.065  32.980  1.00  0.00           S   
ATOM     71  CE  MET R  67      26.789  11.279  33.423  1.00  0.00           C   
ATOM     72  H   MET R  67      32.118   7.165  32.356  1.00  0.00           H   
ATOM     73  HA  MET R  67      31.362   9.888  33.011  1.00  0.00           H   
ATOM     74  HB2 MET R  67      29.548   7.483  32.398  1.00  0.00           H   
ATOM     75  HB3 MET R  67      29.885   8.966  31.395  1.00  0.00           H   
ATOM     76  HG2 MET R  67      28.131   8.871  33.951  1.00  0.00           H   
ATOM     77  HG3 MET R  67      27.598   9.092  32.260  1.00  0.00           H   
ATOM     78  HE1 MET R  67      26.618  12.368  33.284  1.00  0.00           H   
ATOM     79  HE2 MET R  67      26.138  10.681  32.748  1.00  0.00           H   
ATOM     80  HE3 MET R  67      26.564  11.129  34.500  1.00  0.00           H   
ATOM     81  H2  MET R  67      32.439   8.657  31.666  1.00  0.00           H   
ATOM     82  N   ILE R  68      31.180   7.279  35.079  1.00  0.00           N   
ATOM     83  CA  ILE R  68      30.848   6.758  36.350  1.00  0.00           C   
ATOM     84  C   ILE R  68      31.860   7.344  37.381  1.00  0.00           C   
ATOM     85  O   ILE R  68      31.559   7.586  38.543  1.00  0.00           O   
ATOM     86  CB  ILE R  68      30.841   5.282  36.399  1.00  0.00           C   
ATOM     87  CG1 ILE R  68      29.765   4.592  35.431  1.00  0.00           C   
ATOM     88  CG2 ILE R  68      30.701   4.709  37.838  1.00  0.00           C   
ATOM     89  CD1 ILE R  68      28.343   4.454  36.148  1.00  0.00           C   
ATOM     90  H   ILE R  68      31.337   6.592  34.376  1.00  0.00           H   
ATOM     91  HA  ILE R  68      29.928   7.199  36.705  1.00  0.00           H   
ATOM     92  HB  ILE R  68      31.856   4.916  36.133  1.00  0.00           H   
ATOM     93 HG12 ILE R  68      30.125   3.625  35.019  1.00  0.00           H   
ATOM     94 HG13 ILE R  68      29.574   5.364  34.656  1.00  0.00           H   
ATOM     95 HG21 ILE R  68      29.862   5.236  38.340  1.00  0.00           H   
ATOM     96 HG22 ILE R  68      30.568   3.612  37.954  1.00  0.00           H   
ATOM     97 HG23 ILE R  68      31.565   5.048  38.448  1.00  0.00           H   
ATOM     98 HD11 ILE R  68      27.834   5.436  36.242  1.00  0.00           H   
ATOM     99 HD12 ILE R  68      27.790   3.850  35.397  1.00  0.00           H   
ATOM    100 HD13 ILE R  68      28.417   3.850  37.077  1.00  0.00           H   
ATOM    101  N   THR R  69      33.091   7.536  36.916  1.00  0.00           N   
ATOM    102  CA  THR R  69      34.211   8.108  37.617  1.00  0.00           C   
ATOM    103  C   THR R  69      33.839   9.521  37.948  1.00  0.00           C   
ATOM    104  O   THR R  69      33.726  10.060  39.061  1.00  0.00           O   
ATOM    105  CB  THR R  69      35.597   7.886  37.062  1.00  0.00           C   
ATOM    106  CG2 THR R  69      36.647   8.110  38.145  1.00  0.00           C   
ATOM    107  OG1 THR R  69      35.692   6.525  36.706  1.00  0.00           O   
ATOM    108  H   THR R  69      33.096   7.275  35.954  1.00  0.00           H   
ATOM    109  HA  THR R  69      34.329   7.575  38.549  1.00  0.00           H   
ATOM    110  HB  THR R  69      35.743   8.484  36.137  1.00  0.00           H   
ATOM    111  HG1 THR R  69      35.074   6.426  35.978  1.00  0.00           H   
ATOM    112 HG21 THR R  69      36.470   7.478  39.041  1.00  0.00           H   
ATOM    113 HG22 THR R  69      37.690   7.852  37.862  1.00  0.00           H   
ATOM    114 HG23 THR R  69      36.695   9.134  38.573  1.00  0.00           H   
ATOM    115  N   ALA R  70      33.413  10.303  36.912  1.00  0.00           N   
ATOM    116  CA  ALA R  70      32.824  11.580  37.172  1.00  0.00           C   
ATOM    117  C   ALA R  70      31.529  11.701  37.924  1.00  0.00           C   
ATOM    118  O   ALA R  70      31.329  12.610  38.710  1.00  0.00           O   
ATOM    119  CB  ALA R  70      32.675  12.255  35.747  1.00  0.00           C   
ATOM    120  H   ALA R  70      33.454   9.997  35.963  1.00  0.00           H   
ATOM    121  HA  ALA R  70      33.610  12.076  37.722  1.00  0.00           H   
ATOM    122  HB1 ALA R  70      33.673  12.230  35.260  1.00  0.00           H   
ATOM    123  HB2 ALA R  70      31.868  11.843  35.105  1.00  0.00           H   
ATOM    124  HB3 ALA R  70      32.437  13.311  36.001  1.00  0.00           H   
ATOM    125  N   ILE R  71      30.533  10.730  37.751  1.00  0.00           N   
ATOM    126  CA  ILE R  71      29.391  10.569  38.670  1.00  0.00           C   
ATOM    127  C   ILE R  71      29.781  10.256  40.135  1.00  0.00           C   
ATOM    128  O   ILE R  71      29.167  10.761  41.082  1.00  0.00           O   
ATOM    129  CB  ILE R  71      28.414   9.483  38.148  1.00  0.00           C   
ATOM    130  CG1 ILE R  71      27.599   9.978  37.007  1.00  0.00           C   
ATOM    131  CG2 ILE R  71      27.491   8.869  39.183  1.00  0.00           C   
ATOM    132  CD1 ILE R  71      26.938   8.770  36.164  1.00  0.00           C   
ATOM    133  H   ILE R  71      30.686  10.066  37.024  1.00  0.00           H   
ATOM    134  HA  ILE R  71      28.814  11.460  38.864  1.00  0.00           H   
ATOM    135  HB  ILE R  71      29.169   8.740  37.811  1.00  0.00           H   
ATOM    136 HG12 ILE R  71      28.196  10.522  36.244  1.00  0.00           H   
ATOM    137 HG13 ILE R  71      26.864  10.736  37.355  1.00  0.00           H   
ATOM    138 HG21 ILE R  71      28.008   8.586  40.125  1.00  0.00           H   
ATOM    139 HG22 ILE R  71      26.728   9.601  39.524  1.00  0.00           H   
ATOM    140 HG23 ILE R  71      26.937   8.004  38.761  1.00  0.00           H   
ATOM    141 HD11 ILE R  71      26.166   8.494  36.914  1.00  0.00           H   
ATOM    142 HD12 ILE R  71      26.410   9.133  35.256  1.00  0.00           H   
ATOM    143 HD13 ILE R  71      27.605   7.900  35.989  1.00  0.00           H   
ATOM    144  N   THR R  72      30.825   9.436  40.395  1.00  0.00           N   
ATOM    145  CA  THR R  72      31.417   9.151  41.723  1.00  0.00           C   
ATOM    146  C   THR R  72      31.983  10.375  42.324  1.00  0.00           C   
ATOM    147  O   THR R  72      31.702  10.672  43.517  1.00  0.00           O   
ATOM    148  CB  THR R  72      32.259   7.826  41.797  1.00  0.00           C   
ATOM    149  CG2 THR R  72      32.339   7.386  43.298  1.00  0.00           C   
ATOM    150  OG1 THR R  72      31.676   6.811  41.010  1.00  0.00           O   
ATOM    151  H   THR R  72      31.370   9.097  39.633  1.00  0.00           H   
ATOM    152  HA  THR R  72      30.603   8.894  42.384  1.00  0.00           H   
ATOM    153  HB  THR R  72      33.260   8.151  41.441  1.00  0.00           H   
ATOM    154  HG1 THR R  72      31.552   7.176  40.131  1.00  0.00           H   
ATOM    155 HG21 THR R  72      31.351   7.059  43.688  1.00  0.00           H   
ATOM    156 HG22 THR R  72      33.067   6.546  43.325  1.00  0.00           H   
ATOM    157 HG23 THR R  72      32.678   8.228  43.939  1.00  0.00           H   
ATOM    158  N   ILE R  73      32.690  11.262  41.559  1.00  0.00           N   
ATOM    159  CA  ILE R  73      32.956  12.595  42.020  1.00  0.00           C   
ATOM    160  C   ILE R  73      31.672  13.376  42.418  1.00  0.00           C   
ATOM    161  O   ILE R  73      31.600  14.015  43.498  1.00  0.00           O   
ATOM    162  CB  ILE R  73      33.782  13.450  40.918  1.00  0.00           C   
ATOM    163  CG1 ILE R  73      35.111  12.827  40.541  1.00  0.00           C   
ATOM    164  CG2 ILE R  73      34.146  14.826  41.553  1.00  0.00           C   
ATOM    165  CD1 ILE R  73      36.074  12.299  41.613  1.00  0.00           C   
ATOM    166  H   ILE R  73      32.797  11.043  40.591  1.00  0.00           H   
ATOM    167  HA  ILE R  73      33.638  12.438  42.843  1.00  0.00           H   
ATOM    168  HB  ILE R  73      33.199  13.600  39.984  1.00  0.00           H   
ATOM    169 HG12 ILE R  73      35.703  13.582  39.979  1.00  0.00           H   
ATOM    170 HG13 ILE R  73      35.028  12.005  39.799  1.00  0.00           H   
ATOM    171 HG21 ILE R  73      34.885  15.365  40.924  1.00  0.00           H   
ATOM    172 HG22 ILE R  73      33.215  15.432  41.575  1.00  0.00           H   
ATOM    173 HG23 ILE R  73      34.654  14.681  42.531  1.00  0.00           H   
ATOM    174 HD11 ILE R  73      35.923  11.255  41.965  1.00  0.00           H   
ATOM    175 HD12 ILE R  73      37.082  12.264  41.148  1.00  0.00           H   
ATOM    176 HD13 ILE R  73      36.067  12.915  42.537  1.00  0.00           H   
ATOM    177  N   MET R  74      30.645  13.248  41.655  1.00  0.00           N   
ATOM    178  CA  MET R  74      29.406  13.913  42.039  1.00  0.00           C   
ATOM    179  C   MET R  74      28.832  13.370  43.307  1.00  0.00           C   
ATOM    180  O   MET R  74      28.301  14.164  44.105  1.00  0.00           O   
ATOM    181  CB  MET R  74      28.435  14.063  40.901  1.00  0.00           C   
ATOM    182  CG  MET R  74      28.751  15.232  39.927  1.00  0.00           C   
ATOM    183  SD  MET R  74      27.676  15.284  38.482  1.00  0.00           S   
ATOM    184  CE  MET R  74      28.913  14.832  37.139  1.00  0.00           C   
ATOM    185  H   MET R  74      30.594  12.616  40.886  1.00  0.00           H   
ATOM    186  HA  MET R  74      29.682  14.940  42.232  1.00  0.00           H   
ATOM    187  HB2 MET R  74      27.389  14.323  41.173  1.00  0.00           H   
ATOM    188  HB3 MET R  74      28.483  13.133  40.295  1.00  0.00           H   
ATOM    189  HG2 MET R  74      29.817  15.062  39.662  1.00  0.00           H   
ATOM    190  HG3 MET R  74      28.715  16.087  40.635  1.00  0.00           H   
ATOM    191  HE1 MET R  74      28.454  14.818  36.127  1.00  0.00           H   
ATOM    192  HE2 MET R  74      29.841  15.443  37.107  1.00  0.00           H   
ATOM    193  HE3 MET R  74      29.351  13.842  37.385  1.00  0.00           H   
ATOM    194  N   ALA R  75      28.883  12.049  43.489  1.00  0.00           N   
ATOM    195  CA  ALA R  75      28.575  11.435  44.799  1.00  0.00           C   
ATOM    196  C   ALA R  75      29.439  11.918  45.986  1.00  0.00           C   
ATOM    197  O   ALA R  75      28.840  12.174  47.033  1.00  0.00           O   
ATOM    198  CB  ALA R  75      28.715   9.905  44.581  1.00  0.00           C   
ATOM    199  H   ALA R  75      29.072  11.460  42.708  1.00  0.00           H   
ATOM    200  HA  ALA R  75      27.564  11.753  45.006  1.00  0.00           H   
ATOM    201  HB1 ALA R  75      29.763   9.545  44.655  1.00  0.00           H   
ATOM    202  HB2 ALA R  75      28.258   9.363  45.438  1.00  0.00           H   
ATOM    203  HB3 ALA R  75      28.359   9.499  43.610  1.00  0.00           H   
ATOM    204  N   LEU R  76      30.790  12.058  45.832  1.00  0.00           N   
ATOM    205  CA  LEU R  76      31.791  12.519  46.741  1.00  0.00           C   
ATOM    206  C   LEU R  76      31.560  14.052  47.146  1.00  0.00           C   
ATOM    207  O   LEU R  76      31.557  14.366  48.322  1.00  0.00           O   
ATOM    208  CB  LEU R  76      33.198  12.252  46.103  1.00  0.00           C   
ATOM    209  CG  LEU R  76      34.436  12.350  47.079  1.00  0.00           C   
ATOM    210  CD1 LEU R  76      35.589  11.400  46.467  1.00  0.00           C   
ATOM    211  CD2 LEU R  76      34.972  13.801  47.328  1.00  0.00           C   
ATOM    212  H   LEU R  76      31.197  11.848  44.946  1.00  0.00           H   
ATOM    213  HA  LEU R  76      31.733  11.942  47.652  1.00  0.00           H   
ATOM    214  HB2 LEU R  76      33.308  12.931  45.230  1.00  0.00           H   
ATOM    215  HB3 LEU R  76      33.048  11.230  45.693  1.00  0.00           H   
ATOM    216  HG  LEU R  76      34.156  12.061  48.113  1.00  0.00           H   
ATOM    217 HD11 LEU R  76      35.742  11.674  45.401  1.00  0.00           H   
ATOM    218 HD12 LEU R  76      36.532  11.470  47.052  1.00  0.00           H   
ATOM    219 HD13 LEU R  76      35.354  10.316  46.409  1.00  0.00           H   
ATOM    220 HD21 LEU R  76      35.299  14.287  46.384  1.00  0.00           H   
ATOM    221 HD22 LEU R  76      34.201  14.420  47.835  1.00  0.00           H   
ATOM    222 HD23 LEU R  76      35.797  13.744  48.070  1.00  0.00           H   
ATOM    223  N   TYR R  77      31.243  14.887  46.120  1.00  0.00           N   
ATOM    224  CA  TYR R  77      30.695  16.181  46.352  1.00  0.00           C   
ATOM    225  C   TYR R  77      29.352  16.244  47.112  1.00  0.00           C   
ATOM    226  O   TYR R  77      29.122  17.055  48.029  1.00  0.00           O   
ATOM    227  CB  TYR R  77      30.606  16.905  44.994  1.00  0.00           C   
ATOM    228  CG  TYR R  77      31.887  17.294  44.334  1.00  0.00           C   
ATOM    229  CD1 TYR R  77      31.728  17.880  43.099  1.00  0.00           C   
ATOM    230  CD2 TYR R  77      33.167  16.972  44.751  1.00  0.00           C   
ATOM    231  CE1 TYR R  77      32.814  18.349  42.334  1.00  0.00           C   
ATOM    232  CE2 TYR R  77      34.309  17.466  44.060  1.00  0.00           C   
ATOM    233  CZ  TYR R  77      34.084  18.104  42.800  1.00  0.00           C   
ATOM    234  OH  TYR R  77      35.185  18.639  42.106  1.00  0.00           O   
ATOM    235  H   TYR R  77      31.472  14.616  45.189  1.00  0.00           H   
ATOM    236  HA  TYR R  77      31.451  16.579  47.013  1.00  0.00           H   
ATOM    237  HB2 TYR R  77      29.946  17.786  45.144  1.00  0.00           H   
ATOM    238  HB3 TYR R  77      30.031  16.309  44.254  1.00  0.00           H   
ATOM    239  HD1 TYR R  77      30.726  18.053  42.736  1.00  0.00           H   
ATOM    240  HD2 TYR R  77      33.218  16.550  45.744  1.00  0.00           H   
ATOM    241  HE1 TYR R  77      32.568  18.927  41.455  1.00  0.00           H   
ATOM    242  HE2 TYR R  77      35.281  17.402  44.525  1.00  0.00           H   
ATOM    243  HH  TYR R  77      35.012  18.630  41.162  1.00  0.00           H   
ATOM    244  N   SER R  78      28.448  15.268  46.836  1.00  0.00           N   
ATOM    245  CA  SER R  78      27.214  15.217  47.556  1.00  0.00           C   
ATOM    246  C   SER R  78      27.359  14.916  49.062  1.00  0.00           C   
ATOM    247  O   SER R  78      26.762  15.557  49.925  1.00  0.00           O   
ATOM    248  CB  SER R  78      26.265  14.153  46.981  1.00  0.00           C   
ATOM    249  OG  SER R  78      26.098  14.240  45.612  1.00  0.00           O   
ATOM    250  H   SER R  78      28.635  14.641  46.084  1.00  0.00           H   
ATOM    251  HA  SER R  78      26.803  16.214  47.509  1.00  0.00           H   
ATOM    252  HB2 SER R  78      25.264  14.370  47.410  1.00  0.00           H   
ATOM    253  HB3 SER R  78      26.455  13.146  47.411  1.00  0.00           H   
ATOM    254  HG  SER R  78      26.935  14.105  45.163  1.00  0.00           H   
ATOM    255  N   ILE R  79      28.225  14.021  49.496  1.00  0.00           N   
ATOM    256  CA  ILE R  79      28.467  13.850  50.902  1.00  0.00           C   
ATOM    257  C   ILE R  79      29.126  15.091  51.640  1.00  0.00           C   
ATOM    258  O   ILE R  79      28.678  15.494  52.726  1.00  0.00           O   
ATOM    259  CB  ILE R  79      29.346  12.627  51.252  1.00  0.00           C   
ATOM    260  CG1 ILE R  79      28.705  11.440  50.386  1.00  0.00           C   
ATOM    261  CG2 ILE R  79      29.281  12.371  52.755  1.00  0.00           C   
ATOM    262  CD1 ILE R  79      27.198  11.064  50.594  1.00  0.00           C   
ATOM    263  H   ILE R  79      28.699  13.582  48.737  1.00  0.00           H   
ATOM    264  HA  ILE R  79      27.511  13.600  51.336  1.00  0.00           H   
ATOM    265  HB  ILE R  79      30.383  12.619  50.853  1.00  0.00           H   
ATOM    266 HG12 ILE R  79      29.323  10.571  50.694  1.00  0.00           H   
ATOM    267 HG13 ILE R  79      28.856  11.523  49.289  1.00  0.00           H   
ATOM    268 HG21 ILE R  79      29.746  11.372  52.891  1.00  0.00           H   
ATOM    269 HG22 ILE R  79      29.775  13.163  53.357  1.00  0.00           H   
ATOM    270 HG23 ILE R  79      28.221  12.236  53.057  1.00  0.00           H   
ATOM    271 HD11 ILE R  79      26.979  10.917  51.673  1.00  0.00           H   
ATOM    272 HD12 ILE R  79      26.514  11.830  50.171  1.00  0.00           H   
ATOM    273 HD13 ILE R  79      27.053  10.143  49.991  1.00  0.00           H   
ATOM    274  N   VAL R  80      30.053  15.775  50.931  1.00  0.00           N   
ATOM    275  CA  VAL R  80      30.634  17.066  51.342  1.00  0.00           C   
ATOM    276  C   VAL R  80      29.609  18.165  51.468  1.00  0.00           C   
ATOM    277  O   VAL R  80      29.547  18.855  52.467  1.00  0.00           O   
ATOM    278  CB  VAL R  80      31.858  17.333  50.421  1.00  0.00           C   
ATOM    279  CG1 VAL R  80      32.404  18.781  50.616  1.00  0.00           C   
ATOM    280  CG2 VAL R  80      33.041  16.402  50.761  1.00  0.00           C   
ATOM    281  H   VAL R  80      30.380  15.465  50.042  1.00  0.00           H   
ATOM    282  HA  VAL R  80      30.897  16.942  52.382  1.00  0.00           H   
ATOM    283  HB  VAL R  80      31.572  17.343  49.348  1.00  0.00           H   
ATOM    284 HG11 VAL R  80      32.751  18.874  51.667  1.00  0.00           H   
ATOM    285 HG12 VAL R  80      33.294  18.947  49.972  1.00  0.00           H   
ATOM    286 HG13 VAL R  80      31.670  19.550  50.293  1.00  0.00           H   
ATOM    287 HG21 VAL R  80      33.274  16.549  51.837  1.00  0.00           H   
ATOM    288 HG22 VAL R  80      32.695  15.356  50.613  1.00  0.00           H   
ATOM    289 HG23 VAL R  80      33.960  16.638  50.183  1.00  0.00           H   
ATOM    290  N   CYS R  81      28.710  18.332  50.419  1.00  0.00           N   
ATOM    291  CA  CYS R  81      27.633  19.243  50.490  1.00  0.00           C   
ATOM    292  C   CYS R  81      26.704  19.205  51.649  1.00  0.00           C   
ATOM    293  O   CYS R  81      26.420  20.241  52.252  1.00  0.00           O   
ATOM    294  CB  CYS R  81      26.738  19.176  49.197  1.00  0.00           C   
ATOM    295  SG  CYS R  81      25.435  20.285  49.051  1.00  0.00           S   
ATOM    296  H   CYS R  81      28.877  17.934  49.521  1.00  0.00           H   
ATOM    297  HA  CYS R  81      28.095  20.219  50.435  1.00  0.00           H   
ATOM    298  HB2 CYS R  81      26.287  18.162  49.149  1.00  0.00           H   
ATOM    299  HB3 CYS R  81      27.481  19.344  48.388  1.00  0.00           H   
ATOM    300  HG  CYS R  81      24.565  19.646  49.820  1.00  0.00           H   
ATOM    301  N   VAL R  82      26.258  17.998  52.024  1.00  0.00           N   
ATOM    302  CA  VAL R  82      25.441  17.750  53.177  1.00  0.00           C   
ATOM    303  C   VAL R  82      26.163  18.127  54.512  1.00  0.00           C   
ATOM    304  O   VAL R  82      25.640  18.831  55.333  1.00  0.00           O   
ATOM    305  CB  VAL R  82      25.057  16.255  53.286  1.00  0.00           C   
ATOM    306  CG1 VAL R  82      24.722  15.662  54.630  1.00  0.00           C   
ATOM    307  CG2 VAL R  82      23.886  16.008  52.276  1.00  0.00           C   
ATOM    308  H   VAL R  82      26.697  17.181  51.658  1.00  0.00           H   
ATOM    309  HA  VAL R  82      24.549  18.359  53.222  1.00  0.00           H   
ATOM    310  HB  VAL R  82      25.998  15.792  52.921  1.00  0.00           H   
ATOM    311 HG11 VAL R  82      25.587  15.703  55.326  1.00  0.00           H   
ATOM    312 HG12 VAL R  82      23.863  16.163  55.126  1.00  0.00           H   
ATOM    313 HG13 VAL R  82      24.538  14.584  54.437  1.00  0.00           H   
ATOM    314 HG21 VAL R  82      22.976  16.557  52.597  1.00  0.00           H   
ATOM    315 HG22 VAL R  82      24.109  16.546  51.330  1.00  0.00           H   
ATOM    316 HG23 VAL R  82      23.750  14.915  52.130  1.00  0.00           H   
ATOM    317  N   VAL R  83      27.442  17.674  54.693  1.00  0.00           N   
ATOM    318  CA  VAL R  83      28.120  17.839  56.002  1.00  0.00           C   
ATOM    319  C   VAL R  83      28.578  19.347  56.211  1.00  0.00           C   
ATOM    320  O   VAL R  83      28.477  20.066  57.226  1.00  0.00           O   
ATOM    321  CB  VAL R  83      29.214  16.726  56.232  1.00  0.00           C   
ATOM    322  CG1 VAL R  83      30.250  17.148  57.235  1.00  0.00           C   
ATOM    323  CG2 VAL R  83      28.547  15.390  56.503  1.00  0.00           C   
ATOM    324  H   VAL R  83      27.805  17.088  53.972  1.00  0.00           H   
ATOM    325  HA  VAL R  83      27.280  17.759  56.675  1.00  0.00           H   
ATOM    326  HB  VAL R  83      29.734  16.479  55.282  1.00  0.00           H   
ATOM    327 HG11 VAL R  83      29.687  17.446  58.145  1.00  0.00           H   
ATOM    328 HG12 VAL R  83      31.148  16.512  57.386  1.00  0.00           H   
ATOM    329 HG13 VAL R  83      30.781  18.050  56.864  1.00  0.00           H   
ATOM    330 HG21 VAL R  83      28.353  14.876  55.539  1.00  0.00           H   
ATOM    331 HG22 VAL R  83      29.170  14.574  56.927  1.00  0.00           H   
ATOM    332 HG23 VAL R  83      27.565  15.450  57.019  1.00  0.00           H   
ATOM    333  N   GLY R  84      28.963  19.870  55.072  1.00  0.00           N   
ATOM    334  CA  GLY R  84      29.413  21.236  54.861  1.00  0.00           C   
ATOM    335  C   GLY R  84      28.352  22.280  55.193  1.00  0.00           C   
ATOM    336  O   GLY R  84      28.658  23.337  55.769  1.00  0.00           O   
ATOM    337  H   GLY R  84      28.944  19.258  54.284  1.00  0.00           H   
ATOM    338  HA2 GLY R  84      29.676  21.436  53.833  1.00  0.00           H   
ATOM    339  HA3 GLY R  84      30.236  21.349  55.551  1.00  0.00           H   
ATOM    340  N   LEU R  85      27.077  22.004  54.810  1.00  0.00           N   
ATOM    341  CA  LEU R  85      25.982  22.762  55.295  1.00  0.00           C   
ATOM    342  C   LEU R  85      25.583  22.372  56.775  1.00  0.00           C   
ATOM    343  O   LEU R  85      25.754  23.133  57.708  1.00  0.00           O   
ATOM    344  CB  LEU R  85      24.714  22.581  54.437  1.00  0.00           C   
ATOM    345  CG  LEU R  85      24.836  23.437  53.075  1.00  0.00           C   
ATOM    346  CD1 LEU R  85      23.890  22.759  52.005  1.00  0.00           C   
ATOM    347  CD2 LEU R  85      24.565  24.966  53.181  1.00  0.00           C   
ATOM    348  H   LEU R  85      26.929  21.168  54.288  1.00  0.00           H   
ATOM    349  HA  LEU R  85      26.229  23.811  55.237  1.00  0.00           H   
ATOM    350  HB2 LEU R  85      23.764  22.892  54.924  1.00  0.00           H   
ATOM    351  HB3 LEU R  85      24.670  21.534  54.067  1.00  0.00           H   
ATOM    352  HG  LEU R  85      25.856  23.308  52.655  1.00  0.00           H   
ATOM    353 HD11 LEU R  85      22.854  22.655  52.393  1.00  0.00           H   
ATOM    354 HD12 LEU R  85      24.121  23.467  51.181  1.00  0.00           H   
ATOM    355 HD13 LEU R  85      24.401  21.855  51.606  1.00  0.00           H   
ATOM    356 HD21 LEU R  85      25.067  25.420  54.062  1.00  0.00           H   
ATOM    357 HD22 LEU R  85      24.942  25.387  52.224  1.00  0.00           H   
ATOM    358 HD23 LEU R  85      23.458  25.058  53.188  1.00  0.00           H   
ATOM    359  N   PHE R  86      25.129  21.122  57.034  1.00  0.00           N   
ATOM    360  CA  PHE R  86      24.459  20.803  58.291  1.00  0.00           C   
ATOM    361  C   PHE R  86      25.349  20.743  59.526  1.00  0.00           C   
ATOM    362  O   PHE R  86      24.856  21.097  60.655  1.00  0.00           O   
ATOM    363  CB  PHE R  86      23.590  19.519  58.254  1.00  0.00           C   
ATOM    364  CG  PHE R  86      22.290  19.838  57.537  1.00  0.00           C   
ATOM    365  CD1 PHE R  86      21.116  20.132  58.194  1.00  0.00           C   
ATOM    366  CD2 PHE R  86      22.243  19.726  56.201  1.00  0.00           C   
ATOM    367  CE1 PHE R  86      19.943  20.462  57.466  1.00  0.00           C   
ATOM    368  CE2 PHE R  86      21.122  20.033  55.407  1.00  0.00           C   
ATOM    369  CZ  PHE R  86      19.891  20.393  56.037  1.00  0.00           C   
ATOM    370  H   PHE R  86      25.085  20.437  56.311  1.00  0.00           H   
ATOM    371  HA  PHE R  86      23.813  21.639  58.516  1.00  0.00           H   
ATOM    372  HB2 PHE R  86      23.339  19.103  59.252  1.00  0.00           H   
ATOM    373  HB3 PHE R  86      24.190  18.707  57.790  1.00  0.00           H   
ATOM    374  HD1 PHE R  86      21.089  20.199  59.272  1.00  0.00           H   
ATOM    375  HD2 PHE R  86      23.181  19.581  55.685  1.00  0.00           H   
ATOM    376  HE1 PHE R  86      19.031  20.550  58.036  1.00  0.00           H   
ATOM    377  HE2 PHE R  86      21.070  20.001  54.328  1.00  0.00           H   
ATOM    378  HZ  PHE R  86      18.970  20.564  55.498  1.00  0.00           H   
ATOM    379  N   GLY R  87      26.627  20.318  59.498  1.00  0.00           N   
ATOM    380  CA  GLY R  87      27.595  20.658  60.533  1.00  0.00           C   
ATOM    381  C   GLY R  87      27.670  22.103  60.971  1.00  0.00           C   
ATOM    382  O   GLY R  87      27.856  22.482  62.087  1.00  0.00           O   
ATOM    383  H   GLY R  87      26.995  19.973  58.638  1.00  0.00           H   
ATOM    384  HA2 GLY R  87      28.525  20.389  60.054  1.00  0.00           H   
ATOM    385  HA3 GLY R  87      27.431  20.144  61.469  1.00  0.00           H   
ATOM    386  N   ASN R  88      27.694  22.953  60.017  1.00  0.00           N   
ATOM    387  CA  ASN R  88      27.623  24.430  60.182  1.00  0.00           C   
ATOM    388  C   ASN R  88      26.341  25.030  60.764  1.00  0.00           C   
ATOM    389  O   ASN R  88      26.396  25.895  61.622  1.00  0.00           O   
ATOM    390  CB  ASN R  88      28.135  25.176  58.798  1.00  0.00           C   
ATOM    391  CG  ASN R  88      29.612  25.064  58.799  1.00  0.00           C   
ATOM    392  ND2 ASN R  88      30.175  24.385  57.769  1.00  0.00           N   
ATOM    393  OD1 ASN R  88      30.175  25.772  59.643  1.00  0.00           O   
ATOM    394  H   ASN R  88      27.704  22.627  59.074  1.00  0.00           H   
ATOM    395  HA  ASN R  88      28.383  24.679  60.908  1.00  0.00           H   
ATOM    396  HB2 ASN R  88      27.877  26.248  58.937  1.00  0.00           H   
ATOM    397  HB3 ASN R  88      27.700  24.788  57.852  1.00  0.00           H   
ATOM    398 HD21 ASN R  88      29.558  23.930  57.127  1.00  0.00           H   
ATOM    399 HD22 ASN R  88      31.059  24.816  57.588  1.00  0.00           H   
ATOM    400  N   PHE R  89      25.209  24.498  60.315  1.00  0.00           N   
ATOM    401  CA  PHE R  89      23.909  24.852  60.945  1.00  0.00           C   
ATOM    402  C   PHE R  89      23.805  24.448  62.413  1.00  0.00           C   
ATOM    403  O   PHE R  89      23.231  25.134  63.272  1.00  0.00           O   
ATOM    404  CB  PHE R  89      22.720  24.214  60.099  1.00  0.00           C   
ATOM    405  CG  PHE R  89      22.578  24.514  58.614  1.00  0.00           C   
ATOM    406  CD1 PHE R  89      23.412  25.321  57.794  1.00  0.00           C   
ATOM    407  CD2 PHE R  89      21.461  23.910  57.987  1.00  0.00           C   
ATOM    408  CE1 PHE R  89      23.172  25.539  56.422  1.00  0.00           C   
ATOM    409  CE2 PHE R  89      21.257  24.067  56.574  1.00  0.00           C   
ATOM    410  CZ  PHE R  89      22.110  24.789  55.774  1.00  0.00           C   
ATOM    411  H   PHE R  89      25.327  23.996  59.463  1.00  0.00           H   
ATOM    412  HA  PHE R  89      23.760  25.921  60.881  1.00  0.00           H   
ATOM    413  HB2 PHE R  89      21.743  24.423  60.583  1.00  0.00           H   
ATOM    414  HB3 PHE R  89      22.758  23.106  60.159  1.00  0.00           H   
ATOM    415  HD1 PHE R  89      24.205  25.833  58.321  1.00  0.00           H   
ATOM    416  HD2 PHE R  89      20.766  23.366  58.608  1.00  0.00           H   
ATOM    417  HE1 PHE R  89      23.839  26.131  55.813  1.00  0.00           H   
ATOM    418  HE2 PHE R  89      20.399  23.625  56.090  1.00  0.00           H   
ATOM    419  HZ  PHE R  89      22.007  24.778  54.699  1.00  0.00           H   
ATOM    420  N   LEU R  90      24.352  23.261  62.802  1.00  0.00           N   
ATOM    421  CA  LEU R  90      24.465  22.888  64.163  1.00  0.00           C   
ATOM    422  C   LEU R  90      25.347  23.814  64.973  1.00  0.00           C   
ATOM    423  O   LEU R  90      25.014  24.116  66.130  1.00  0.00           O   
ATOM    424  CB  LEU R  90      25.111  21.491  64.140  1.00  0.00           C   
ATOM    425  CG  LEU R  90      25.344  20.810  65.571  1.00  0.00           C   
ATOM    426  CD1 LEU R  90      24.148  20.791  66.548  1.00  0.00           C   
ATOM    427  CD2 LEU R  90      25.695  19.388  65.143  1.00  0.00           C   
ATOM    428  H   LEU R  90      24.705  22.568  62.179  1.00  0.00           H   
ATOM    429  HA  LEU R  90      23.524  22.904  64.694  1.00  0.00           H   
ATOM    430  HB2 LEU R  90      26.106  21.458  63.647  1.00  0.00           H   
ATOM    431  HB3 LEU R  90      24.474  20.791  63.558  1.00  0.00           H   
ATOM    432  HG  LEU R  90      26.234  21.311  66.009  1.00  0.00           H   
ATOM    433 HD11 LEU R  90      23.399  20.019  66.270  1.00  0.00           H   
ATOM    434 HD12 LEU R  90      24.613  20.595  67.538  1.00  0.00           H   
ATOM    435 HD13 LEU R  90      23.726  21.816  66.621  1.00  0.00           H   
ATOM    436 HD21 LEU R  90      26.020  18.838  66.052  1.00  0.00           H   
ATOM    437 HD22 LEU R  90      24.877  18.996  64.500  1.00  0.00           H   
ATOM    438 HD23 LEU R  90      26.680  19.335  64.631  1.00  0.00           H   
ATOM    439  N   VAL R  91      26.480  24.301  64.480  1.00  0.00           N   
ATOM    440  CA  VAL R  91      27.363  25.335  65.156  1.00  0.00           C   
ATOM    441  C   VAL R  91      26.573  26.619  65.409  1.00  0.00           C   
ATOM    442  O   VAL R  91      26.527  27.060  66.583  1.00  0.00           O   
ATOM    443  CB  VAL R  91      28.622  25.628  64.305  1.00  0.00           C   
ATOM    444  CG1 VAL R  91      29.388  26.897  64.829  1.00  0.00           C   
ATOM    445  CG2 VAL R  91      29.454  24.341  64.379  1.00  0.00           C   
ATOM    446  H   VAL R  91      26.853  24.082  63.581  1.00  0.00           H   
ATOM    447  HA  VAL R  91      27.657  25.084  66.165  1.00  0.00           H   
ATOM    448  HB  VAL R  91      28.385  25.632  63.220  1.00  0.00           H   
ATOM    449 HG11 VAL R  91      28.887  27.872  64.646  1.00  0.00           H   
ATOM    450 HG12 VAL R  91      29.859  26.601  65.791  1.00  0.00           H   
ATOM    451 HG13 VAL R  91      30.222  26.997  64.102  1.00  0.00           H   
ATOM    452 HG21 VAL R  91      30.141  24.454  63.513  1.00  0.00           H   
ATOM    453 HG22 VAL R  91      29.949  24.225  65.366  1.00  0.00           H   
ATOM    454 HG23 VAL R  91      28.794  23.451  64.298  1.00  0.00           H   
ATOM    455  N   MET R  92      25.922  27.167  64.402  1.00  0.00           N   
ATOM    456  CA  MET R  92      25.072  28.367  64.490  1.00  0.00           C   
ATOM    457  C   MET R  92      23.930  28.270  65.379  1.00  0.00           C   
ATOM    458  O   MET R  92      23.646  29.188  66.208  1.00  0.00           O   
ATOM    459  CB  MET R  92      24.695  28.623  62.975  1.00  0.00           C   
ATOM    460  CG  MET R  92      25.854  29.175  62.112  1.00  0.00           C   
ATOM    461  SD  MET R  92      25.798  28.948  60.256  1.00  0.00           S   
ATOM    462  CE  MET R  92      24.481  30.259  59.916  1.00  0.00           C   
ATOM    463  H   MET R  92      26.001  26.817  63.472  1.00  0.00           H   
ATOM    464  HA  MET R  92      25.721  29.164  64.822  1.00  0.00           H   
ATOM    465  HB2 MET R  92      23.853  29.343  62.902  1.00  0.00           H   
ATOM    466  HB3 MET R  92      24.347  27.670  62.522  1.00  0.00           H   
ATOM    467  HG2 MET R  92      26.860  28.859  62.463  1.00  0.00           H   
ATOM    468  HG3 MET R  92      25.822  30.283  62.193  1.00  0.00           H   
ATOM    469  HE1 MET R  92      23.504  29.985  60.367  1.00  0.00           H   
ATOM    470  HE2 MET R  92      24.777  31.251  60.320  1.00  0.00           H   
ATOM    471  HE3 MET R  92      24.296  30.495  58.846  1.00  0.00           H   
ATOM    472  N   TYR R  93      23.176  27.141  65.378  1.00  0.00           N   
ATOM    473  CA  TYR R  93      22.060  26.887  66.277  1.00  0.00           C   
ATOM    474  C   TYR R  93      22.543  26.973  67.793  1.00  0.00           C   
ATOM    475  O   TYR R  93      21.852  27.643  68.603  1.00  0.00           O   
ATOM    476  CB  TYR R  93      21.346  25.566  65.882  1.00  0.00           C   
ATOM    477  CG  TYR R  93      20.227  25.148  66.836  1.00  0.00           C   
ATOM    478  CD1 TYR R  93      20.390  24.016  67.619  1.00  0.00           C   
ATOM    479  CD2 TYR R  93      18.894  25.742  66.850  1.00  0.00           C   
ATOM    480  CE1 TYR R  93      19.433  23.617  68.562  1.00  0.00           C   
ATOM    481  CE2 TYR R  93      17.905  25.275  67.701  1.00  0.00           C   
ATOM    482  CZ  TYR R  93      18.180  24.262  68.600  1.00  0.00           C   
ATOM    483  OH  TYR R  93      17.360  24.006  69.686  1.00  0.00           O   
ATOM    484  H   TYR R  93      23.284  26.530  64.597  1.00  0.00           H   
ATOM    485  HA  TYR R  93      21.305  27.659  66.247  1.00  0.00           H   
ATOM    486  HB2 TYR R  93      22.076  24.737  65.765  1.00  0.00           H   
ATOM    487  HB3 TYR R  93      20.998  25.872  64.872  1.00  0.00           H   
ATOM    488  HD1 TYR R  93      21.383  23.601  67.714  1.00  0.00           H   
ATOM    489  HD2 TYR R  93      18.665  26.548  66.170  1.00  0.00           H   
ATOM    490  HE1 TYR R  93      19.624  22.740  69.162  1.00  0.00           H   
ATOM    491  HE2 TYR R  93      16.968  25.811  67.710  1.00  0.00           H   
ATOM    492  HH  TYR R  93      17.948  23.655  70.358  1.00  0.00           H   
ATOM    493  N   VAL R  94      23.687  26.376  68.168  1.00  0.00           N   
ATOM    494  CA  VAL R  94      24.311  26.437  69.485  1.00  0.00           C   
ATOM    495  C   VAL R  94      24.630  27.873  69.948  1.00  0.00           C   
ATOM    496  O   VAL R  94      24.392  28.226  71.116  1.00  0.00           O   
ATOM    497  CB  VAL R  94      25.556  25.513  69.414  1.00  0.00           C   
ATOM    498  CG1 VAL R  94      26.571  25.686  70.570  1.00  0.00           C   
ATOM    499  CG2 VAL R  94      24.981  24.066  69.437  1.00  0.00           C   
ATOM    500  H   VAL R  94      24.154  25.907  67.423  1.00  0.00           H   
ATOM    501  HA  VAL R  94      23.586  26.146  70.232  1.00  0.00           H   
ATOM    502  HB  VAL R  94      26.082  25.672  68.448  1.00  0.00           H   
ATOM    503 HG11 VAL R  94      25.992  25.543  71.507  1.00  0.00           H   
ATOM    504 HG12 VAL R  94      27.328  24.872  70.540  1.00  0.00           H   
ATOM    505 HG13 VAL R  94      27.046  26.674  70.393  1.00  0.00           H   
ATOM    506 HG21 VAL R  94      25.588  23.282  68.939  1.00  0.00           H   
ATOM    507 HG22 VAL R  94      24.775  23.756  70.485  1.00  0.00           H   
ATOM    508 HG23 VAL R  94      23.992  24.030  68.932  1.00  0.00           H   
ATOM    509  N   ILE R  95      25.177  28.696  69.053  1.00  0.00           N   
ATOM    510  CA  ILE R  95      25.393  30.114  69.320  1.00  0.00           C   
ATOM    511  C   ILE R  95      24.154  30.914  69.556  1.00  0.00           C   
ATOM    512  O   ILE R  95      24.117  31.710  70.487  1.00  0.00           O   
ATOM    513  CB  ILE R  95      26.360  30.658  68.311  1.00  0.00           C   
ATOM    514  CG1 ILE R  95      27.698  29.834  68.239  1.00  0.00           C   
ATOM    515  CG2 ILE R  95      26.618  32.174  68.706  1.00  0.00           C   
ATOM    516  CD1 ILE R  95      28.489  30.414  67.086  1.00  0.00           C   
ATOM    517  H   ILE R  95      25.438  28.291  68.181  1.00  0.00           H   
ATOM    518  HA  ILE R  95      25.973  30.150  70.230  1.00  0.00           H   
ATOM    519  HB  ILE R  95      25.891  30.637  67.305  1.00  0.00           H   
ATOM    520 HG12 ILE R  95      27.612  28.740  68.063  1.00  0.00           H   
ATOM    521 HG13 ILE R  95      28.247  30.014  69.188  1.00  0.00           H   
ATOM    522 HG21 ILE R  95      25.674  32.748  68.591  1.00  0.00           H   
ATOM    523 HG22 ILE R  95      26.961  32.168  69.763  1.00  0.00           H   
ATOM    524 HG23 ILE R  95      27.399  32.604  68.043  1.00  0.00           H   
ATOM    525 HD11 ILE R  95      29.456  29.868  67.033  1.00  0.00           H   
ATOM    526 HD12 ILE R  95      27.968  30.100  66.158  1.00  0.00           H   
ATOM    527 HD13 ILE R  95      28.775  31.483  67.191  1.00  0.00           H   
ATOM    528  N   VAL R  96      23.115  30.659  68.755  1.00  0.00           N   
ATOM    529  CA  VAL R  96      21.804  31.214  69.027  1.00  0.00           C   
ATOM    530  C   VAL R  96      21.178  30.706  70.414  1.00  0.00           C   
ATOM    531  O   VAL R  96      20.910  31.479  71.336  1.00  0.00           O   
ATOM    532  CB  VAL R  96      20.833  30.848  67.958  1.00  0.00           C   
ATOM    533  CG1 VAL R  96      19.368  31.220  68.367  1.00  0.00           C   
ATOM    534  CG2 VAL R  96      21.190  31.546  66.660  1.00  0.00           C   
ATOM    535  H   VAL R  96      23.124  30.057  67.960  1.00  0.00           H   
ATOM    536  HA  VAL R  96      21.983  32.271  69.160  1.00  0.00           H   
ATOM    537  HB  VAL R  96      20.916  29.745  67.856  1.00  0.00           H   
ATOM    538 HG11 VAL R  96      19.161  32.277  68.643  1.00  0.00           H   
ATOM    539 HG12 VAL R  96      18.730  31.004  67.484  1.00  0.00           H   
ATOM    540 HG13 VAL R  96      18.829  30.485  69.002  1.00  0.00           H   
ATOM    541 HG21 VAL R  96      22.281  31.355  66.572  1.00  0.00           H   
ATOM    542 HG22 VAL R  96      20.543  31.113  65.867  1.00  0.00           H   
ATOM    543 HG23 VAL R  96      21.108  32.651  66.735  1.00  0.00           H   
ATOM    544  N   ARG R  97      21.183  29.313  70.714  1.00  0.00           N   
ATOM    545  CA  ARG R  97      20.440  28.798  71.858  1.00  0.00           C   
ATOM    546  C   ARG R  97      20.955  29.149  73.243  1.00  0.00           C   
ATOM    547  O   ARG R  97      20.173  29.401  74.148  1.00  0.00           O   
ATOM    548  CB  ARG R  97      20.506  27.281  71.615  1.00  0.00           C   
ATOM    549  CG  ARG R  97      19.485  26.832  70.569  1.00  0.00           C   
ATOM    550  CD  ARG R  97      17.939  27.117  70.737  1.00  0.00           C   
ATOM    551  NE  ARG R  97      17.567  26.361  71.953  1.00  0.00           N   
ATOM    552  CZ  ARG R  97      16.504  26.597  72.727  1.00  0.00           C   
ATOM    553  NH1 ARG R  97      15.690  27.560  72.520  1.00  0.00           N 1+
ATOM    554  NH2 ARG R  97      16.286  25.752  73.712  1.00  0.00           N   
ATOM    555  H   ARG R  97      21.488  28.684  70.001  1.00  0.00           H   
ATOM    556  HA  ARG R  97      19.431  29.166  71.753  1.00  0.00           H   
ATOM    557  HB2 ARG R  97      20.255  26.705  72.530  1.00  0.00           H   
ATOM    558  HB3 ARG R  97      21.567  26.969  71.499  1.00  0.00           H   
ATOM    559  HG2 ARG R  97      19.497  25.743  70.342  1.00  0.00           H   
ATOM    560  HG3 ARG R  97      19.678  27.425  69.651  1.00  0.00           H   
ATOM    561  HD2 ARG R  97      17.376  26.749  69.853  1.00  0.00           H   
ATOM    562  HD3 ARG R  97      17.769  28.202  70.902  1.00  0.00           H   
ATOM    563  HE  ARG R  97      18.132  25.595  72.259  1.00  0.00           H   
ATOM    564 HH11 ARG R  97      15.626  28.169  71.729  1.00  0.00           H   
ATOM    565 HH12 ARG R  97      14.876  27.663  73.092  1.00  0.00           H   
ATOM    566 HH21 ARG R  97      17.063  25.222  74.049  1.00  0.00           H   
ATOM    567 HH22 ARG R  97      15.729  26.170  74.430  1.00  0.00           H   
ATOM    568  N   TYR R  98      22.285  29.133  73.374  1.00  0.00           N   
ATOM    569  CA  TYR R  98      23.005  29.203  74.604  1.00  0.00           C   
ATOM    570  C   TYR R  98      23.702  30.541  74.870  1.00  0.00           C   
ATOM    571  O   TYR R  98      24.619  30.915  74.192  1.00  0.00           O   
ATOM    572  CB  TYR R  98      24.128  28.139  74.648  1.00  0.00           C   
ATOM    573  CG  TYR R  98      23.727  26.627  74.680  1.00  0.00           C   
ATOM    574  CD1 TYR R  98      23.925  25.954  75.881  1.00  0.00           C   
ATOM    575  CD2 TYR R  98      23.395  25.880  73.565  1.00  0.00           C   
ATOM    576  CE1 TYR R  98      23.567  24.631  76.022  1.00  0.00           C   
ATOM    577  CE2 TYR R  98      23.133  24.491  73.641  1.00  0.00           C   
ATOM    578  CZ  TYR R  98      23.227  23.915  74.916  1.00  0.00           C   
ATOM    579  OH  TYR R  98      23.035  22.565  75.047  1.00  0.00           O   
ATOM    580  H   TYR R  98      22.899  28.921  72.619  1.00  0.00           H   
ATOM    581  HA  TYR R  98      22.367  29.036  75.459  1.00  0.00           H   
ATOM    582  HB2 TYR R  98      24.636  28.366  75.611  1.00  0.00           H   
ATOM    583  HB3 TYR R  98      24.876  28.228  73.832  1.00  0.00           H   
ATOM    584  HD1 TYR R  98      24.265  26.555  76.711  1.00  0.00           H   
ATOM    585  HD2 TYR R  98      23.324  26.372  72.605  1.00  0.00           H   
ATOM    586  HE1 TYR R  98      23.678  24.178  76.996  1.00  0.00           H   
ATOM    587  HE2 TYR R  98      23.032  23.936  72.720  1.00  0.00           H   
ATOM    588  HH  TYR R  98      23.262  22.407  75.967  1.00  0.00           H   
ATOM    589  N   THR R  99      23.311  31.180  75.987  1.00  0.00           N   
ATOM    590  CA  THR R  99      23.804  32.402  76.578  1.00  0.00           C   
ATOM    591  C   THR R  99      25.324  32.427  76.724  1.00  0.00           C   
ATOM    592  O   THR R  99      26.032  33.411  76.462  1.00  0.00           O   
ATOM    593  CB  THR R  99      23.119  32.688  78.016  1.00  0.00           C   
ATOM    594  CG2 THR R  99      23.772  33.910  78.611  1.00  0.00           C   
ATOM    595  OG1 THR R  99      21.727  33.111  77.971  1.00  0.00           O   
ATOM    596  H   THR R  99      22.521  30.860  76.504  1.00  0.00           H   
ATOM    597  HA  THR R  99      23.484  33.208  75.934  1.00  0.00           H   
ATOM    598  HB  THR R  99      23.186  31.776  78.646  1.00  0.00           H   
ATOM    599  HG1 THR R  99      21.234  32.300  77.822  1.00  0.00           H   
ATOM    600 HG21 THR R  99      23.499  34.774  77.970  1.00  0.00           H   
ATOM    601 HG22 THR R  99      23.365  34.119  79.624  1.00  0.00           H   
ATOM    602 HG23 THR R  99      24.837  33.872  78.926  1.00  0.00           H   
ATOM    603  N   LYS R 100      25.929  31.240  77.148  1.00  0.00           N   
ATOM    604  CA  LYS R 100      27.331  31.007  77.351  1.00  0.00           C   
ATOM    605  C   LYS R 100      28.285  30.954  76.120  1.00  0.00           C   
ATOM    606  O   LYS R 100      29.480  31.194  76.225  1.00  0.00           O   
ATOM    607  CB  LYS R 100      27.414  29.672  78.214  1.00  0.00           C   
ATOM    608  CG  LYS R 100      27.121  28.374  77.433  1.00  0.00           C   
ATOM    609  CD  LYS R 100      26.912  27.133  78.327  1.00  0.00           C   
ATOM    610  CE  LYS R 100      27.165  25.797  77.568  1.00  0.00           C   
ATOM    611  NZ  LYS R 100      27.729  24.808  78.473  1.00  0.00           N 1+
ATOM    612  H   LYS R 100      25.428  30.397  77.331  1.00  0.00           H   
ATOM    613  HA  LYS R 100      27.796  31.824  77.882  1.00  0.00           H   
ATOM    614  HB2 LYS R 100      26.645  29.794  79.006  1.00  0.00           H   
ATOM    615  HB3 LYS R 100      28.350  29.700  78.811  1.00  0.00           H   
ATOM    616  HG2 LYS R 100      28.008  28.220  76.783  1.00  0.00           H   
ATOM    617  HG3 LYS R 100      26.203  28.487  76.818  1.00  0.00           H   
ATOM    618  HD2 LYS R 100      25.968  27.258  78.897  1.00  0.00           H   
ATOM    619  HD3 LYS R 100      27.756  27.347  79.017  1.00  0.00           H   
ATOM    620  HE2 LYS R 100      27.888  25.911  76.732  1.00  0.00           H   
ATOM    621  HE3 LYS R 100      26.221  25.362  77.173  1.00  0.00           H   
ATOM    622  HZ1 LYS R 100      27.581  24.971  79.490  1.00  0.00           H   
ATOM    623  HZ2 LYS R 100      27.256  23.909  78.249  1.00  0.00           H   
ATOM    624  HZ3 LYS R 100      28.766  24.737  78.433  1.00  0.00           H   
ATOM    625  N   MET R 101      27.658  30.623  74.973  1.00  0.00           N   
ATOM    626  CA  MET R 101      28.411  30.136  73.783  1.00  0.00           C   
ATOM    627  C   MET R 101      28.561  31.421  72.920  1.00  0.00           C   
ATOM    628  O   MET R 101      29.127  31.416  71.780  1.00  0.00           O   
ATOM    629  CB  MET R 101      27.696  29.008  72.986  1.00  0.00           C   
ATOM    630  CG  MET R 101      27.669  27.706  73.673  1.00  0.00           C   
ATOM    631  SD  MET R 101      29.407  27.037  73.836  1.00  0.00           S   
ATOM    632  CE  MET R 101      29.920  26.738  72.111  1.00  0.00           C   
ATOM    633  H   MET R 101      26.671  30.736  74.893  1.00  0.00           H   
ATOM    634  HA  MET R 101      29.370  29.781  74.130  1.00  0.00           H   
ATOM    635  HB2 MET R 101      28.264  29.009  72.031  1.00  0.00           H   
ATOM    636  HB3 MET R 101      26.652  29.337  72.798  1.00  0.00           H   
ATOM    637  HG2 MET R 101      27.129  26.940  73.075  1.00  0.00           H   
ATOM    638  HG3 MET R 101      27.205  27.840  74.674  1.00  0.00           H   
ATOM    639  HE1 MET R 101      29.394  25.848  71.705  1.00  0.00           H   
ATOM    640  HE2 MET R 101      29.881  27.668  71.503  1.00  0.00           H   
ATOM    641  HE3 MET R 101      31.011  26.530  72.091  1.00  0.00           H   
ATOM    642  N   LYS R 102      28.119  32.640  73.423  1.00  0.00           N   
ATOM    643  CA  LYS R 102      27.972  33.865  72.632  1.00  0.00           C   
ATOM    644  C   LYS R 102      29.140  34.769  72.921  1.00  0.00           C   
ATOM    645  O   LYS R 102      29.144  35.963  72.571  1.00  0.00           O   
ATOM    646  CB  LYS R 102      26.638  34.539  72.878  1.00  0.00           C   
ATOM    647  CG  LYS R 102      25.375  33.828  72.378  1.00  0.00           C   
ATOM    648  CD  LYS R 102      24.127  34.463  73.054  1.00  0.00           C   
ATOM    649  CE  LYS R 102      22.790  34.044  72.384  1.00  0.00           C   
ATOM    650  NZ  LYS R 102      21.681  34.944  72.874  1.00  0.00           N 1+
ATOM    651  H   LYS R 102      27.783  32.653  74.362  1.00  0.00           H   
ATOM    652  HA  LYS R 102      28.151  33.654  71.587  1.00  0.00           H   
ATOM    653  HB2 LYS R 102      26.660  35.521  72.359  1.00  0.00           H   
ATOM    654  HB3 LYS R 102      26.566  34.733  73.969  1.00  0.00           H   
ATOM    655  HG2 LYS R 102      25.338  32.760  72.682  1.00  0.00           H   
ATOM    656  HG3 LYS R 102      25.314  33.715  71.274  1.00  0.00           H   
ATOM    657  HD2 LYS R 102      24.206  35.572  73.051  1.00  0.00           H   
ATOM    658  HD3 LYS R 102      24.053  34.067  74.090  1.00  0.00           H   
ATOM    659  HE2 LYS R 102      22.551  33.004  72.691  1.00  0.00           H   
ATOM    660  HE3 LYS R 102      22.894  34.164  71.285  1.00  0.00           H   
ATOM    661  HZ1 LYS R 102      20.813  34.747  72.335  1.00  0.00           H   
ATOM    662  HZ2 LYS R 102      21.427  34.669  73.845  1.00  0.00           H   
ATOM    663  HZ3 LYS R 102      21.887  35.963  72.820  1.00  0.00           H   
ATOM    664  N   THR R 103      30.222  34.234  73.428  1.00  0.00           N   
ATOM    665  CA  THR R 103      31.515  34.901  73.537  1.00  0.00           C   
ATOM    666  C   THR R 103      32.087  35.291  72.143  1.00  0.00           C   
ATOM    667  O   THR R 103      31.863  34.591  71.198  1.00  0.00           O   
ATOM    668  CB  THR R 103      32.444  34.060  74.385  1.00  0.00           C   
ATOM    669  CG2 THR R 103      32.818  32.783  73.627  1.00  0.00           C   
ATOM    670  OG1 THR R 103      33.653  34.824  74.629  1.00  0.00           O   
ATOM    671  H   THR R 103      30.244  33.293  73.756  1.00  0.00           H   
ATOM    672  HA  THR R 103      31.321  35.821  74.067  1.00  0.00           H   
ATOM    673  HB  THR R 103      31.920  33.843  75.340  1.00  0.00           H   
ATOM    674  HG1 THR R 103      33.298  35.212  75.432  1.00  0.00           H   
ATOM    675 HG21 THR R 103      31.905  32.192  73.399  1.00  0.00           H   
ATOM    676 HG22 THR R 103      33.224  32.965  72.609  1.00  0.00           H   
ATOM    677 HG23 THR R 103      33.539  32.099  74.123  1.00  0.00           H   
ATOM    678  N   ALA R 104      32.864  36.464  72.041  1.00  0.00           N   
ATOM    679  CA  ALA R 104      32.979  37.280  70.826  1.00  0.00           C   
ATOM    680  C   ALA R 104      33.826  36.593  69.771  1.00  0.00           C   
ATOM    681  O   ALA R 104      33.563  36.969  68.592  1.00  0.00           O   
ATOM    682  CB  ALA R 104      33.533  38.610  71.272  1.00  0.00           C   
ATOM    683  H   ALA R 104      33.182  36.981  72.833  1.00  0.00           H   
ATOM    684  HA  ALA R 104      31.983  37.420  70.432  1.00  0.00           H   
ATOM    685  HB1 ALA R 104      33.717  39.366  70.478  1.00  0.00           H   
ATOM    686  HB2 ALA R 104      32.802  39.104  71.947  1.00  0.00           H   
ATOM    687  HB3 ALA R 104      34.455  38.424  71.863  1.00  0.00           H   
ATOM    688  N   THR R 105      34.651  35.640  70.220  1.00  0.00           N   
ATOM    689  CA  THR R 105      35.326  34.628  69.310  1.00  0.00           C   
ATOM    690  C   THR R 105      34.360  33.813  68.510  1.00  0.00           C   
ATOM    691  O   THR R 105      34.479  33.648  67.286  1.00  0.00           O   
ATOM    692  CB  THR R 105      36.344  33.686  69.919  1.00  0.00           C   
ATOM    693  CG2 THR R 105      37.122  32.974  68.797  1.00  0.00           C   
ATOM    694  OG1 THR R 105      37.257  34.497  70.625  1.00  0.00           O   
ATOM    695  H   THR R 105      34.759  35.530  71.205  1.00  0.00           H   
ATOM    696  HA  THR R 105      35.871  35.239  68.606  1.00  0.00           H   
ATOM    697  HB  THR R 105      35.928  32.944  70.634  1.00  0.00           H   
ATOM    698  HG1 THR R 105      36.796  34.751  71.427  1.00  0.00           H   
ATOM    699 HG21 THR R 105      37.598  33.748  68.158  1.00  0.00           H   
ATOM    700 HG22 THR R 105      37.800  32.322  69.387  1.00  0.00           H   
ATOM    701 HG23 THR R 105      36.439  32.454  68.092  1.00  0.00           H   
ATOM    702  N   ASN R 106      33.268  33.366  69.123  1.00  0.00           N   
ATOM    703  CA  ASN R 106      32.177  32.610  68.498  1.00  0.00           C   
ATOM    704  C   ASN R 106      31.324  33.422  67.589  1.00  0.00           C   
ATOM    705  O   ASN R 106      31.035  32.886  66.515  1.00  0.00           O   
ATOM    706  CB  ASN R 106      31.317  31.791  69.507  1.00  0.00           C   
ATOM    707  CG  ASN R 106      32.169  30.663  70.122  1.00  0.00           C   
ATOM    708  ND2 ASN R 106      31.625  30.029  71.172  1.00  0.00           N   
ATOM    709  OD1 ASN R 106      33.189  30.360  69.646  1.00  0.00           O   
ATOM    710  H   ASN R 106      33.141  33.445  70.108  1.00  0.00           H   
ATOM    711  HA  ASN R 106      32.761  31.963  67.860  1.00  0.00           H   
ATOM    712  HB2 ASN R 106      30.516  31.220  68.992  1.00  0.00           H   
ATOM    713  HB3 ASN R 106      30.827  32.363  70.324  1.00  0.00           H   
ATOM    714 HD21 ASN R 106      32.080  29.225  71.556  1.00  0.00           H   
ATOM    715 HD22 ASN R 106      30.686  30.299  71.387  1.00  0.00           H   
ATOM    716  N   ILE R 107      31.111  34.713  67.890  1.00  0.00           N   
ATOM    717  CA  ILE R 107      30.454  35.622  66.952  1.00  0.00           C   
ATOM    718  C   ILE R 107      31.241  35.771  65.658  1.00  0.00           C   
ATOM    719  O   ILE R 107      30.698  35.979  64.600  1.00  0.00           O   
ATOM    720  CB  ILE R 107      30.109  36.990  67.632  1.00  0.00           C   
ATOM    721  CG1 ILE R 107      29.424  36.752  69.042  1.00  0.00           C   
ATOM    722  CG2 ILE R 107      29.233  37.839  66.721  1.00  0.00           C   
ATOM    723  CD1 ILE R 107      28.134  35.964  69.124  1.00  0.00           C   
ATOM    724  H   ILE R 107      31.511  35.131  68.702  1.00  0.00           H   
ATOM    725  HA  ILE R 107      29.535  35.133  66.666  1.00  0.00           H   
ATOM    726  HB  ILE R 107      31.089  37.506  67.727  1.00  0.00           H   
ATOM    727 HG12 ILE R 107      29.069  37.733  69.425  1.00  0.00           H   
ATOM    728 HG13 ILE R 107      30.134  36.394  69.818  1.00  0.00           H   
ATOM    729 HG21 ILE R 107      28.340  37.237  66.449  1.00  0.00           H   
ATOM    730 HG22 ILE R 107      28.721  38.659  67.267  1.00  0.00           H   
ATOM    731 HG23 ILE R 107      29.738  38.058  65.755  1.00  0.00           H   
ATOM    732 HD11 ILE R 107      27.917  35.970  70.214  1.00  0.00           H   
ATOM    733 HD12 ILE R 107      27.324  36.420  68.514  1.00  0.00           H   
ATOM    734 HD13 ILE R 107      28.333  34.913  68.824  1.00  0.00           H   
ATOM    735  N   TYR R 108      32.584  35.631  65.634  1.00  0.00           N   
ATOM    736  CA  TYR R 108      33.397  35.531  64.470  1.00  0.00           C   
ATOM    737  C   TYR R 108      33.333  34.205  63.756  1.00  0.00           C   
ATOM    738  O   TYR R 108      33.176  34.068  62.533  1.00  0.00           O   
ATOM    739  CB  TYR R 108      34.844  35.974  64.830  1.00  0.00           C   
ATOM    740  CG  TYR R 108      34.842  37.452  65.289  1.00  0.00           C   
ATOM    741  CD1 TYR R 108      34.249  38.481  64.482  1.00  0.00           C   
ATOM    742  CD2 TYR R 108      35.466  37.848  66.506  1.00  0.00           C   
ATOM    743  CE1 TYR R 108      34.335  39.776  64.893  1.00  0.00           C   
ATOM    744  CE2 TYR R 108      35.422  39.153  67.007  1.00  0.00           C   
ATOM    745  CZ  TYR R 108      34.840  40.125  66.147  1.00  0.00           C   
ATOM    746  OH  TYR R 108      35.028  41.556  66.405  1.00  0.00           O   
ATOM    747  H   TYR R 108      33.094  35.514  66.484  1.00  0.00           H   
ATOM    748  HA  TYR R 108      32.936  36.188  63.748  1.00  0.00           H   
ATOM    749  HB2 TYR R 108      35.531  35.911  63.959  1.00  0.00           H   
ATOM    750  HB3 TYR R 108      35.282  35.360  65.646  1.00  0.00           H   
ATOM    751  HD1 TYR R 108      33.811  38.290  63.514  1.00  0.00           H   
ATOM    752  HD2 TYR R 108      35.718  37.068  67.211  1.00  0.00           H   
ATOM    753  HE1 TYR R 108      33.984  40.536  64.211  1.00  0.00           H   
ATOM    754  HE2 TYR R 108      35.880  39.487  67.927  1.00  0.00           H   
ATOM    755  HH  TYR R 108      35.351  41.630  67.306  1.00  0.00           H   
ATOM    756  N   ILE R 109      33.342  33.067  64.481  1.00  0.00           N   
ATOM    757  CA  ILE R 109      33.010  31.768  63.991  1.00  0.00           C   
ATOM    758  C   ILE R 109      31.631  31.579  63.358  1.00  0.00           C   
ATOM    759  O   ILE R 109      31.457  30.879  62.360  1.00  0.00           O   
ATOM    760  CB  ILE R 109      33.337  30.689  65.028  1.00  0.00           C   
ATOM    761  CG1 ILE R 109      34.840  30.738  65.391  1.00  0.00           C   
ATOM    762  CG2 ILE R 109      32.793  29.297  64.706  1.00  0.00           C   
ATOM    763  CD1 ILE R 109      35.240  29.623  66.412  1.00  0.00           C   
ATOM    764  H   ILE R 109      33.494  33.179  65.460  1.00  0.00           H   
ATOM    765  HA  ILE R 109      33.658  31.592  63.145  1.00  0.00           H   
ATOM    766  HB  ILE R 109      32.884  31.014  65.989  1.00  0.00           H   
ATOM    767 HG12 ILE R 109      35.129  31.720  65.823  1.00  0.00           H   
ATOM    768 HG13 ILE R 109      35.387  30.562  64.439  1.00  0.00           H   
ATOM    769 HG21 ILE R 109      32.942  28.600  65.559  1.00  0.00           H   
ATOM    770 HG22 ILE R 109      31.730  29.408  64.407  1.00  0.00           H   
ATOM    771 HG23 ILE R 109      33.371  28.910  63.839  1.00  0.00           H   
ATOM    772 HD11 ILE R 109      34.632  29.582  67.341  1.00  0.00           H   
ATOM    773 HD12 ILE R 109      35.187  28.634  65.910  1.00  0.00           H   
ATOM    774 HD13 ILE R 109      36.315  29.714  66.677  1.00  0.00           H   
ATOM    775  N   PHE R 110      30.614  32.334  63.862  1.00  0.00           N   
ATOM    776  CA  PHE R 110      29.284  32.355  63.333  1.00  0.00           C   
ATOM    777  C   PHE R 110      29.339  33.086  61.949  1.00  0.00           C   
ATOM    778  O   PHE R 110      28.632  32.706  61.046  1.00  0.00           O   
ATOM    779  CB  PHE R 110      28.352  33.163  64.296  1.00  0.00           C   
ATOM    780  CG  PHE R 110      26.996  33.373  63.791  1.00  0.00           C   
ATOM    781  CD1 PHE R 110      25.995  32.455  64.128  1.00  0.00           C   
ATOM    782  CD2 PHE R 110      26.606  34.421  62.858  1.00  0.00           C   
ATOM    783  CE1 PHE R 110      24.716  32.522  63.542  1.00  0.00           C   
ATOM    784  CE2 PHE R 110      25.332  34.568  62.351  1.00  0.00           C   
ATOM    785  CZ  PHE R 110      24.364  33.552  62.640  1.00  0.00           C   
ATOM    786  H   PHE R 110      30.714  32.699  64.784  1.00  0.00           H   
ATOM    787  HA  PHE R 110      29.028  31.324  63.142  1.00  0.00           H   
ATOM    788  HB2 PHE R 110      28.723  34.160  64.614  1.00  0.00           H   
ATOM    789  HB3 PHE R 110      28.234  32.608  65.251  1.00  0.00           H   
ATOM    790  HD1 PHE R 110      26.108  31.686  64.878  1.00  0.00           H   
ATOM    791  HD2 PHE R 110      27.393  35.096  62.560  1.00  0.00           H   
ATOM    792  HE1 PHE R 110      24.070  31.666  63.669  1.00  0.00           H   
ATOM    793  HE2 PHE R 110      25.060  35.413  61.736  1.00  0.00           H   
ATOM    794  HZ  PHE R 110      23.411  33.482  62.135  1.00  0.00           H   
ATOM    795  N   ASN R 111      30.252  34.008  61.773  1.00  0.00           N   
ATOM    796  CA  ASN R 111      30.526  34.741  60.576  1.00  0.00           C   
ATOM    797  C   ASN R 111      31.251  33.862  59.470  1.00  0.00           C   
ATOM    798  O   ASN R 111      30.847  33.908  58.320  1.00  0.00           O   
ATOM    799  CB  ASN R 111      31.246  36.150  60.813  1.00  0.00           C   
ATOM    800  CG  ASN R 111      30.887  37.182  59.822  1.00  0.00           C   
ATOM    801  ND2 ASN R 111      31.814  38.142  59.484  1.00  0.00           N   
ATOM    802  OD1 ASN R 111      29.713  37.405  59.367  1.00  0.00           O   
ATOM    803  H   ASN R 111      30.792  34.352  62.538  1.00  0.00           H   
ATOM    804  HA  ASN R 111      29.550  34.869  60.133  1.00  0.00           H   
ATOM    805  HB2 ASN R 111      32.342  36.055  60.963  1.00  0.00           H   
ATOM    806  HB3 ASN R 111      30.914  36.471  61.824  1.00  0.00           H   
ATOM    807 HD21 ASN R 111      32.703  38.214  59.938  1.00  0.00           H   
ATOM    808 HD22 ASN R 111      31.570  38.956  58.957  1.00  0.00           H   
ATOM    809  N   LEU R 112      32.210  33.001  59.908  1.00  0.00           N   
ATOM    810  CA  LEU R 112      32.810  31.869  59.202  1.00  0.00           C   
ATOM    811  C   LEU R 112      31.824  30.817  58.829  1.00  0.00           C   
ATOM    812  O   LEU R 112      31.728  30.366  57.693  1.00  0.00           O   
ATOM    813  CB  LEU R 112      34.007  31.149  60.007  1.00  0.00           C   
ATOM    814  CG  LEU R 112      35.221  32.059  60.296  1.00  0.00           C   
ATOM    815  CD1 LEU R 112      36.335  31.249  60.977  1.00  0.00           C   
ATOM    816  CD2 LEU R 112      35.762  32.794  59.034  1.00  0.00           C   
ATOM    817  H   LEU R 112      32.583  33.091  60.828  1.00  0.00           H   
ATOM    818  HA  LEU R 112      33.339  32.172  58.311  1.00  0.00           H   
ATOM    819  HB2 LEU R 112      34.337  30.324  59.340  1.00  0.00           H   
ATOM    820  HB3 LEU R 112      33.535  30.610  60.858  1.00  0.00           H   
ATOM    821  HG  LEU R 112      34.802  32.879  60.918  1.00  0.00           H   
ATOM    822 HD11 LEU R 112      37.105  30.745  60.355  1.00  0.00           H   
ATOM    823 HD12 LEU R 112      36.859  31.839  61.761  1.00  0.00           H   
ATOM    824 HD13 LEU R 112      35.813  30.446  61.539  1.00  0.00           H   
ATOM    825 HD21 LEU R 112      35.841  32.087  58.180  1.00  0.00           H   
ATOM    826 HD22 LEU R 112      35.053  33.587  58.711  1.00  0.00           H   
ATOM    827 HD23 LEU R 112      36.791  33.201  59.121  1.00  0.00           H   
ATOM    828  N   ALA R 113      30.969  30.418  59.839  1.00  0.00           N   
ATOM    829  CA  ALA R 113      29.990  29.455  59.626  1.00  0.00           C   
ATOM    830  C   ALA R 113      28.842  29.852  58.754  1.00  0.00           C   
ATOM    831  O   ALA R 113      28.652  29.146  57.758  1.00  0.00           O   
ATOM    832  CB  ALA R 113      29.450  28.883  60.931  1.00  0.00           C   
ATOM    833  H   ALA R 113      31.065  30.821  60.747  1.00  0.00           H   
ATOM    834  HA  ALA R 113      30.403  28.565  59.173  1.00  0.00           H   
ATOM    835  HB1 ALA R 113      30.255  28.492  61.589  1.00  0.00           H   
ATOM    836  HB2 ALA R 113      28.900  29.624  61.549  1.00  0.00           H   
ATOM    837  HB3 ALA R 113      28.807  28.016  60.667  1.00  0.00           H   
ATOM    838  N   LEU R 114      28.234  31.078  58.864  1.00  0.00           N   
ATOM    839  CA  LEU R 114      27.617  31.775  57.772  1.00  0.00           C   
ATOM    840  C   LEU R 114      28.204  31.596  56.325  1.00  0.00           C   
ATOM    841  O   LEU R 114      27.529  31.213  55.375  1.00  0.00           O   
ATOM    842  CB  LEU R 114      27.392  33.283  58.110  1.00  0.00           C   
ATOM    843  CG  LEU R 114      26.754  34.214  57.017  1.00  0.00           C   
ATOM    844  CD1 LEU R 114      25.254  33.735  56.778  1.00  0.00           C   
ATOM    845  CD2 LEU R 114      26.765  35.624  57.502  1.00  0.00           C   
ATOM    846  H   LEU R 114      28.368  31.641  59.677  1.00  0.00           H   
ATOM    847  HA  LEU R 114      26.636  31.328  57.698  1.00  0.00           H   
ATOM    848  HB2 LEU R 114      28.295  33.717  58.592  1.00  0.00           H   
ATOM    849  HB3 LEU R 114      26.621  33.250  58.907  1.00  0.00           H   
ATOM    850  HG  LEU R 114      27.451  34.072  56.165  1.00  0.00           H   
ATOM    851 HD11 LEU R 114      25.185  32.644  56.579  1.00  0.00           H   
ATOM    852 HD12 LEU R 114      24.690  33.996  57.700  1.00  0.00           H   
ATOM    853 HD13 LEU R 114      24.890  34.305  55.897  1.00  0.00           H   
ATOM    854 HD21 LEU R 114      27.784  35.872  57.871  1.00  0.00           H   
ATOM    855 HD22 LEU R 114      26.409  36.262  56.665  1.00  0.00           H   
ATOM    856 HD23 LEU R 114      26.087  35.735  58.375  1.00  0.00           H   
ATOM    857  N   ALA R 115      29.493  32.038  56.246  1.00  0.00           N   
ATOM    858  CA  ALA R 115      30.235  32.066  55.056  1.00  0.00           C   
ATOM    859  C   ALA R 115      30.381  30.665  54.455  1.00  0.00           C   
ATOM    860  O   ALA R 115      30.137  30.456  53.263  1.00  0.00           O   
ATOM    861  CB  ALA R 115      31.589  32.761  55.216  1.00  0.00           C   
ATOM    862  H   ALA R 115      29.938  32.341  57.085  1.00  0.00           H   
ATOM    863  HA  ALA R 115      29.704  32.515  54.231  1.00  0.00           H   
ATOM    864  HB1 ALA R 115      32.151  32.365  56.089  1.00  0.00           H   
ATOM    865  HB2 ALA R 115      32.247  32.774  54.321  1.00  0.00           H   
ATOM    866  HB3 ALA R 115      31.393  33.835  55.421  1.00  0.00           H   
ATOM    867  N   ASP R 116      30.803  29.688  55.291  1.00  0.00           N   
ATOM    868  CA  ASP R 116      30.739  28.285  54.869  1.00  0.00           C   
ATOM    869  C   ASP R 116      29.352  27.729  54.402  1.00  0.00           C   
ATOM    870  O   ASP R 116      29.293  26.940  53.463  1.00  0.00           O   
ATOM    871  CB  ASP R 116      31.275  27.342  55.957  1.00  0.00           C   
ATOM    872  CG  ASP R 116      32.778  27.605  55.988  1.00  0.00           C   
ATOM    873  OD1 ASP R 116      33.455  27.513  57.060  1.00  0.00           O   
ATOM    874  OD2 ASP R 116      33.376  27.720  54.920  1.00  0.00           O 1-
ATOM    875  H   ASP R 116      30.999  29.765  56.265  1.00  0.00           H   
ATOM    876  HA  ASP R 116      31.409  28.208  54.026  1.00  0.00           H   
ATOM    877  HB2 ASP R 116      30.976  26.275  55.878  1.00  0.00           H   
ATOM    878  HB3 ASP R 116      30.756  27.593  56.906  1.00  0.00           H   
ATOM    879  N   ALA R 117      28.208  28.116  54.985  1.00  0.00           N   
ATOM    880  CA  ALA R 117      26.962  27.856  54.533  1.00  0.00           C   
ATOM    881  C   ALA R 117      26.582  28.528  53.229  1.00  0.00           C   
ATOM    882  O   ALA R 117      26.044  27.859  52.366  1.00  0.00           O   
ATOM    883  CB  ALA R 117      25.997  28.215  55.702  1.00  0.00           C   
ATOM    884  H   ALA R 117      28.235  28.635  55.836  1.00  0.00           H   
ATOM    885  HA  ALA R 117      26.852  26.812  54.280  1.00  0.00           H   
ATOM    886  HB1 ALA R 117      26.265  29.172  56.198  1.00  0.00           H   
ATOM    887  HB2 ALA R 117      24.919  28.095  55.460  1.00  0.00           H   
ATOM    888  HB3 ALA R 117      26.287  27.431  56.434  1.00  0.00           H   
ATOM    889  N   LEU R 118      26.921  29.823  53.007  1.00  0.00           N   
ATOM    890  CA  LEU R 118      26.893  30.447  51.685  1.00  0.00           C   
ATOM    891  C   LEU R 118      27.828  29.715  50.668  1.00  0.00           C   
ATOM    892  O   LEU R 118      27.387  29.329  49.581  1.00  0.00           O   
ATOM    893  CB  LEU R 118      27.417  31.906  51.722  1.00  0.00           C   
ATOM    894  CG  LEU R 118      26.494  32.823  52.611  1.00  0.00           C   
ATOM    895  CD1 LEU R 118      27.240  34.100  53.062  1.00  0.00           C   
ATOM    896  CD2 LEU R 118      25.151  33.181  52.005  1.00  0.00           C   
ATOM    897  H   LEU R 118      27.120  30.396  53.798  1.00  0.00           H   
ATOM    898  HA  LEU R 118      25.908  30.327  51.258  1.00  0.00           H   
ATOM    899  HB2 LEU R 118      27.352  32.414  50.736  1.00  0.00           H   
ATOM    900  HB3 LEU R 118      28.447  32.102  52.090  1.00  0.00           H   
ATOM    901  HG  LEU R 118      26.325  32.295  53.573  1.00  0.00           H   
ATOM    902 HD11 LEU R 118      28.151  33.874  53.656  1.00  0.00           H   
ATOM    903 HD12 LEU R 118      27.503  34.808  52.246  1.00  0.00           H   
ATOM    904 HD13 LEU R 118      26.580  34.757  53.668  1.00  0.00           H   
ATOM    905 HD21 LEU R 118      24.637  33.921  52.655  1.00  0.00           H   
ATOM    906 HD22 LEU R 118      25.278  33.859  51.134  1.00  0.00           H   
ATOM    907 HD23 LEU R 118      24.600  32.307  51.596  1.00  0.00           H   
ATOM    908  N   ALA R 119      29.097  29.455  50.991  1.00  0.00           N   
ATOM    909  CA  ALA R 119      30.005  28.865  50.127  1.00  0.00           C   
ATOM    910  C   ALA R 119      29.630  27.471  49.666  1.00  0.00           C   
ATOM    911  O   ALA R 119      29.477  27.151  48.475  1.00  0.00           O   
ATOM    912  CB  ALA R 119      31.385  28.894  50.701  1.00  0.00           C   
ATOM    913  H   ALA R 119      29.368  29.762  51.900  1.00  0.00           H   
ATOM    914  HA  ALA R 119      29.949  29.492  49.249  1.00  0.00           H   
ATOM    915  HB1 ALA R 119      32.107  29.063  49.873  1.00  0.00           H   
ATOM    916  HB2 ALA R 119      31.503  29.833  51.283  1.00  0.00           H   
ATOM    917  HB3 ALA R 119      31.657  28.081  51.406  1.00  0.00           H   
ATOM    918  N   THR R 120      29.292  26.552  50.641  1.00  0.00           N   
ATOM    919  CA  THR R 120      28.729  25.212  50.347  1.00  0.00           C   
ATOM    920  C   THR R 120      27.429  25.271  49.457  1.00  0.00           C   
ATOM    921  O   THR R 120      27.218  24.343  48.645  1.00  0.00           O   
ATOM    922  CB  THR R 120      28.432  24.388  51.677  1.00  0.00           C   
ATOM    923  CG2 THR R 120      28.109  22.946  51.314  1.00  0.00           C   
ATOM    924  OG1 THR R 120      29.634  24.315  52.512  1.00  0.00           O   
ATOM    925  H   THR R 120      29.319  26.678  51.630  1.00  0.00           H   
ATOM    926  HA  THR R 120      29.517  24.689  49.826  1.00  0.00           H   
ATOM    927  HB  THR R 120      27.579  24.822  52.242  1.00  0.00           H   
ATOM    928  HG1 THR R 120      29.641  25.119  53.035  1.00  0.00           H   
ATOM    929 HG21 THR R 120      27.085  22.899  50.887  1.00  0.00           H   
ATOM    930 HG22 THR R 120      28.848  22.547  50.586  1.00  0.00           H   
ATOM    931 HG23 THR R 120      28.223  22.360  52.250  1.00  0.00           H   
ATOM    932  N   SER R 121      26.657  26.307  49.412  1.00  0.00           N   
ATOM    933  CA  SER R 121      25.355  26.333  48.714  1.00  0.00           C   
ATOM    934  C   SER R 121      25.481  26.770  47.268  1.00  0.00           C   
ATOM    935  O   SER R 121      24.526  26.777  46.517  1.00  0.00           O   
ATOM    936  CB  SER R 121      24.437  27.440  49.367  1.00  0.00           C   
ATOM    937  OG  SER R 121      23.981  27.187  50.680  1.00  0.00           O   
ATOM    938  H   SER R 121      26.826  27.148  49.921  1.00  0.00           H   
ATOM    939  HA  SER R 121      24.960  25.328  48.726  1.00  0.00           H   
ATOM    940  HB2 SER R 121      23.580  27.591  48.675  1.00  0.00           H   
ATOM    941  HB3 SER R 121      25.130  28.307  49.379  1.00  0.00           H   
ATOM    942  HG  SER R 121      24.732  27.502  51.190  1.00  0.00           H   
ATOM    943  N   THR R 122      26.692  27.004  46.819  1.00  0.00           N   
ATOM    944  CA  THR R 122      27.076  27.039  45.344  1.00  0.00           C   
ATOM    945  C   THR R 122      27.573  25.639  44.945  1.00  0.00           C   
ATOM    946  O   THR R 122      27.783  25.382  43.794  1.00  0.00           O   
ATOM    947  CB  THR R 122      28.171  28.066  45.009  1.00  0.00           C   
ATOM    948  CG2 THR R 122      27.690  29.496  45.322  1.00  0.00           C   
ATOM    949  OG1 THR R 122      29.391  27.706  45.632  1.00  0.00           O   
ATOM    950  H   THR R 122      27.397  27.198  47.498  1.00  0.00           H   
ATOM    951  HA  THR R 122      26.275  27.380  44.706  1.00  0.00           H   
ATOM    952  HB  THR R 122      28.418  28.034  43.926  1.00  0.00           H   
ATOM    953  HG1 THR R 122      29.301  27.469  46.559  1.00  0.00           H   
ATOM    954 HG21 THR R 122      28.418  30.249  44.950  1.00  0.00           H   
ATOM    955 HG22 THR R 122      26.686  29.803  44.956  1.00  0.00           H   
ATOM    956 HG23 THR R 122      27.557  29.693  46.407  1.00  0.00           H   
ATOM    957  N   LEU R 123      27.709  24.656  45.786  1.00  0.00           N   
ATOM    958  CA  LEU R 123      28.117  23.370  45.307  1.00  0.00           C   
ATOM    959  C   LEU R 123      27.063  22.636  44.567  1.00  0.00           C   
ATOM    960  O   LEU R 123      27.468  21.777  43.742  1.00  0.00           O   
ATOM    961  CB  LEU R 123      28.630  22.514  46.595  1.00  0.00           C   
ATOM    962  CG  LEU R 123      29.266  21.170  46.436  1.00  0.00           C   
ATOM    963  CD1 LEU R 123      30.201  21.118  45.309  1.00  0.00           C   
ATOM    964  CD2 LEU R 123      30.049  20.720  47.775  1.00  0.00           C   
ATOM    965  H   LEU R 123      27.640  24.736  46.777  1.00  0.00           H   
ATOM    966  HA  LEU R 123      28.899  23.504  44.575  1.00  0.00           H   
ATOM    967  HB2 LEU R 123      27.795  22.369  47.314  1.00  0.00           H   
ATOM    968  HB3 LEU R 123      29.436  23.120  47.059  1.00  0.00           H   
ATOM    969  HG  LEU R 123      28.467  20.429  46.221  1.00  0.00           H   
ATOM    970 HD11 LEU R 123      31.069  21.782  45.508  1.00  0.00           H   
ATOM    971 HD12 LEU R 123      30.799  20.187  45.203  1.00  0.00           H   
ATOM    972 HD13 LEU R 123      29.714  21.240  44.317  1.00  0.00           H   
ATOM    973 HD21 LEU R 123      29.990  19.614  47.689  1.00  0.00           H   
ATOM    974 HD22 LEU R 123      31.075  21.117  47.936  1.00  0.00           H   
ATOM    975 HD23 LEU R 123      29.537  21.096  48.687  1.00  0.00           H   
ATOM    976  N   PRO R 124      25.732  22.731  44.690  1.00  0.00           N   
ATOM    977  CA  PRO R 124      24.886  22.056  43.766  1.00  0.00           C   
ATOM    978  C   PRO R 124      24.933  22.718  42.414  1.00  0.00           C   
ATOM    979  O   PRO R 124      24.834  22.163  41.320  1.00  0.00           O   
ATOM    980  CB  PRO R 124      23.446  22.228  44.371  1.00  0.00           C   
ATOM    981  CG  PRO R 124      23.695  22.321  45.853  1.00  0.00           C   
ATOM    982  CD  PRO R 124      25.006  23.201  45.926  1.00  0.00           C   
ATOM    983  HA  PRO R 124      25.205  21.029  43.676  1.00  0.00           H   
ATOM    984  HB2 PRO R 124      22.905  21.346  43.966  1.00  0.00           H   
ATOM    985  HB3 PRO R 124      22.913  23.106  43.947  1.00  0.00           H   
ATOM    986  HG2 PRO R 124      23.905  21.303  46.243  1.00  0.00           H   
ATOM    987  HG3 PRO R 124      22.889  22.884  46.371  1.00  0.00           H   
ATOM    988  HD2 PRO R 124      25.556  23.110  46.887  1.00  0.00           H   
ATOM    989  HD3 PRO R 124      24.753  24.282  45.970  1.00  0.00           H   
ATOM    990  N   PHE R 125      24.943  24.003  42.398  1.00  0.00           N   
ATOM    991  CA  PHE R 125      25.066  24.772  41.167  1.00  0.00           C   
ATOM    992  C   PHE R 125      26.367  24.472  40.343  1.00  0.00           C   
ATOM    993  O   PHE R 125      26.295  24.357  39.112  1.00  0.00           O   
ATOM    994  CB  PHE R 125      25.020  26.338  41.469  1.00  0.00           C   
ATOM    995  CG  PHE R 125      23.656  26.704  42.040  1.00  0.00           C   
ATOM    996  CD1 PHE R 125      23.570  27.409  43.285  1.00  0.00           C   
ATOM    997  CD2 PHE R 125      22.455  26.707  41.285  1.00  0.00           C   
ATOM    998  CE1 PHE R 125      22.340  27.901  43.797  1.00  0.00           C   
ATOM    999  CE2 PHE R 125      21.229  27.077  41.798  1.00  0.00           C   
ATOM   1000  CZ  PHE R 125      21.228  27.724  43.042  1.00  0.00           C   
ATOM   1001  H   PHE R 125      24.971  24.490  43.268  1.00  0.00           H   
ATOM   1002  HA  PHE R 125      24.164  24.514  40.632  1.00  0.00           H   
ATOM   1003  HB2 PHE R 125      25.239  26.989  40.596  1.00  0.00           H   
ATOM   1004  HB3 PHE R 125      25.819  26.579  42.202  1.00  0.00           H   
ATOM   1005  HD1 PHE R 125      24.503  27.479  43.824  1.00  0.00           H   
ATOM   1006  HD2 PHE R 125      22.366  26.316  40.282  1.00  0.00           H   
ATOM   1007  HE1 PHE R 125      22.360  28.415  44.746  1.00  0.00           H   
ATOM   1008  HE2 PHE R 125      20.294  26.943  41.274  1.00  0.00           H   
ATOM   1009  HZ  PHE R 125      20.317  28.225  43.334  1.00  0.00           H   
ATOM   1010  N   GLN R 126      27.511  24.356  41.031  1.00  0.00           N   
ATOM   1011  CA  GLN R 126      28.706  23.788  40.435  1.00  0.00           C   
ATOM   1012  C   GLN R 126      28.638  22.304  40.061  1.00  0.00           C   
ATOM   1013  O   GLN R 126      29.127  21.812  39.066  1.00  0.00           O   
ATOM   1014  CB  GLN R 126      29.850  24.076  41.481  1.00  0.00           C   
ATOM   1015  CG  GLN R 126      31.202  23.597  40.966  1.00  0.00           C   
ATOM   1016  CD  GLN R 126      31.509  23.928  39.541  1.00  0.00           C   
ATOM   1017  NE2 GLN R 126      32.590  23.208  39.105  1.00  0.00           N   
ATOM   1018  OE1 GLN R 126      30.996  24.856  38.889  1.00  0.00           O   
ATOM   1019  H   GLN R 126      27.571  24.692  41.968  1.00  0.00           H   
ATOM   1020  HA  GLN R 126      28.924  24.370  39.551  1.00  0.00           H   
ATOM   1021  HB2 GLN R 126      29.579  23.546  42.419  1.00  0.00           H   
ATOM   1022  HB3 GLN R 126      29.786  25.146  41.775  1.00  0.00           H   
ATOM   1023  HG2 GLN R 126      31.223  22.490  41.039  1.00  0.00           H   
ATOM   1024  HG3 GLN R 126      31.913  24.023  41.706  1.00  0.00           H   
ATOM   1025 HE21 GLN R 126      33.005  22.589  39.772  1.00  0.00           H   
ATOM   1026 HE22 GLN R 126      32.897  23.430  38.180  1.00  0.00           H   
ATOM   1027  N   SER R 127      28.038  21.422  40.882  1.00  0.00           N   
ATOM   1028  CA  SER R 127      27.875  20.069  40.498  1.00  0.00           C   
ATOM   1029  C   SER R 127      27.046  19.884  39.294  1.00  0.00           C   
ATOM   1030  O   SER R 127      27.436  19.163  38.418  1.00  0.00           O   
ATOM   1031  CB  SER R 127      27.202  19.292  41.582  1.00  0.00           C   
ATOM   1032  OG  SER R 127      28.057  19.267  42.753  1.00  0.00           O   
ATOM   1033  H   SER R 127      27.969  21.762  41.817  1.00  0.00           H   
ATOM   1034  HA  SER R 127      28.879  19.770  40.236  1.00  0.00           H   
ATOM   1035  HB2 SER R 127      27.154  18.230  41.258  1.00  0.00           H   
ATOM   1036  HB3 SER R 127      26.194  19.660  41.869  1.00  0.00           H   
ATOM   1037  HG  SER R 127      27.849  20.109  43.164  1.00  0.00           H   
ATOM   1038  N   VAL R 128      25.904  20.597  39.187  1.00  0.00           N   
ATOM   1039  CA  VAL R 128      25.049  20.554  37.999  1.00  0.00           C   
ATOM   1040  C   VAL R 128      25.707  21.137  36.714  1.00  0.00           C   
ATOM   1041  O   VAL R 128      25.680  20.481  35.652  1.00  0.00           O   
ATOM   1042  CB  VAL R 128      23.652  21.159  38.310  1.00  0.00           C   
ATOM   1043  CG1 VAL R 128      22.701  21.383  37.173  1.00  0.00           C   
ATOM   1044  CG2 VAL R 128      23.058  20.190  39.304  1.00  0.00           C   
ATOM   1045  H   VAL R 128      25.620  21.126  39.983  1.00  0.00           H   
ATOM   1046  HA  VAL R 128      24.958  19.526  37.684  1.00  0.00           H   
ATOM   1047  HB  VAL R 128      23.870  22.145  38.774  1.00  0.00           H   
ATOM   1048 HG11 VAL R 128      23.067  22.171  36.480  1.00  0.00           H   
ATOM   1049 HG12 VAL R 128      22.499  20.477  36.564  1.00  0.00           H   
ATOM   1050 HG13 VAL R 128      21.696  21.691  37.534  1.00  0.00           H   
ATOM   1051 HG21 VAL R 128      22.616  19.325  38.764  1.00  0.00           H   
ATOM   1052 HG22 VAL R 128      23.764  19.890  40.107  1.00  0.00           H   
ATOM   1053 HG23 VAL R 128      22.223  20.727  39.801  1.00  0.00           H   
ATOM   1054  N   ASN R 129      26.505  22.229  36.880  1.00  0.00           N   
ATOM   1055  CA  ASN R 129      27.407  22.799  35.830  1.00  0.00           C   
ATOM   1056  C   ASN R 129      28.394  21.785  35.325  1.00  0.00           C   
ATOM   1057  O   ASN R 129      28.598  21.560  34.131  1.00  0.00           O   
ATOM   1058  CB  ASN R 129      28.068  24.040  36.296  1.00  0.00           C   
ATOM   1059  CG  ASN R 129      29.089  24.628  35.336  1.00  0.00           C   
ATOM   1060  ND2 ASN R 129      30.359  24.680  35.721  1.00  0.00           N   
ATOM   1061  OD1 ASN R 129      28.691  25.080  34.273  1.00  0.00           O   
ATOM   1062  H   ASN R 129      26.479  22.746  37.732  1.00  0.00           H   
ATOM   1063  HA  ASN R 129      26.891  22.961  34.895  1.00  0.00           H   
ATOM   1064  HB2 ASN R 129      28.484  23.794  37.296  1.00  0.00           H   
ATOM   1065  HB3 ASN R 129      27.363  24.892  36.403  1.00  0.00           H   
ATOM   1066 HD21 ASN R 129      30.517  24.610  36.706  1.00  0.00           H   
ATOM   1067 HD22 ASN R 129      31.011  25.042  35.055  1.00  0.00           H   
ATOM   1068  N   TYR R 130      29.079  21.070  36.267  1.00  0.00           N   
ATOM   1069  CA  TYR R 130      29.994  19.971  35.964  1.00  0.00           C   
ATOM   1070  C   TYR R 130      29.417  18.719  35.253  1.00  0.00           C   
ATOM   1071  O   TYR R 130      30.004  18.117  34.345  1.00  0.00           O   
ATOM   1072  CB  TYR R 130      30.763  19.690  37.333  1.00  0.00           C   
ATOM   1073  CG  TYR R 130      31.562  18.462  37.439  1.00  0.00           C   
ATOM   1074  CD1 TYR R 130      32.541  18.253  36.457  1.00  0.00           C   
ATOM   1075  CD2 TYR R 130      31.527  17.576  38.501  1.00  0.00           C   
ATOM   1076  CE1 TYR R 130      33.278  17.075  36.449  1.00  0.00           C   
ATOM   1077  CE2 TYR R 130      32.239  16.420  38.550  1.00  0.00           C   
ATOM   1078  CZ  TYR R 130      33.118  16.194  37.536  1.00  0.00           C   
ATOM   1079  OH  TYR R 130      33.860  14.989  37.768  1.00  0.00           O   
ATOM   1080  H   TYR R 130      29.101  21.293  37.239  1.00  0.00           H   
ATOM   1081  HA  TYR R 130      30.758  20.463  35.380  1.00  0.00           H   
ATOM   1082  HB2 TYR R 130      29.969  19.572  38.101  1.00  0.00           H   
ATOM   1083  HB3 TYR R 130      31.317  20.578  37.708  1.00  0.00           H   
ATOM   1084  HD1 TYR R 130      32.608  18.875  35.577  1.00  0.00           H   
ATOM   1085  HD2 TYR R 130      30.711  17.693  39.200  1.00  0.00           H   
ATOM   1086  HE1 TYR R 130      33.899  16.860  35.592  1.00  0.00           H   
ATOM   1087  HE2 TYR R 130      32.070  15.663  39.302  1.00  0.00           H   
ATOM   1088  HH  TYR R 130      34.226  14.721  36.923  1.00  0.00           H   
ATOM   1089  N   LEU R 131      28.165  18.355  35.628  1.00  0.00           N   
ATOM   1090  CA  LEU R 131      27.344  17.366  34.908  1.00  0.00           C   
ATOM   1091  C   LEU R 131      27.008  17.714  33.447  1.00  0.00           C   
ATOM   1092  O   LEU R 131      27.392  16.826  32.601  1.00  0.00           O   
ATOM   1093  CB  LEU R 131      26.080  17.046  35.640  1.00  0.00           C   
ATOM   1094  CG  LEU R 131      25.110  15.967  35.007  1.00  0.00           C   
ATOM   1095  CD1 LEU R 131      25.848  14.626  34.879  1.00  0.00           C   
ATOM   1096  CD2 LEU R 131      23.836  15.771  35.859  1.00  0.00           C   
ATOM   1097  H   LEU R 131      27.752  18.711  36.463  1.00  0.00           H   
ATOM   1098  HA  LEU R 131      27.897  16.442  34.829  1.00  0.00           H   
ATOM   1099  HB2 LEU R 131      25.493  17.989  35.682  1.00  0.00           H   
ATOM   1100  HB3 LEU R 131      26.308  16.662  36.656  1.00  0.00           H   
ATOM   1101  HG  LEU R 131      24.739  16.286  34.009  1.00  0.00           H   
ATOM   1102 HD11 LEU R 131      25.132  13.911  34.419  1.00  0.00           H   
ATOM   1103 HD12 LEU R 131      26.704  14.749  34.181  1.00  0.00           H   
ATOM   1104 HD13 LEU R 131      26.114  14.163  35.854  1.00  0.00           H   
ATOM   1105 HD21 LEU R 131      23.181  14.955  35.483  1.00  0.00           H   
ATOM   1106 HD22 LEU R 131      24.092  15.300  36.833  1.00  0.00           H   
ATOM   1107 HD23 LEU R 131      23.272  16.727  35.890  1.00  0.00           H   
ATOM   1108  N   MET R 132      26.373  18.882  33.239  1.00  0.00           N   
ATOM   1109  CA  MET R 132      25.786  19.296  31.930  1.00  0.00           C   
ATOM   1110  C   MET R 132      26.718  20.002  31.031  1.00  0.00           C   
ATOM   1111  O   MET R 132      26.450  20.105  29.772  1.00  0.00           O   
ATOM   1112  CB  MET R 132      24.605  20.258  32.210  1.00  0.00           C   
ATOM   1113  CG  MET R 132      23.411  19.507  32.913  1.00  0.00           C   
ATOM   1114  SD  MET R 132      21.884  20.443  33.301  1.00  0.00           S   
ATOM   1115  CE  MET R 132      21.312  20.836  31.600  1.00  0.00           C   
ATOM   1116  H   MET R 132      26.130  19.446  34.025  1.00  0.00           H   
ATOM   1117  HA  MET R 132      25.537  18.377  31.420  1.00  0.00           H   
ATOM   1118  HB2 MET R 132      24.161  20.609  31.254  1.00  0.00           H   
ATOM   1119  HB3 MET R 132      24.879  21.145  32.819  1.00  0.00           H   
ATOM   1120  HG2 MET R 132      23.792  19.206  33.913  1.00  0.00           H   
ATOM   1121  HG3 MET R 132      23.263  18.678  32.189  1.00  0.00           H   
ATOM   1122  HE1 MET R 132      21.890  21.671  31.148  1.00  0.00           H   
ATOM   1123  HE2 MET R 132      21.447  20.025  30.853  1.00  0.00           H   
ATOM   1124  HE3 MET R 132      20.254  21.169  31.654  1.00  0.00           H   
ATOM   1125  N   GLY R 133      27.924  20.441  31.565  1.00  0.00           N   
ATOM   1126  CA  GLY R 133      28.937  21.153  30.802  1.00  0.00           C   
ATOM   1127  C   GLY R 133      28.661  22.552  30.401  1.00  0.00           C   
ATOM   1128  O   GLY R 133      29.080  22.984  29.378  1.00  0.00           O   
ATOM   1129  H   GLY R 133      28.157  20.517  32.532  1.00  0.00           H   
ATOM   1130  HA2 GLY R 133      29.104  20.552  29.920  1.00  0.00           H   
ATOM   1131  HA3 GLY R 133      29.816  21.156  31.428  1.00  0.00           H   
ATOM   1132  N   THR R 134      27.653  23.138  30.976  1.00  0.00           N   
ATOM   1133  CA  THR R 134      27.082  24.349  30.546  1.00  0.00           C   
ATOM   1134  C   THR R 134      26.390  24.841  31.752  1.00  0.00           C   
ATOM   1135  O   THR R 134      26.099  24.117  32.691  1.00  0.00           O   
ATOM   1136  CB  THR R 134      26.116  23.989  29.468  1.00  0.00           C   
ATOM   1137  CG2 THR R 134      24.918  23.176  29.998  1.00  0.00           C   
ATOM   1138  OG1 THR R 134      25.749  25.150  28.664  1.00  0.00           O   
ATOM   1139  H   THR R 134      27.298  22.789  31.840  1.00  0.00           H   
ATOM   1140  HA  THR R 134      27.876  25.033  30.286  1.00  0.00           H   
ATOM   1141  HB  THR R 134      26.683  23.346  28.759  1.00  0.00           H   
ATOM   1142  HG1 THR R 134      24.829  25.387  28.802  1.00  0.00           H   
ATOM   1143 HG21 THR R 134      25.345  22.418  30.689  1.00  0.00           H   
ATOM   1144 HG22 THR R 134      24.153  23.775  30.536  1.00  0.00           H   
ATOM   1145 HG23 THR R 134      24.402  22.588  29.209  1.00  0.00           H   
ATOM   1146  N   TRP R 135      26.122  26.146  31.770  1.00  0.00           N   
ATOM   1147  CA  TRP R 135      25.487  26.800  32.895  1.00  0.00           C   
ATOM   1148  C   TRP R 135      24.025  27.000  32.465  1.00  0.00           C   
ATOM   1149  O   TRP R 135      23.740  27.852  31.684  1.00  0.00           O   
ATOM   1150  CB  TRP R 135      26.232  28.099  33.201  1.00  0.00           C   
ATOM   1151  CG  TRP R 135      25.659  28.945  34.187  1.00  0.00           C   
ATOM   1152  CD1 TRP R 135      24.876  30.078  33.948  1.00  0.00           C   
ATOM   1153  CD2 TRP R 135      25.544  28.675  35.600  1.00  0.00           C   
ATOM   1154  CE2 TRP R 135      24.934  29.826  36.178  1.00  0.00           C   
ATOM   1155  CE3 TRP R 135      25.969  27.721  36.373  1.00  0.00           C   
ATOM   1156  NE1 TRP R 135      24.468  30.626  35.171  1.00  0.00           N   
ATOM   1157  CZ2 TRP R 135      24.613  29.899  37.493  1.00  0.00           C   
ATOM   1158  CZ3 TRP R 135      25.768  27.782  37.831  1.00  0.00           C   
ATOM   1159  CH2 TRP R 135      25.030  28.909  38.325  1.00  0.00           C   
ATOM   1160  H   TRP R 135      26.369  26.752  31.018  1.00  0.00           H   
ATOM   1161  HA  TRP R 135      25.450  26.212  33.801  1.00  0.00           H   
ATOM   1162  HB2 TRP R 135      26.299  28.775  32.322  1.00  0.00           H   
ATOM   1163  HB3 TRP R 135      27.318  27.957  33.385  1.00  0.00           H   
ATOM   1164  HD1 TRP R 135      24.819  30.438  32.932  1.00  0.00           H   
ATOM   1165  HE1 TRP R 135      23.845  31.352  35.368  1.00  0.00           H   
ATOM   1166  HE3 TRP R 135      26.535  26.934  35.896  1.00  0.00           H   
ATOM   1167  HZ2 TRP R 135      24.184  30.784  37.941  1.00  0.00           H   
ATOM   1168  HZ3 TRP R 135      26.151  27.038  38.514  1.00  0.00           H   
ATOM   1169  HH2 TRP R 135      25.011  29.072  39.392  1.00  0.00           H   
ATOM   1170  N   PRO R 136      22.952  26.366  33.165  1.00  0.00           N   
ATOM   1171  CA  PRO R 136      21.643  26.403  32.621  1.00  0.00           C   
ATOM   1172  C   PRO R 136      20.778  27.344  33.331  1.00  0.00           C   
ATOM   1173  O   PRO R 136      19.622  27.510  33.024  1.00  0.00           O   
ATOM   1174  CB  PRO R 136      21.155  24.971  32.848  1.00  0.00           C   
ATOM   1175  CG  PRO R 136      21.735  24.541  34.234  1.00  0.00           C   
ATOM   1176  CD  PRO R 136      23.052  25.339  34.216  1.00  0.00           C   
ATOM   1177  HA  PRO R 136      21.523  26.546  31.557  1.00  0.00           H   
ATOM   1178  HB2 PRO R 136      21.632  24.370  32.045  1.00  0.00           H   
ATOM   1179  HB3 PRO R 136      20.048  24.908  32.910  1.00  0.00           H   
ATOM   1180  HG2 PRO R 136      21.835  23.437  34.308  1.00  0.00           H   
ATOM   1181  HG3 PRO R 136      21.120  24.850  35.106  1.00  0.00           H   
ATOM   1182  HD2 PRO R 136      23.965  24.741  34.007  1.00  0.00           H   
ATOM   1183  HD3 PRO R 136      23.218  25.897  35.162  1.00  0.00           H   
ATOM   1184  N   PHE R 137      21.280  28.118  34.295  1.00  0.00           N   
ATOM   1185  CA  PHE R 137      20.566  28.905  35.288  1.00  0.00           C   
ATOM   1186  C   PHE R 137      20.595  30.383  34.959  1.00  0.00           C   
ATOM   1187  O   PHE R 137      20.089  31.179  35.731  1.00  0.00           O   
ATOM   1188  CB  PHE R 137      21.101  28.598  36.683  1.00  0.00           C   
ATOM   1189  CG  PHE R 137      20.847  27.170  37.149  1.00  0.00           C   
ATOM   1190  CD1 PHE R 137      19.591  26.659  37.036  1.00  0.00           C   
ATOM   1191  CD2 PHE R 137      21.876  26.345  37.776  1.00  0.00           C   
ATOM   1192  CE1 PHE R 137      19.211  25.491  37.573  1.00  0.00           C   
ATOM   1193  CE2 PHE R 137      21.515  25.046  38.327  1.00  0.00           C   
ATOM   1194  CZ  PHE R 137      20.109  24.673  38.153  1.00  0.00           C   
ATOM   1195  H   PHE R 137      22.257  28.042  34.474  1.00  0.00           H   
ATOM   1196  HA  PHE R 137      19.531  28.604  35.233  1.00  0.00           H   
ATOM   1197  HB2 PHE R 137      20.650  29.366  37.347  1.00  0.00           H   
ATOM   1198  HB3 PHE R 137      22.189  28.815  36.730  1.00  0.00           H   
ATOM   1199  HD1 PHE R 137      18.750  27.142  36.560  1.00  0.00           H   
ATOM   1200  HD2 PHE R 137      22.870  26.717  37.975  1.00  0.00           H   
ATOM   1201  HE1 PHE R 137      18.168  25.249  37.431  1.00  0.00           H   
ATOM   1202  HE2 PHE R 137      22.256  24.363  38.715  1.00  0.00           H   
ATOM   1203  HZ  PHE R 137      19.910  23.646  38.422  1.00  0.00           H   
ATOM   1204  N   GLY R 138      21.159  30.791  33.779  1.00  0.00           N   
ATOM   1205  CA  GLY R 138      21.178  32.203  33.315  1.00  0.00           C   
ATOM   1206  C   GLY R 138      21.742  33.205  34.204  1.00  0.00           C   
ATOM   1207  O   GLY R 138      22.543  32.945  35.126  1.00  0.00           O   
ATOM   1208  H   GLY R 138      21.531  30.131  33.131  1.00  0.00           H   
ATOM   1209  HA2 GLY R 138      20.144  32.513  33.265  1.00  0.00           H   
ATOM   1210  HA3 GLY R 138      21.639  32.275  32.341  1.00  0.00           H   
ATOM   1211  N   THR R 139      21.485  34.427  33.794  1.00  0.00           N   
ATOM   1212  CA  THR R 139      22.234  35.595  34.190  1.00  0.00           C   
ATOM   1213  C   THR R 139      22.118  35.974  35.641  1.00  0.00           C   
ATOM   1214  O   THR R 139      23.112  36.214  36.247  1.00  0.00           O   
ATOM   1215  CB  THR R 139      21.890  36.906  33.369  1.00  0.00           C   
ATOM   1216  CG2 THR R 139      22.207  36.686  31.881  1.00  0.00           C   
ATOM   1217  OG1 THR R 139      20.516  37.178  33.496  1.00  0.00           O   
ATOM   1218  H   THR R 139      20.699  34.582  33.200  1.00  0.00           H   
ATOM   1219  HA  THR R 139      23.278  35.397  33.998  1.00  0.00           H   
ATOM   1220  HB  THR R 139      22.409  37.834  33.691  1.00  0.00           H   
ATOM   1221  HG1 THR R 139      19.986  36.528  33.029  1.00  0.00           H   
ATOM   1222 HG21 THR R 139      23.217  36.246  31.740  1.00  0.00           H   
ATOM   1223 HG22 THR R 139      21.489  35.910  31.543  1.00  0.00           H   
ATOM   1224 HG23 THR R 139      22.107  37.665  31.364  1.00  0.00           H   
ATOM   1225  N   ILE R 140      20.953  36.103  36.203  1.00  0.00           N   
ATOM   1226  CA  ILE R 140      20.737  36.709  37.531  1.00  0.00           C   
ATOM   1227  C   ILE R 140      21.194  35.907  38.723  1.00  0.00           C   
ATOM   1228  O   ILE R 140      21.892  36.466  39.548  1.00  0.00           O   
ATOM   1229  CB  ILE R 140      19.235  37.138  37.794  1.00  0.00           C   
ATOM   1230  CG1 ILE R 140      18.670  38.061  36.697  1.00  0.00           C   
ATOM   1231  CG2 ILE R 140      19.107  37.923  39.102  1.00  0.00           C   
ATOM   1232  CD1 ILE R 140      17.778  37.216  35.705  1.00  0.00           C   
ATOM   1233  H   ILE R 140      20.105  35.852  35.742  1.00  0.00           H   
ATOM   1234  HA  ILE R 140      21.385  37.572  37.559  1.00  0.00           H   
ATOM   1235  HB  ILE R 140      18.569  36.260  37.945  1.00  0.00           H   
ATOM   1236 HG12 ILE R 140      19.422  38.708  36.199  1.00  0.00           H   
ATOM   1237 HG13 ILE R 140      17.952  38.728  37.220  1.00  0.00           H   
ATOM   1238 HG21 ILE R 140      18.083  38.283  39.340  1.00  0.00           H   
ATOM   1239 HG22 ILE R 140      19.384  37.188  39.888  1.00  0.00           H   
ATOM   1240 HG23 ILE R 140      19.852  38.746  39.097  1.00  0.00           H   
ATOM   1241 HD11 ILE R 140      16.783  36.967  36.131  1.00  0.00           H   
ATOM   1242 HD12 ILE R 140      17.484  37.835  34.830  1.00  0.00           H   
ATOM   1243 HD13 ILE R 140      18.294  36.288  35.376  1.00  0.00           H   
ATOM   1244  N   LEU R 141      21.016  34.585  38.703  1.00  0.00           N   
ATOM   1245  CA  LEU R 141      21.850  33.650  39.538  1.00  0.00           C   
ATOM   1246  C   LEU R 141      23.390  33.741  39.251  1.00  0.00           C   
ATOM   1247  O   LEU R 141      24.239  33.655  40.110  1.00  0.00           O   
ATOM   1248  CB  LEU R 141      21.330  32.258  39.396  1.00  0.00           C   
ATOM   1249  CG  LEU R 141      22.034  31.153  40.272  1.00  0.00           C   
ATOM   1250  CD1 LEU R 141      21.868  31.341  41.814  1.00  0.00           C   
ATOM   1251  CD2 LEU R 141      21.601  29.842  39.860  1.00  0.00           C   
ATOM   1252  H   LEU R 141      20.400  34.184  38.031  1.00  0.00           H   
ATOM   1253  HA  LEU R 141      21.620  33.923  40.558  1.00  0.00           H   
ATOM   1254  HB2 LEU R 141      21.324  32.030  38.309  1.00  0.00           H   
ATOM   1255  HB3 LEU R 141      20.286  32.257  39.778  1.00  0.00           H   
ATOM   1256  HG  LEU R 141      23.088  31.324  39.966  1.00  0.00           H   
ATOM   1257 HD11 LEU R 141      22.411  30.594  42.431  1.00  0.00           H   
ATOM   1258 HD12 LEU R 141      22.153  32.325  42.246  1.00  0.00           H   
ATOM   1259 HD13 LEU R 141      20.765  31.307  41.940  1.00  0.00           H   
ATOM   1260 HD21 LEU R 141      21.954  29.446  38.883  1.00  0.00           H   
ATOM   1261 HD22 LEU R 141      21.876  29.110  40.648  1.00  0.00           H   
ATOM   1262 HD23 LEU R 141      20.492  29.912  39.812  1.00  0.00           H   
ATOM   1263  N   CYS R 142      23.799  33.837  37.960  1.00  0.00           N   
ATOM   1264  CA  CYS R 142      25.197  33.887  37.539  1.00  0.00           C   
ATOM   1265  C   CYS R 142      26.072  34.987  38.199  1.00  0.00           C   
ATOM   1266  O   CYS R 142      27.079  34.765  38.818  1.00  0.00           O   
ATOM   1267  CB  CYS R 142      25.391  34.053  35.954  1.00  0.00           C   
ATOM   1268  SG  CYS R 142      27.102  34.165  35.383  1.00  0.00           S   
ATOM   1269  H   CYS R 142      23.161  33.958  37.204  1.00  0.00           H   
ATOM   1270  HA  CYS R 142      25.693  33.032  37.973  1.00  0.00           H   
ATOM   1271  HB2 CYS R 142      24.831  34.970  35.670  1.00  0.00           H   
ATOM   1272  HB3 CYS R 142      24.971  33.217  35.354  1.00  0.00           H   
ATOM   1273  N   LYS R 143      25.476  36.195  38.252  1.00  0.00           N   
ATOM   1274  CA  LYS R 143      25.814  37.256  39.190  1.00  0.00           C   
ATOM   1275  C   LYS R 143      25.870  36.891  40.676  1.00  0.00           C   
ATOM   1276  O   LYS R 143      26.900  37.207  41.280  1.00  0.00           O   
ATOM   1277  CB  LYS R 143      24.792  38.413  38.992  1.00  0.00           C   
ATOM   1278  CG  LYS R 143      25.030  39.107  37.607  1.00  0.00           C   
ATOM   1279  CD  LYS R 143      23.915  40.112  37.350  1.00  0.00           C   
ATOM   1280  CE  LYS R 143      23.950  40.670  35.918  1.00  0.00           C   
ATOM   1281  NZ  LYS R 143      25.207  41.392  35.465  1.00  0.00           N 1+
ATOM   1282  H   LYS R 143      24.675  36.328  37.674  1.00  0.00           H   
ATOM   1283  HA  LYS R 143      26.824  37.559  38.958  1.00  0.00           H   
ATOM   1284  HB2 LYS R 143      24.936  39.164  39.797  1.00  0.00           H   
ATOM   1285  HB3 LYS R 143      23.762  38.006  39.071  1.00  0.00           H   
ATOM   1286  HG2 LYS R 143      24.803  38.256  36.929  1.00  0.00           H   
ATOM   1287  HG3 LYS R 143      26.046  39.504  37.399  1.00  0.00           H   
ATOM   1288  HD2 LYS R 143      23.980  40.892  38.138  1.00  0.00           H   
ATOM   1289  HD3 LYS R 143      22.975  39.567  37.581  1.00  0.00           H   
ATOM   1290  HE2 LYS R 143      23.106  41.345  35.662  1.00  0.00           H   
ATOM   1291  HE3 LYS R 143      23.767  39.825  35.222  1.00  0.00           H   
ATOM   1292  HZ1 LYS R 143      24.958  41.933  34.611  1.00  0.00           H   
ATOM   1293  HZ2 LYS R 143      25.609  42.131  36.077  1.00  0.00           H   
ATOM   1294  HZ3 LYS R 143      25.935  40.695  35.207  1.00  0.00           H   
ATOM   1295  N   ILE R 144      24.784  36.250  41.183  1.00  0.00           N   
ATOM   1296  CA  ILE R 144      24.840  35.926  42.600  1.00  0.00           C   
ATOM   1297  C   ILE R 144      26.001  34.919  42.948  1.00  0.00           C   
ATOM   1298  O   ILE R 144      26.839  35.052  43.824  1.00  0.00           O   
ATOM   1299  CB  ILE R 144      23.553  35.422  43.191  1.00  0.00           C   
ATOM   1300  CG1 ILE R 144      22.375  36.501  43.144  1.00  0.00           C   
ATOM   1301  CG2 ILE R 144      23.774  35.064  44.651  1.00  0.00           C   
ATOM   1302  CD1 ILE R 144      20.948  35.867  43.146  1.00  0.00           C   
ATOM   1303  H   ILE R 144      23.949  36.098  40.660  1.00  0.00           H   
ATOM   1304  HA  ILE R 144      25.099  36.817  43.151  1.00  0.00           H   
ATOM   1305  HB  ILE R 144      23.170  34.620  42.523  1.00  0.00           H   
ATOM   1306 HG12 ILE R 144      22.541  37.068  42.203  1.00  0.00           H   
ATOM   1307 HG13 ILE R 144      22.268  37.220  43.984  1.00  0.00           H   
ATOM   1308 HG21 ILE R 144      24.664  34.429  44.849  1.00  0.00           H   
ATOM   1309 HG22 ILE R 144      23.884  35.965  45.292  1.00  0.00           H   
ATOM   1310 HG23 ILE R 144      22.928  34.452  45.027  1.00  0.00           H   
ATOM   1311 HD11 ILE R 144      20.100  36.504  42.818  1.00  0.00           H   
ATOM   1312 HD12 ILE R 144      21.010  34.966  42.499  1.00  0.00           H   
ATOM   1313 HD13 ILE R 144      20.801  35.383  44.136  1.00  0.00           H   
ATOM   1314  N   VAL R 145      26.120  33.916  42.072  1.00  0.00           N   
ATOM   1315  CA  VAL R 145      27.032  32.822  42.242  1.00  0.00           C   
ATOM   1316  C   VAL R 145      28.467  33.294  42.107  1.00  0.00           C   
ATOM   1317  O   VAL R 145      29.326  32.975  42.929  1.00  0.00           O   
ATOM   1318  CB  VAL R 145      26.663  31.686  41.297  1.00  0.00           C   
ATOM   1319  CG1 VAL R 145      27.828  30.760  40.843  1.00  0.00           C   
ATOM   1320  CG2 VAL R 145      25.484  30.800  41.923  1.00  0.00           C   
ATOM   1321  H   VAL R 145      25.545  34.004  41.262  1.00  0.00           H   
ATOM   1322  HA  VAL R 145      27.040  32.409  43.240  1.00  0.00           H   
ATOM   1323  HB  VAL R 145      26.219  32.089  40.362  1.00  0.00           H   
ATOM   1324 HG11 VAL R 145      28.363  30.407  41.750  1.00  0.00           H   
ATOM   1325 HG12 VAL R 145      27.349  29.812  40.518  1.00  0.00           H   
ATOM   1326 HG13 VAL R 145      28.445  31.349  40.131  1.00  0.00           H   
ATOM   1327 HG21 VAL R 145      25.698  30.608  42.996  1.00  0.00           H   
ATOM   1328 HG22 VAL R 145      24.469  31.247  41.885  1.00  0.00           H   
ATOM   1329 HG23 VAL R 145      25.461  29.816  41.407  1.00  0.00           H   
ATOM   1330  N   ILE R 146      28.823  34.171  41.203  1.00  0.00           N   
ATOM   1331  CA  ILE R 146      30.163  34.724  41.123  1.00  0.00           C   
ATOM   1332  C   ILE R 146      30.509  35.722  42.284  1.00  0.00           C   
ATOM   1333  O   ILE R 146      31.525  35.698  42.949  1.00  0.00           O   
ATOM   1334  CB  ILE R 146      30.524  35.150  39.640  1.00  0.00           C   
ATOM   1335  CG1 ILE R 146      31.097  33.926  38.837  1.00  0.00           C   
ATOM   1336  CG2 ILE R 146      31.584  36.312  39.535  1.00  0.00           C   
ATOM   1337  CD1 ILE R 146      31.056  34.075  37.270  1.00  0.00           C   
ATOM   1338  H   ILE R 146      28.205  34.583  40.537  1.00  0.00           H   
ATOM   1339  HA  ILE R 146      30.903  33.965  41.327  1.00  0.00           H   
ATOM   1340  HB  ILE R 146      29.544  35.412  39.185  1.00  0.00           H   
ATOM   1341 HG12 ILE R 146      30.360  33.097  38.896  1.00  0.00           H   
ATOM   1342 HG13 ILE R 146      32.133  33.654  39.135  1.00  0.00           H   
ATOM   1343 HG21 ILE R 146      31.711  36.672  38.493  1.00  0.00           H   
ATOM   1344 HG22 ILE R 146      31.243  37.180  40.141  1.00  0.00           H   
ATOM   1345 HG23 ILE R 146      32.522  35.897  39.961  1.00  0.00           H   
ATOM   1346 HD11 ILE R 146      31.616  34.998  37.008  1.00  0.00           H   
ATOM   1347 HD12 ILE R 146      31.671  33.248  36.855  1.00  0.00           H   
ATOM   1348 HD13 ILE R 146      30.010  34.266  36.945  1.00  0.00           H   
ATOM   1349  N   SER R 147      29.514  36.546  42.639  1.00  0.00           N   
ATOM   1350  CA  SER R 147      29.564  37.296  43.880  1.00  0.00           C   
ATOM   1351  C   SER R 147      29.702  36.487  45.191  1.00  0.00           C   
ATOM   1352  O   SER R 147      30.479  36.953  46.045  1.00  0.00           O   
ATOM   1353  CB  SER R 147      28.348  38.230  43.926  1.00  0.00           C   
ATOM   1354  OG  SER R 147      28.457  39.338  44.889  1.00  0.00           O   
ATOM   1355  H   SER R 147      28.689  36.513  42.079  1.00  0.00           H   
ATOM   1356  HA  SER R 147      30.438  37.924  43.981  1.00  0.00           H   
ATOM   1357  HB2 SER R 147      27.464  37.615  44.200  1.00  0.00           H   
ATOM   1358  HB3 SER R 147      28.166  38.620  42.902  1.00  0.00           H   
ATOM   1359  HG  SER R 147      28.909  38.944  45.639  1.00  0.00           H   
ATOM   1360  N   ILE R 148      29.117  35.288  45.410  1.00  0.00           N   
ATOM   1361  CA  ILE R 148      29.395  34.528  46.604  1.00  0.00           C   
ATOM   1362  C   ILE R 148      30.885  34.162  46.819  1.00  0.00           C   
ATOM   1363  O   ILE R 148      31.344  34.282  47.968  1.00  0.00           O   
ATOM   1364  CB  ILE R 148      28.436  33.341  46.723  1.00  0.00           C   
ATOM   1365  CG1 ILE R 148      27.005  33.839  47.014  1.00  0.00           C   
ATOM   1366  CG2 ILE R 148      28.833  32.248  47.763  1.00  0.00           C   
ATOM   1367  CD1 ILE R 148      26.742  34.614  48.390  1.00  0.00           C   
ATOM   1368  H   ILE R 148      28.389  35.028  44.781  1.00  0.00           H   
ATOM   1369  HA  ILE R 148      29.338  35.198  47.448  1.00  0.00           H   
ATOM   1370  HB  ILE R 148      28.454  32.839  45.732  1.00  0.00           H   
ATOM   1371 HG12 ILE R 148      26.390  32.915  47.006  1.00  0.00           H   
ATOM   1372 HG13 ILE R 148      26.681  34.511  46.192  1.00  0.00           H   
ATOM   1373 HG21 ILE R 148      28.972  32.784  48.726  1.00  0.00           H   
ATOM   1374 HG22 ILE R 148      28.155  31.377  47.887  1.00  0.00           H   
ATOM   1375 HG23 ILE R 148      29.808  31.901  47.360  1.00  0.00           H   
ATOM   1376 HD11 ILE R 148      25.711  35.021  48.313  1.00  0.00           H   
ATOM   1377 HD12 ILE R 148      26.782  33.863  49.210  1.00  0.00           H   
ATOM   1378 HD13 ILE R 148      27.503  35.406  48.554  1.00  0.00           H   
ATOM   1379  N   ASP R 149      31.605  33.688  45.754  1.00  0.00           N   
ATOM   1380  CA  ASP R 149      33.040  33.468  45.961  1.00  0.00           C   
ATOM   1381  C   ASP R 149      33.739  34.724  46.507  1.00  0.00           C   
ATOM   1382  O   ASP R 149      34.590  34.647  47.382  1.00  0.00           O   
ATOM   1383  CB  ASP R 149      33.627  33.075  44.551  1.00  0.00           C   
ATOM   1384  CG  ASP R 149      33.224  31.635  44.149  1.00  0.00           C   
ATOM   1385  OD1 ASP R 149      33.120  31.455  42.873  1.00  0.00           O   
ATOM   1386  OD2 ASP R 149      33.032  30.719  44.996  1.00  0.00           O 1-
ATOM   1387  H   ASP R 149      31.334  33.684  44.796  1.00  0.00           H   
ATOM   1388  HA  ASP R 149      33.087  32.597  46.598  1.00  0.00           H   
ATOM   1389  HB2 ASP R 149      34.712  33.046  44.788  1.00  0.00           H   
ATOM   1390  HB3 ASP R 149      33.473  33.803  43.727  1.00  0.00           H   
ATOM   1391  N   TYR R 150      33.420  35.871  45.910  1.00  0.00           N   
ATOM   1392  CA  TYR R 150      34.062  37.115  46.343  1.00  0.00           C   
ATOM   1393  C   TYR R 150      33.663  37.474  47.741  1.00  0.00           C   
ATOM   1394  O   TYR R 150      34.456  37.825  48.610  1.00  0.00           O   
ATOM   1395  CB  TYR R 150      33.761  38.311  45.357  1.00  0.00           C   
ATOM   1396  CG  TYR R 150      34.634  38.210  44.111  1.00  0.00           C   
ATOM   1397  CD1 TYR R 150      35.849  38.854  44.306  1.00  0.00           C   
ATOM   1398  CD2 TYR R 150      34.308  37.587  42.875  1.00  0.00           C   
ATOM   1399  CE1 TYR R 150      36.830  38.847  43.291  1.00  0.00           C   
ATOM   1400  CE2 TYR R 150      35.251  37.738  41.850  1.00  0.00           C   
ATOM   1401  CZ  TYR R 150      36.531  38.324  42.093  1.00  0.00           C   
ATOM   1402  OH  TYR R 150      37.404  38.331  41.009  1.00  0.00           O   
ATOM   1403  H   TYR R 150      32.872  35.868  45.077  1.00  0.00           H   
ATOM   1404  HA  TYR R 150      35.123  36.947  46.453  1.00  0.00           H   
ATOM   1405  HB2 TYR R 150      33.772  39.354  45.740  1.00  0.00           H   
ATOM   1406  HB3 TYR R 150      32.712  38.202  45.008  1.00  0.00           H   
ATOM   1407  HD1 TYR R 150      36.054  39.452  45.182  1.00  0.00           H   
ATOM   1408  HD2 TYR R 150      33.341  37.127  42.734  1.00  0.00           H   
ATOM   1409  HE1 TYR R 150      37.805  39.290  43.436  1.00  0.00           H   
ATOM   1410  HE2 TYR R 150      34.969  37.509  40.832  1.00  0.00           H   
ATOM   1411  HH  TYR R 150      37.095  37.599  40.471  1.00  0.00           H   
ATOM   1412  N   TYR R 151      32.320  37.293  48.102  1.00  0.00           N   
ATOM   1413  CA  TYR R 151      31.782  37.620  49.465  1.00  0.00           C   
ATOM   1414  C   TYR R 151      32.430  36.729  50.454  1.00  0.00           C   
ATOM   1415  O   TYR R 151      32.783  37.161  51.550  1.00  0.00           O   
ATOM   1416  CB  TYR R 151      30.240  37.504  49.526  1.00  0.00           C   
ATOM   1417  CG  TYR R 151      29.600  38.792  49.270  1.00  0.00           C   
ATOM   1418  CD1 TYR R 151      29.818  39.835  50.138  1.00  0.00           C   
ATOM   1419  CD2 TYR R 151      28.747  38.952  48.190  1.00  0.00           C   
ATOM   1420  CE1 TYR R 151      29.068  41.016  50.024  1.00  0.00           C   
ATOM   1421  CE2 TYR R 151      27.989  40.123  47.981  1.00  0.00           C   
ATOM   1422  CZ  TYR R 151      28.131  41.132  48.921  1.00  0.00           C   
ATOM   1423  OH  TYR R 151      27.260  42.204  48.802  1.00  0.00           O   
ATOM   1424  H   TYR R 151      31.667  36.960  47.425  1.00  0.00           H   
ATOM   1425  HA  TYR R 151      32.136  38.630  49.615  1.00  0.00           H   
ATOM   1426  HB2 TYR R 151      29.810  37.192  50.501  1.00  0.00           H   
ATOM   1427  HB3 TYR R 151      29.873  36.728  48.820  1.00  0.00           H   
ATOM   1428  HD1 TYR R 151      30.378  39.630  51.039  1.00  0.00           H   
ATOM   1429  HD2 TYR R 151      28.548  38.177  47.464  1.00  0.00           H   
ATOM   1430  HE1 TYR R 151      29.300  41.763  50.768  1.00  0.00           H   
ATOM   1431  HE2 TYR R 151      27.353  40.156  47.109  1.00  0.00           H   
ATOM   1432  HH  TYR R 151      27.196  42.686  49.630  1.00  0.00           H   
ATOM   1433  N   ASN R 152      32.606  35.470  50.141  1.00  0.00           N   
ATOM   1434  CA  ASN R 152      33.318  34.556  51.001  1.00  0.00           C   
ATOM   1435  C   ASN R 152      34.747  34.887  51.271  1.00  0.00           C   
ATOM   1436  O   ASN R 152      35.202  34.811  52.423  1.00  0.00           O   
ATOM   1437  CB  ASN R 152      33.233  33.114  50.559  1.00  0.00           C   
ATOM   1438  CG  ASN R 152      33.953  32.015  51.292  1.00  0.00           C   
ATOM   1439  ND2 ASN R 152      34.426  30.959  50.688  1.00  0.00           N   
ATOM   1440  OD1 ASN R 152      34.127  32.246  52.486  1.00  0.00           O   
ATOM   1441  H   ASN R 152      32.265  35.077  49.291  1.00  0.00           H   
ATOM   1442  HA  ASN R 152      32.819  34.662  51.953  1.00  0.00           H   
ATOM   1443  HB2 ASN R 152      33.577  33.069  49.503  1.00  0.00           H   
ATOM   1444  HB3 ASN R 152      32.146  32.896  50.628  1.00  0.00           H   
ATOM   1445 HD21 ASN R 152      34.054  30.663  49.808  1.00  0.00           H   
ATOM   1446 HD22 ASN R 152      35.088  30.385  51.171  1.00  0.00           H   
ATOM   1447  N   MET R 153      35.523  35.263  50.262  1.00  0.00           N   
ATOM   1448  CA  MET R 153      36.878  35.742  50.329  1.00  0.00           C   
ATOM   1449  C   MET R 153      37.100  36.911  51.190  1.00  0.00           C   
ATOM   1450  O   MET R 153      37.851  36.882  52.170  1.00  0.00           O   
ATOM   1451  CB  MET R 153      37.549  35.917  48.883  1.00  0.00           C   
ATOM   1452  CG  MET R 153      38.930  36.622  48.694  1.00  0.00           C   
ATOM   1453  SD  MET R 153      39.648  36.542  47.007  1.00  0.00           S   
ATOM   1454  CE  MET R 153      38.467  37.622  46.151  1.00  0.00           C   
ATOM   1455  H   MET R 153      35.020  34.971  49.452  1.00  0.00           H   
ATOM   1456  HA  MET R 153      37.523  34.959  50.698  1.00  0.00           H   
ATOM   1457  HB2 MET R 153      36.879  36.524  48.238  1.00  0.00           H   
ATOM   1458  HB3 MET R 153      37.646  34.927  48.389  1.00  0.00           H   
ATOM   1459  HG2 MET R 153      39.659  36.198  49.417  1.00  0.00           H   
ATOM   1460  HG3 MET R 153      38.848  37.698  48.962  1.00  0.00           H   
ATOM   1461  HE1 MET R 153      38.667  37.625  45.058  1.00  0.00           H   
ATOM   1462  HE2 MET R 153      37.395  37.375  46.307  1.00  0.00           H   
ATOM   1463  HE3 MET R 153      38.590  38.671  46.496  1.00  0.00           H   
ATOM   1464  N   PHE R 154      36.490  38.146  50.891  1.00  0.00           N   
ATOM   1465  CA  PHE R 154      36.651  39.320  51.668  1.00  0.00           C   
ATOM   1466  C   PHE R 154      36.191  39.195  53.095  1.00  0.00           C   
ATOM   1467  O   PHE R 154      36.911  39.608  54.010  1.00  0.00           O   
ATOM   1468  CB  PHE R 154      36.261  40.663  50.946  1.00  0.00           C   
ATOM   1469  CG  PHE R 154      37.117  40.939  49.790  1.00  0.00           C   
ATOM   1470  CD1 PHE R 154      38.404  41.472  50.062  1.00  0.00           C   
ATOM   1471  CD2 PHE R 154      36.750  40.773  48.423  1.00  0.00           C   
ATOM   1472  CE1 PHE R 154      39.365  41.541  49.046  1.00  0.00           C   
ATOM   1473  CE2 PHE R 154      37.673  40.965  47.416  1.00  0.00           C   
ATOM   1474  CZ  PHE R 154      38.990  41.367  47.695  1.00  0.00           C   
ATOM   1475  H   PHE R 154      35.799  38.228  50.177  1.00  0.00           H   
ATOM   1476  HA  PHE R 154      37.701  39.437  51.892  1.00  0.00           H   
ATOM   1477  HB2 PHE R 154      36.234  41.564  51.596  1.00  0.00           H   
ATOM   1478  HB3 PHE R 154      35.225  40.544  50.561  1.00  0.00           H   
ATOM   1479  HD1 PHE R 154      38.725  41.669  51.074  1.00  0.00           H   
ATOM   1480  HD2 PHE R 154      35.732  40.524  48.164  1.00  0.00           H   
ATOM   1481  HE1 PHE R 154      40.358  41.920  49.234  1.00  0.00           H   
ATOM   1482  HE2 PHE R 154      37.277  40.939  46.412  1.00  0.00           H   
ATOM   1483  HZ  PHE R 154      39.614  41.605  46.846  1.00  0.00           H   
ATOM   1484  N   THR R 155      35.009  38.587  53.418  1.00  0.00           N   
ATOM   1485  CA  THR R 155      34.614  38.418  54.835  1.00  0.00           C   
ATOM   1486  C   THR R 155      35.578  37.601  55.623  1.00  0.00           C   
ATOM   1487  O   THR R 155      35.949  37.871  56.762  1.00  0.00           O   
ATOM   1488  CB  THR R 155      33.173  37.805  54.836  1.00  0.00           C   
ATOM   1489  CG2 THR R 155      32.869  36.910  56.025  1.00  0.00           C   
ATOM   1490  OG1 THR R 155      32.162  38.822  54.778  1.00  0.00           O   
ATOM   1491  H   THR R 155      34.480  38.155  52.691  1.00  0.00           H   
ATOM   1492  HA  THR R 155      34.469  39.338  55.382  1.00  0.00           H   
ATOM   1493  HB  THR R 155      33.141  37.161  53.931  1.00  0.00           H   
ATOM   1494  HG1 THR R 155      31.458  38.357  54.319  1.00  0.00           H   
ATOM   1495 HG21 THR R 155      31.823  36.536  56.030  1.00  0.00           H   
ATOM   1496 HG22 THR R 155      33.556  36.046  55.898  1.00  0.00           H   
ATOM   1497 HG23 THR R 155      33.262  37.273  56.999  1.00  0.00           H   
ATOM   1498  N   SER R 156      36.026  36.486  55.000  1.00  0.00           N   
ATOM   1499  CA  SER R 156      36.920  35.601  55.726  1.00  0.00           C   
ATOM   1500  C   SER R 156      38.268  36.252  55.974  1.00  0.00           C   
ATOM   1501  O   SER R 156      38.871  36.160  57.009  1.00  0.00           O   
ATOM   1502  CB  SER R 156      37.301  34.337  54.971  1.00  0.00           C   
ATOM   1503  OG  SER R 156      36.081  33.620  54.667  1.00  0.00           O   
ATOM   1504  H   SER R 156      35.652  36.150  54.139  1.00  0.00           H   
ATOM   1505  HA  SER R 156      36.527  35.338  56.697  1.00  0.00           H   
ATOM   1506  HB2 SER R 156      37.878  33.658  55.635  1.00  0.00           H   
ATOM   1507  HB3 SER R 156      37.977  34.448  54.096  1.00  0.00           H   
ATOM   1508  HG  SER R 156      35.897  33.780  53.739  1.00  0.00           H   
ATOM   1509  N   ILE R 157      38.757  36.955  54.936  1.00  0.00           N   
ATOM   1510  CA  ILE R 157      40.028  37.675  55.066  1.00  0.00           C   
ATOM   1511  C   ILE R 157      40.002  38.668  56.228  1.00  0.00           C   
ATOM   1512  O   ILE R 157      40.864  38.658  56.995  1.00  0.00           O   
ATOM   1513  CB  ILE R 157      40.488  38.262  53.669  1.00  0.00           C   
ATOM   1514  CG1 ILE R 157      41.156  37.175  52.755  1.00  0.00           C   
ATOM   1515  CG2 ILE R 157      41.441  39.475  53.754  1.00  0.00           C   
ATOM   1516  CD1 ILE R 157      41.253  37.685  51.241  1.00  0.00           C   
ATOM   1517  H   ILE R 157      38.332  37.033  54.037  1.00  0.00           H   
ATOM   1518  HA  ILE R 157      40.819  36.969  55.273  1.00  0.00           H   
ATOM   1519  HB  ILE R 157      39.535  38.556  53.180  1.00  0.00           H   
ATOM   1520 HG12 ILE R 157      40.404  36.357  52.738  1.00  0.00           H   
ATOM   1521 HG13 ILE R 157      42.094  36.892  53.278  1.00  0.00           H   
ATOM   1522 HG21 ILE R 157      42.420  38.999  53.977  1.00  0.00           H   
ATOM   1523 HG22 ILE R 157      41.642  39.963  52.777  1.00  0.00           H   
ATOM   1524 HG23 ILE R 157      41.210  40.189  54.573  1.00  0.00           H   
ATOM   1525 HD11 ILE R 157      41.391  36.771  50.624  1.00  0.00           H   
ATOM   1526 HD12 ILE R 157      40.311  38.131  50.854  1.00  0.00           H   
ATOM   1527 HD13 ILE R 157      42.127  38.353  51.079  1.00  0.00           H   
ATOM   1528  N   PHE R 158      38.872  39.439  56.382  1.00  0.00           N   
ATOM   1529  CA  PHE R 158      38.729  40.293  57.518  1.00  0.00           C   
ATOM   1530  C   PHE R 158      38.341  39.637  58.819  1.00  0.00           C   
ATOM   1531  O   PHE R 158      38.567  40.194  59.891  1.00  0.00           O   
ATOM   1532  CB  PHE R 158      37.668  41.400  57.073  1.00  0.00           C   
ATOM   1533  CG  PHE R 158      38.073  42.308  55.946  1.00  0.00           C   
ATOM   1534  CD1 PHE R 158      39.402  42.840  55.830  1.00  0.00           C   
ATOM   1535  CD2 PHE R 158      37.049  42.764  55.054  1.00  0.00           C   
ATOM   1536  CE1 PHE R 158      39.682  43.695  54.748  1.00  0.00           C   
ATOM   1537  CE2 PHE R 158      37.444  43.605  53.967  1.00  0.00           C   
ATOM   1538  CZ  PHE R 158      38.699  43.998  53.811  1.00  0.00           C   
ATOM   1539  H   PHE R 158      38.043  39.437  55.827  1.00  0.00           H   
ATOM   1540  HA  PHE R 158      39.640  40.816  57.771  1.00  0.00           H   
ATOM   1541  HB2 PHE R 158      37.505  42.062  57.951  1.00  0.00           H   
ATOM   1542  HB3 PHE R 158      36.725  40.950  56.696  1.00  0.00           H   
ATOM   1543  HD1 PHE R 158      40.118  42.757  56.633  1.00  0.00           H   
ATOM   1544  HD2 PHE R 158      36.032  42.413  55.150  1.00  0.00           H   
ATOM   1545  HE1 PHE R 158      40.716  43.987  54.643  1.00  0.00           H   
ATOM   1546  HE2 PHE R 158      36.708  43.861  53.220  1.00  0.00           H   
ATOM   1547  HZ  PHE R 158      39.033  44.559  52.951  1.00  0.00           H   
ATOM   1548  N   THR R 159      37.706  38.489  58.814  1.00  0.00           N   
ATOM   1549  CA  THR R 159      37.292  37.770  60.005  1.00  0.00           C   
ATOM   1550  C   THR R 159      38.539  37.153  60.832  1.00  0.00           C   
ATOM   1551  O   THR R 159      38.779  37.278  62.061  1.00  0.00           O   
ATOM   1552  CB  THR R 159      36.220  36.762  59.713  1.00  0.00           C   
ATOM   1553  CG2 THR R 159      35.954  35.797  60.935  1.00  0.00           C   
ATOM   1554  OG1 THR R 159      34.987  37.385  59.371  1.00  0.00           O   
ATOM   1555  H   THR R 159      37.549  38.033  57.940  1.00  0.00           H   
ATOM   1556  HA  THR R 159      36.822  38.499  60.650  1.00  0.00           H   
ATOM   1557  HB  THR R 159      36.450  36.200  58.783  1.00  0.00           H   
ATOM   1558  HG1 THR R 159      35.284  37.967  58.667  1.00  0.00           H   
ATOM   1559 HG21 THR R 159      35.777  36.403  61.849  1.00  0.00           H   
ATOM   1560 HG22 THR R 159      35.005  35.265  60.706  1.00  0.00           H   
ATOM   1561 HG23 THR R 159      36.888  35.206  61.046  1.00  0.00           H   
ATOM   1562  N   LEU R 160      39.475  36.479  60.097  1.00  0.00           N   
ATOM   1563  CA  LEU R 160      40.566  35.744  60.740  1.00  0.00           C   
ATOM   1564  C   LEU R 160      41.630  36.640  61.232  1.00  0.00           C   
ATOM   1565  O   LEU R 160      42.312  36.272  62.184  1.00  0.00           O   
ATOM   1566  CB  LEU R 160      41.128  34.731  59.757  1.00  0.00           C   
ATOM   1567  CG  LEU R 160      40.169  33.652  59.191  1.00  0.00           C   
ATOM   1568  CD1 LEU R 160      40.857  33.020  58.006  1.00  0.00           C   
ATOM   1569  CD2 LEU R 160      39.890  32.441  60.124  1.00  0.00           C   
ATOM   1570  H   LEU R 160      39.215  36.270  59.157  1.00  0.00           H   
ATOM   1571  HA  LEU R 160      40.146  35.180  61.561  1.00  0.00           H   
ATOM   1572  HB2 LEU R 160      41.856  34.155  60.366  1.00  0.00           H   
ATOM   1573  HB3 LEU R 160      41.698  35.246  58.953  1.00  0.00           H   
ATOM   1574  HG  LEU R 160      39.174  34.059  58.908  1.00  0.00           H   
ATOM   1575 HD11 LEU R 160      40.063  32.570  57.371  1.00  0.00           H   
ATOM   1576 HD12 LEU R 160      41.275  33.827  57.366  1.00  0.00           H   
ATOM   1577 HD13 LEU R 160      41.653  32.404  58.475  1.00  0.00           H   
ATOM   1578 HD21 LEU R 160      39.695  31.497  59.571  1.00  0.00           H   
ATOM   1579 HD22 LEU R 160      40.834  32.123  60.615  1.00  0.00           H   
ATOM   1580 HD23 LEU R 160      39.130  32.632  60.912  1.00  0.00           H   
ATOM   1581  N   CYS R 161      41.750  37.878  60.707  1.00  0.00           N   
ATOM   1582  CA  CYS R 161      42.421  38.964  61.271  1.00  0.00           C   
ATOM   1583  C   CYS R 161      41.887  39.428  62.616  1.00  0.00           C   
ATOM   1584  O   CYS R 161      42.602  39.766  63.517  1.00  0.00           O   
ATOM   1585  CB  CYS R 161      42.533  40.065  60.256  1.00  0.00           C   
ATOM   1586  SG  CYS R 161      43.314  39.558  58.781  1.00  0.00           S   
ATOM   1587  H   CYS R 161      41.160  38.175  59.961  1.00  0.00           H   
ATOM   1588  HA  CYS R 161      43.452  38.683  61.428  1.00  0.00           H   
ATOM   1589  HB2 CYS R 161      43.145  40.917  60.623  1.00  0.00           H   
ATOM   1590  HB3 CYS R 161      41.554  40.536  60.019  1.00  0.00           H   
ATOM   1591  HG  CYS R 161      42.216  39.022  58.270  1.00  0.00           H   
ATOM   1592  N   THR R 162      40.571  39.609  62.692  1.00  0.00           N   
ATOM   1593  CA  THR R 162      39.928  40.104  63.831  1.00  0.00           C   
ATOM   1594  C   THR R 162      40.104  39.208  65.019  1.00  0.00           C   
ATOM   1595  O   THR R 162      40.380  39.639  66.114  1.00  0.00           O   
ATOM   1596  CB  THR R 162      38.449  40.320  63.585  1.00  0.00           C   
ATOM   1597  CG2 THR R 162      37.806  40.983  64.784  1.00  0.00           C   
ATOM   1598  OG1 THR R 162      38.316  41.125  62.429  1.00  0.00           O   
ATOM   1599  H   THR R 162      40.042  39.140  61.989  1.00  0.00           H   
ATOM   1600  HA  THR R 162      40.315  41.080  64.085  1.00  0.00           H   
ATOM   1601  HB  THR R 162      37.997  39.339  63.326  1.00  0.00           H   
ATOM   1602  HG1 THR R 162      38.328  40.613  61.617  1.00  0.00           H   
ATOM   1603 HG21 THR R 162      38.299  41.956  64.993  1.00  0.00           H   
ATOM   1604 HG22 THR R 162      36.768  41.191  64.448  1.00  0.00           H   
ATOM   1605 HG23 THR R 162      37.635  40.320  65.658  1.00  0.00           H   
ATOM   1606  N   MET R 163      39.952  37.905  64.933  1.00  0.00           N   
ATOM   1607  CA  MET R 163      40.252  36.850  65.928  1.00  0.00           C   
ATOM   1608  C   MET R 163      41.817  36.754  66.242  1.00  0.00           C   
ATOM   1609  O   MET R 163      42.259  36.610  67.386  1.00  0.00           O   
ATOM   1610  CB  MET R 163      39.655  35.456  65.701  1.00  0.00           C   
ATOM   1611  CG  MET R 163      39.960  34.993  64.283  1.00  0.00           C   
ATOM   1612  SD  MET R 163      39.514  33.226  63.997  1.00  0.00           S   
ATOM   1613  CE  MET R 163      37.755  33.291  64.161  1.00  0.00           C   
ATOM   1614  H   MET R 163      39.575  37.517  64.096  1.00  0.00           H   
ATOM   1615  HA  MET R 163      39.815  37.259  66.827  1.00  0.00           H   
ATOM   1616  HB2 MET R 163      38.561  35.650  65.664  1.00  0.00           H   
ATOM   1617  HB3 MET R 163      39.954  34.784  66.533  1.00  0.00           H   
ATOM   1618  HG2 MET R 163      41.027  35.125  64.005  1.00  0.00           H   
ATOM   1619  HG3 MET R 163      39.337  35.572  63.568  1.00  0.00           H   
ATOM   1620  HE1 MET R 163      37.252  32.306  64.274  1.00  0.00           H   
ATOM   1621  HE2 MET R 163      37.574  33.838  65.111  1.00  0.00           H   
ATOM   1622  HE3 MET R 163      37.318  33.790  63.270  1.00  0.00           H   
ATOM   1623  N   SER R 164      42.629  36.948  65.205  1.00  0.00           N   
ATOM   1624  CA  SER R 164      44.098  37.088  65.418  1.00  0.00           C   
ATOM   1625  C   SER R 164      44.552  38.303  66.196  1.00  0.00           C   
ATOM   1626  O   SER R 164      45.434  38.153  67.052  1.00  0.00           O   
ATOM   1627  CB  SER R 164      44.977  36.962  64.119  1.00  0.00           C   
ATOM   1628  OG  SER R 164      44.683  35.757  63.361  1.00  0.00           O   
ATOM   1629  H   SER R 164      42.313  36.785  64.274  1.00  0.00           H   
ATOM   1630  HA  SER R 164      44.449  36.293  66.060  1.00  0.00           H   
ATOM   1631  HB2 SER R 164      46.056  37.022  64.380  1.00  0.00           H   
ATOM   1632  HB3 SER R 164      44.754  37.834  63.469  1.00  0.00           H   
ATOM   1633  HG  SER R 164      43.932  35.982  62.808  1.00  0.00           H   
ATOM   1634  N   VAL R 165      43.941  39.499  65.979  1.00  0.00           N   
ATOM   1635  CA  VAL R 165      44.000  40.737  66.816  1.00  0.00           C   
ATOM   1636  C   VAL R 165      43.521  40.527  68.231  1.00  0.00           C   
ATOM   1637  O   VAL R 165      44.206  40.947  69.155  1.00  0.00           O   
ATOM   1638  CB  VAL R 165      43.257  41.894  66.176  1.00  0.00           C   
ATOM   1639  CG1 VAL R 165      42.663  42.951  67.215  1.00  0.00           C   
ATOM   1640  CG2 VAL R 165      44.141  42.585  65.088  1.00  0.00           C   
ATOM   1641  H   VAL R 165      43.353  39.591  65.178  1.00  0.00           H   
ATOM   1642  HA  VAL R 165      45.036  41.024  66.910  1.00  0.00           H   
ATOM   1643  HB  VAL R 165      42.387  41.575  65.563  1.00  0.00           H   
ATOM   1644 HG11 VAL R 165      41.938  42.558  67.959  1.00  0.00           H   
ATOM   1645 HG12 VAL R 165      43.461  43.431  67.823  1.00  0.00           H   
ATOM   1646 HG13 VAL R 165      42.154  43.798  66.707  1.00  0.00           H   
ATOM   1647 HG21 VAL R 165      43.587  43.503  64.798  1.00  0.00           H   
ATOM   1648 HG22 VAL R 165      45.146  42.890  65.450  1.00  0.00           H   
ATOM   1649 HG23 VAL R 165      44.283  41.878  64.242  1.00  0.00           H   
ATOM   1650  N   ASP R 166      42.413  39.799  68.473  1.00  0.00           N   
ATOM   1651  CA  ASP R 166      42.076  39.422  69.816  1.00  0.00           C   
ATOM   1652  C   ASP R 166      43.190  38.718  70.665  1.00  0.00           C   
ATOM   1653  O   ASP R 166      43.640  39.168  71.726  1.00  0.00           O   
ATOM   1654  CB  ASP R 166      40.757  38.574  69.742  1.00  0.00           C   
ATOM   1655  CG  ASP R 166      40.017  38.151  71.009  1.00  0.00           C   
ATOM   1656  OD1 ASP R 166      40.418  38.558  72.104  1.00  0.00           O   
ATOM   1657  OD2 ASP R 166      38.953  37.449  70.977  1.00  0.00           O 1-
ATOM   1658  H   ASP R 166      41.939  39.442  67.672  1.00  0.00           H   
ATOM   1659  HA  ASP R 166      41.949  40.325  70.394  1.00  0.00           H   
ATOM   1660  HB2 ASP R 166      40.960  37.618  69.213  1.00  0.00           H   
ATOM   1661  HB3 ASP R 166      40.005  39.157  69.169  1.00  0.00           H   
ATOM   1662  N   ARG R 167      43.847  37.706  70.088  1.00  0.00           N   
ATOM   1663  CA  ARG R 167      44.960  36.953  70.641  1.00  0.00           C   
ATOM   1664  C   ARG R 167      46.143  37.842  70.974  1.00  0.00           C   
ATOM   1665  O   ARG R 167      46.748  37.630  72.060  1.00  0.00           O   
ATOM   1666  CB  ARG R 167      45.565  35.800  69.690  1.00  0.00           C   
ATOM   1667  CG  ARG R 167      44.515  34.827  69.225  1.00  0.00           C   
ATOM   1668  CD  ARG R 167      43.411  34.440  70.195  1.00  0.00           C   
ATOM   1669  NE  ARG R 167      44.004  34.145  71.513  1.00  0.00           N   
ATOM   1670  CZ  ARG R 167      43.322  34.363  72.589  1.00  0.00           C   
ATOM   1671  NH1 ARG R 167      42.148  34.919  72.574  1.00  0.00           N 1+
ATOM   1672  NH2 ARG R 167      43.671  33.974  73.797  1.00  0.00           N   
ATOM   1673  H   ARG R 167      43.574  37.432  69.170  1.00  0.00           H   
ATOM   1674  HA  ARG R 167      44.698  36.556  71.611  1.00  0.00           H   
ATOM   1675  HB2 ARG R 167      46.339  35.221  70.238  1.00  0.00           H   
ATOM   1676  HB3 ARG R 167      45.955  36.368  68.818  1.00  0.00           H   
ATOM   1677  HG2 ARG R 167      45.072  33.951  68.829  1.00  0.00           H   
ATOM   1678  HG3 ARG R 167      43.994  35.305  68.369  1.00  0.00           H   
ATOM   1679  HD2 ARG R 167      42.692  33.659  69.869  1.00  0.00           H   
ATOM   1680  HD3 ARG R 167      42.951  35.445  70.305  1.00  0.00           H   
ATOM   1681  HE  ARG R 167      44.932  33.785  71.609  1.00  0.00           H   
ATOM   1682 HH11 ARG R 167      41.595  34.861  71.742  1.00  0.00           H   
ATOM   1683 HH12 ARG R 167      41.672  34.925  73.453  1.00  0.00           H   
ATOM   1684 HH21 ARG R 167      44.351  33.259  73.959  1.00  0.00           H   
ATOM   1685 HH22 ARG R 167      43.009  34.307  74.468  1.00  0.00           H   
ATOM   1686  N   TYR R 168      46.459  38.853  70.189  1.00  0.00           N   
ATOM   1687  CA  TYR R 168      47.479  39.842  70.470  1.00  0.00           C   
ATOM   1688  C   TYR R 168      47.144  40.733  71.715  1.00  0.00           C   
ATOM   1689  O   TYR R 168      47.829  40.981  72.669  1.00  0.00           O   
ATOM   1690  CB  TYR R 168      47.671  40.694  69.165  1.00  0.00           C   
ATOM   1691  CG  TYR R 168      48.291  42.088  69.346  1.00  0.00           C   
ATOM   1692  CD1 TYR R 168      49.489  42.240  69.817  1.00  0.00           C   
ATOM   1693  CD2 TYR R 168      47.407  43.170  69.081  1.00  0.00           C   
ATOM   1694  CE1 TYR R 168      50.002  43.528  70.039  1.00  0.00           C   
ATOM   1695  CE2 TYR R 168      47.809  44.410  69.452  1.00  0.00           C   
ATOM   1696  CZ  TYR R 168      49.185  44.634  69.850  1.00  0.00           C   
ATOM   1697  OH  TYR R 168      49.647  45.851  70.112  1.00  0.00           O   
ATOM   1698  H   TYR R 168      45.906  39.192  69.432  1.00  0.00           H   
ATOM   1699  HA  TYR R 168      48.347  39.287  70.795  1.00  0.00           H   
ATOM   1700  HB2 TYR R 168      46.757  40.742  68.536  1.00  0.00           H   
ATOM   1701  HB3 TYR R 168      48.381  40.078  68.572  1.00  0.00           H   
ATOM   1702  HD1 TYR R 168      50.141  41.416  70.067  1.00  0.00           H   
ATOM   1703  HD2 TYR R 168      46.397  43.030  68.726  1.00  0.00           H   
ATOM   1704  HE1 TYR R 168      51.002  43.616  70.438  1.00  0.00           H   
ATOM   1705  HE2 TYR R 168      47.098  45.220  69.388  1.00  0.00           H   
ATOM   1706  HH  TYR R 168      48.918  46.469  70.198  1.00  0.00           H   
ATOM   1707  N   ILE R 169      45.856  41.263  71.739  1.00  0.00           N   
ATOM   1708  CA  ILE R 169      45.585  42.209  72.880  1.00  0.00           C   
ATOM   1709  C   ILE R 169      45.245  41.428  74.155  1.00  0.00           C   
ATOM   1710  O   ILE R 169      45.256  41.942  75.275  1.00  0.00           O   
ATOM   1711  CB  ILE R 169      44.424  43.156  72.634  1.00  0.00           C   
ATOM   1712  CG1 ILE R 169      44.657  43.795  71.191  1.00  0.00           C   
ATOM   1713  CG2 ILE R 169      44.327  44.215  73.713  1.00  0.00           C   
ATOM   1714  CD1 ILE R 169      43.701  44.925  70.685  1.00  0.00           C   
ATOM   1715  H   ILE R 169      45.291  41.114  70.931  1.00  0.00           H   
ATOM   1716  HA  ILE R 169      46.428  42.870  73.020  1.00  0.00           H   
ATOM   1717  HB  ILE R 169      43.479  42.574  72.606  1.00  0.00           H   
ATOM   1718 HG12 ILE R 169      44.676  43.047  70.370  1.00  0.00           H   
ATOM   1719 HG13 ILE R 169      45.644  44.288  71.319  1.00  0.00           H   
ATOM   1720 HG21 ILE R 169      43.677  43.867  74.544  1.00  0.00           H   
ATOM   1721 HG22 ILE R 169      45.323  44.291  74.197  1.00  0.00           H   
ATOM   1722 HG23 ILE R 169      44.106  45.221  73.296  1.00  0.00           H   
ATOM   1723 HD11 ILE R 169      43.650  45.811  71.354  1.00  0.00           H   
ATOM   1724 HD12 ILE R 169      44.015  45.328  69.698  1.00  0.00           H   
ATOM   1725 HD13 ILE R 169      42.661  44.538  70.652  1.00  0.00           H   
ATOM   1726  N   ALA R 170      45.091  40.103  74.083  1.00  0.00           N   
ATOM   1727  CA  ALA R 170      44.944  39.270  75.306  1.00  0.00           C   
ATOM   1728  C   ALA R 170      46.210  38.992  76.006  1.00  0.00           C   
ATOM   1729  O   ALA R 170      46.193  38.829  77.224  1.00  0.00           O   
ATOM   1730  CB  ALA R 170      44.347  37.913  74.792  1.00  0.00           C   
ATOM   1731  H   ALA R 170      45.081  39.545  73.256  1.00  0.00           H   
ATOM   1732  HA  ALA R 170      44.349  39.807  76.030  1.00  0.00           H   
ATOM   1733  HB1 ALA R 170      43.433  38.109  74.192  1.00  0.00           H   
ATOM   1734  HB2 ALA R 170      45.060  37.452  74.076  1.00  0.00           H   
ATOM   1735  HB3 ALA R 170      44.276  37.175  75.619  1.00  0.00           H   
ATOM   1736  N   VAL R 171      47.331  38.958  75.273  1.00  0.00           N   
ATOM   1737  CA  VAL R 171      48.656  38.785  75.992  1.00  0.00           C   
ATOM   1738  C   VAL R 171      49.197  40.153  76.468  1.00  0.00           C   
ATOM   1739  O   VAL R 171      50.254  40.261  77.101  1.00  0.00           O   
ATOM   1740  CB  VAL R 171      49.666  38.006  75.148  1.00  0.00           C   
ATOM   1741  CG1 VAL R 171      49.079  36.694  74.620  1.00  0.00           C   
ATOM   1742  CG2 VAL R 171      50.269  38.876  74.045  1.00  0.00           C   
ATOM   1743  H   VAL R 171      47.542  39.053  74.304  1.00  0.00           H   
ATOM   1744  HA  VAL R 171      48.493  38.182  76.874  1.00  0.00           H   
ATOM   1745  HB  VAL R 171      50.494  37.748  75.842  1.00  0.00           H   
ATOM   1746 HG11 VAL R 171      48.135  36.808  74.046  1.00  0.00           H   
ATOM   1747 HG12 VAL R 171      49.804  36.247  73.906  1.00  0.00           H   
ATOM   1748 HG13 VAL R 171      48.852  35.893  75.356  1.00  0.00           H   
ATOM   1749 HG21 VAL R 171      50.839  39.776  74.359  1.00  0.00           H   
ATOM   1750 HG22 VAL R 171      51.017  38.320  73.440  1.00  0.00           H   
ATOM   1751 HG23 VAL R 171      49.466  39.202  73.348  1.00  0.00           H   
ATOM   1752  N   CYS R 172      48.490  41.258  76.190  1.00  0.00           N   
ATOM   1753  CA  CYS R 172      48.810  42.577  76.633  1.00  0.00           C   
ATOM   1754  C   CYS R 172      48.094  42.976  77.918  1.00  0.00           C   
ATOM   1755  O   CYS R 172      48.196  44.091  78.414  1.00  0.00           O   
ATOM   1756  CB  CYS R 172      48.344  43.572  75.497  1.00  0.00           C   
ATOM   1757  SG  CYS R 172      49.326  43.422  73.985  1.00  0.00           S   
ATOM   1758  H   CYS R 172      47.742  41.302  75.531  1.00  0.00           H   
ATOM   1759  HA  CYS R 172      49.860  42.615  76.885  1.00  0.00           H   
ATOM   1760  HB2 CYS R 172      48.501  44.645  75.739  1.00  0.00           H   
ATOM   1761  HB3 CYS R 172      47.274  43.354  75.287  1.00  0.00           H   
ATOM   1762  HG  CYS R 172      48.790  42.350  73.418  1.00  0.00           H   
ATOM   1763  N   HSE R 173      47.207  42.114  78.421  1.00  0.00           N   
ATOM   1764  CA  HSE R 173      46.204  42.359  79.391  1.00  0.00           C   
ATOM   1765  C   HSE R 173      45.042  42.998  78.799  1.00  0.00           C   
ATOM   1766  O   HSE R 173      45.276  44.037  78.170  1.00  0.00           O   
ATOM   1767  CB  HSE R 173      46.692  42.989  80.746  1.00  0.00           C   
ATOM   1768  CG  HSE R 173      47.383  41.896  81.557  1.00  0.00           C   
ATOM   1769  CD2 HSE R 173      48.626  41.800  81.984  1.00  0.00           C   
ATOM   1770  ND1 HSE R 173      46.642  40.944  82.248  1.00  0.00           N   
ATOM   1771  CE1 HSE R 173      47.475  40.254  83.027  1.00  0.00           C   
ATOM   1772  NE2 HSE R 173      48.728  40.741  82.889  1.00  0.00           N   
ATOM   1773  H   HSE R 173      47.124  41.213  78.002  1.00  0.00           H   
ATOM   1774  HA  HSE R 173      45.958  41.371  79.753  1.00  0.00           H   
ATOM   1775  HB2 HSE R 173      45.794  43.248  81.346  1.00  0.00           H   
ATOM   1776  HB3 HSE R 173      47.445  43.802  80.681  1.00  0.00           H   
ATOM   1777  HD2 HSE R 173      49.397  42.522  81.743  1.00  0.00           H   
ATOM   1778  HE1 HSE R 173      47.280  39.630  83.900  1.00  0.00           H   
ATOM   1779  HE2 HSE R 173      49.496  40.323  83.375  1.00  0.00           H   
ATOM   1780  N   PRO R 174      43.785  42.490  78.679  1.00  0.00           N   
ATOM   1781  CA  PRO R 174      42.717  42.978  77.810  1.00  0.00           C   
ATOM   1782  C   PRO R 174      42.167  44.281  78.392  1.00  0.00           C   
ATOM   1783  O   PRO R 174      41.047  44.604  78.020  1.00  0.00           O   
ATOM   1784  CB  PRO R 174      41.830  41.701  77.582  1.00  0.00           C   
ATOM   1785  CG  PRO R 174      42.048  40.965  78.856  1.00  0.00           C   
ATOM   1786  CD  PRO R 174      43.504  41.218  79.308  1.00  0.00           C   
ATOM   1787  HA  PRO R 174      43.226  43.282  76.907  1.00  0.00           H   
ATOM   1788  HB2 PRO R 174      42.189  41.116  76.709  1.00  0.00           H   
ATOM   1789  HB3 PRO R 174      40.834  42.049  77.235  1.00  0.00           H   
ATOM   1790  HG2 PRO R 174      41.825  39.878  78.894  1.00  0.00           H   
ATOM   1791  HG3 PRO R 174      41.391  41.482  79.587  1.00  0.00           H   
ATOM   1792  HD2 PRO R 174      44.180  40.462  78.855  1.00  0.00           H   
ATOM   1793  HD3 PRO R 174      43.635  41.246  80.410  1.00  0.00           H   
ATOM   1794  N   VAL R 175      42.854  45.073  79.292  1.00  0.00           N   
ATOM   1795  CA  VAL R 175      42.267  46.122  80.058  1.00  0.00           C   
ATOM   1796  C   VAL R 175      41.488  47.214  79.236  1.00  0.00           C   
ATOM   1797  O   VAL R 175      40.434  47.730  79.620  1.00  0.00           O   
ATOM   1798  CB  VAL R 175      43.345  46.790  80.839  1.00  0.00           C   
ATOM   1799  CG1 VAL R 175      42.951  48.083  81.507  1.00  0.00           C   
ATOM   1800  CG2 VAL R 175      43.724  45.662  81.885  1.00  0.00           C   
ATOM   1801  H   VAL R 175      43.784  44.913  79.613  1.00  0.00           H   
ATOM   1802  HA  VAL R 175      41.589  45.797  80.833  1.00  0.00           H   
ATOM   1803  HB  VAL R 175      44.271  47.031  80.274  1.00  0.00           H   
ATOM   1804 HG11 VAL R 175      42.758  48.854  80.732  1.00  0.00           H   
ATOM   1805 HG12 VAL R 175      42.099  47.772  82.150  1.00  0.00           H   
ATOM   1806 HG13 VAL R 175      43.736  48.449  82.203  1.00  0.00           H   
ATOM   1807 HG21 VAL R 175      44.159  44.800  81.336  1.00  0.00           H   
ATOM   1808 HG22 VAL R 175      44.422  46.048  82.658  1.00  0.00           H   
ATOM   1809 HG23 VAL R 175      42.884  45.182  82.434  1.00  0.00           H   
ATOM   1810  N   LYS R 176      42.131  47.554  78.121  1.00  0.00           N   
ATOM   1811  CA  LYS R 176      41.687  48.570  77.098  1.00  0.00           C   
ATOM   1812  C   LYS R 176      40.750  47.880  76.072  1.00  0.00           C   
ATOM   1813  O   LYS R 176      40.219  48.520  75.179  1.00  0.00           O   
ATOM   1814  CB  LYS R 176      42.808  49.404  76.447  1.00  0.00           C   
ATOM   1815  CG  LYS R 176      43.873  49.991  77.463  1.00  0.00           C   
ATOM   1816  CD  LYS R 176      44.947  50.925  76.880  1.00  0.00           C   
ATOM   1817  CE  LYS R 176      44.482  52.322  76.445  1.00  0.00           C   
ATOM   1818  NZ  LYS R 176      43.675  52.976  77.441  1.00  0.00           N 1+
ATOM   1819  H   LYS R 176      42.993  47.086  77.946  1.00  0.00           H   
ATOM   1820  HA  LYS R 176      40.979  49.227  77.579  1.00  0.00           H   
ATOM   1821  HB2 LYS R 176      42.341  50.263  75.920  1.00  0.00           H   
ATOM   1822  HB3 LYS R 176      43.359  48.714  75.772  1.00  0.00           H   
ATOM   1823  HG2 LYS R 176      44.477  49.143  77.854  1.00  0.00           H   
ATOM   1824  HG3 LYS R 176      43.282  50.449  78.284  1.00  0.00           H   
ATOM   1825  HD2 LYS R 176      45.280  50.430  75.942  1.00  0.00           H   
ATOM   1826  HD3 LYS R 176      45.727  51.061  77.660  1.00  0.00           H   
ATOM   1827  HE2 LYS R 176      43.863  52.245  75.525  1.00  0.00           H   
ATOM   1828  HE3 LYS R 176      45.313  52.971  76.093  1.00  0.00           H   
ATOM   1829  HZ1 LYS R 176      43.386  53.887  77.028  1.00  0.00           H   
ATOM   1830  HZ2 LYS R 176      42.815  52.417  77.603  1.00  0.00           H   
ATOM   1831  HZ3 LYS R 176      44.102  53.142  78.375  1.00  0.00           H   
ATOM   1832  N   ALA R 177      40.552  46.528  76.183  1.00  0.00           N   
ATOM   1833  CA  ALA R 177      39.938  45.788  75.122  1.00  0.00           C   
ATOM   1834  C   ALA R 177      38.582  45.192  75.486  1.00  0.00           C   
ATOM   1835  O   ALA R 177      37.999  44.384  74.835  1.00  0.00           O   
ATOM   1836  CB  ALA R 177      40.955  44.780  74.557  1.00  0.00           C   
ATOM   1837  H   ALA R 177      40.970  46.025  76.936  1.00  0.00           H   
ATOM   1838  HA  ALA R 177      39.710  46.411  74.270  1.00  0.00           H   
ATOM   1839  HB1 ALA R 177      41.915  45.236  74.233  1.00  0.00           H   
ATOM   1840  HB2 ALA R 177      41.145  43.944  75.261  1.00  0.00           H   
ATOM   1841  HB3 ALA R 177      40.616  44.329  73.600  1.00  0.00           H   
ATOM   1842  N   LEU R 178      38.073  45.574  76.677  1.00  0.00           N   
ATOM   1843  CA  LEU R 178      36.818  45.016  77.273  1.00  0.00           C   
ATOM   1844  C   LEU R 178      35.614  45.322  76.442  1.00  0.00           C   
ATOM   1845  O   LEU R 178      34.717  44.427  76.239  1.00  0.00           O   
ATOM   1846  CB  LEU R 178      36.683  45.155  78.778  1.00  0.00           C   
ATOM   1847  CG  LEU R 178      37.834  44.689  79.726  1.00  0.00           C   
ATOM   1848  CD1 LEU R 178      37.562  45.029  81.234  1.00  0.00           C   
ATOM   1849  CD2 LEU R 178      38.156  43.187  79.686  1.00  0.00           C   
ATOM   1850  H   LEU R 178      38.572  46.241  77.225  1.00  0.00           H   
ATOM   1851  HA  LEU R 178      37.021  43.956  77.248  1.00  0.00           H   
ATOM   1852  HB2 LEU R 178      35.722  44.644  79.004  1.00  0.00           H   
ATOM   1853  HB3 LEU R 178      36.526  46.232  78.999  1.00  0.00           H   
ATOM   1854  HG  LEU R 178      38.745  45.245  79.415  1.00  0.00           H   
ATOM   1855 HD11 LEU R 178      37.469  46.130  81.350  1.00  0.00           H   
ATOM   1856 HD12 LEU R 178      36.640  44.542  81.619  1.00  0.00           H   
ATOM   1857 HD13 LEU R 178      38.430  44.764  81.876  1.00  0.00           H   
ATOM   1858 HD21 LEU R 178      37.227  42.600  79.852  1.00  0.00           H   
ATOM   1859 HD22 LEU R 178      38.596  42.937  78.697  1.00  0.00           H   
ATOM   1860 HD23 LEU R 178      38.973  42.950  80.401  1.00  0.00           H   
ATOM   1861  N   ASP R 179      35.415  46.558  75.913  1.00  0.00           N   
ATOM   1862  CA  ASP R 179      34.401  46.950  74.984  1.00  0.00           C   
ATOM   1863  C   ASP R 179      34.524  46.301  73.587  1.00  0.00           C   
ATOM   1864  O   ASP R 179      33.537  45.860  72.985  1.00  0.00           O   
ATOM   1865  CB  ASP R 179      34.463  48.437  74.892  1.00  0.00           C   
ATOM   1866  CG  ASP R 179      34.115  49.038  76.208  1.00  0.00           C   
ATOM   1867  OD1 ASP R 179      33.386  48.391  76.983  1.00  0.00           O   
ATOM   1868  OD2 ASP R 179      34.470  50.203  76.494  1.00  0.00           O 1-
ATOM   1869  H   ASP R 179      35.963  47.300  76.289  1.00  0.00           H   
ATOM   1870  HA  ASP R 179      33.420  46.610  75.281  1.00  0.00           H   
ATOM   1871  HB2 ASP R 179      33.673  48.779  74.191  1.00  0.00           H   
ATOM   1872  HB3 ASP R 179      35.348  48.934  74.442  1.00  0.00           H   
ATOM   1873  N   PHE R 180      35.732  46.062  73.046  1.00  0.00           N   
ATOM   1874  CA  PHE R 180      36.152  45.297  71.850  1.00  0.00           C   
ATOM   1875  C   PHE R 180      35.740  43.842  71.963  1.00  0.00           C   
ATOM   1876  O   PHE R 180      35.329  43.204  70.999  1.00  0.00           O   
ATOM   1877  CB  PHE R 180      37.637  45.405  71.467  1.00  0.00           C   
ATOM   1878  CG  PHE R 180      38.138  44.529  70.362  1.00  0.00           C   
ATOM   1879  CD1 PHE R 180      38.993  43.437  70.658  1.00  0.00           C   
ATOM   1880  CD2 PHE R 180      37.918  44.838  69.032  1.00  0.00           C   
ATOM   1881  CE1 PHE R 180      39.538  42.637  69.710  1.00  0.00           C   
ATOM   1882  CE2 PHE R 180      38.435  44.046  68.051  1.00  0.00           C   
ATOM   1883  CZ  PHE R 180      39.378  42.998  68.373  1.00  0.00           C   
ATOM   1884  H   PHE R 180      36.405  46.597  73.551  1.00  0.00           H   
ATOM   1885  HA  PHE R 180      35.615  45.629  70.973  1.00  0.00           H   
ATOM   1886  HB2 PHE R 180      38.184  45.265  72.423  1.00  0.00           H   
ATOM   1887  HB3 PHE R 180      37.790  46.468  71.184  1.00  0.00           H   
ATOM   1888  HD1 PHE R 180      39.080  43.196  71.707  1.00  0.00           H   
ATOM   1889  HD2 PHE R 180      37.328  45.699  68.754  1.00  0.00           H   
ATOM   1890  HE1 PHE R 180      40.106  41.780  70.039  1.00  0.00           H   
ATOM   1891  HE2 PHE R 180      38.267  44.301  67.015  1.00  0.00           H   
ATOM   1892  HZ  PHE R 180      39.871  42.551  67.522  1.00  0.00           H   
ATOM   1893  N   ARG R 181      35.867  43.254  73.137  1.00  0.00           N   
ATOM   1894  CA  ARG R 181      35.443  41.922  73.569  1.00  0.00           C   
ATOM   1895  C   ARG R 181      33.983  41.732  74.006  1.00  0.00           C   
ATOM   1896  O   ARG R 181      33.619  40.590  74.257  1.00  0.00           O   
ATOM   1897  CB  ARG R 181      36.310  41.502  74.798  1.00  0.00           C   
ATOM   1898  CG  ARG R 181      37.777  41.081  74.436  1.00  0.00           C   
ATOM   1899  CD  ARG R 181      38.777  41.008  75.534  1.00  0.00           C   
ATOM   1900  NE  ARG R 181      39.795  40.124  74.984  1.00  0.00           N   
ATOM   1901  CZ  ARG R 181      40.079  38.909  75.490  1.00  0.00           C   
ATOM   1902  NH1 ARG R 181      39.894  38.529  76.712  1.00  0.00           N 1+
ATOM   1903  NH2 ARG R 181      40.706  38.014  74.739  1.00  0.00           N   
ATOM   1904  H   ARG R 181      36.248  43.711  73.938  1.00  0.00           H   
ATOM   1905  HA  ARG R 181      35.650  41.267  72.736  1.00  0.00           H   
ATOM   1906  HB2 ARG R 181      35.934  40.576  75.283  1.00  0.00           H   
ATOM   1907  HB3 ARG R 181      36.312  42.301  75.570  1.00  0.00           H   
ATOM   1908  HG2 ARG R 181      38.137  41.887  73.760  1.00  0.00           H   
ATOM   1909  HG3 ARG R 181      37.608  40.229  73.742  1.00  0.00           H   
ATOM   1910  HD2 ARG R 181      38.476  40.678  76.552  1.00  0.00           H   
ATOM   1911  HD3 ARG R 181      39.176  42.035  75.674  1.00  0.00           H   
ATOM   1912  HE  ARG R 181      40.326  40.307  74.157  1.00  0.00           H   
ATOM   1913 HH11 ARG R 181      39.613  39.192  77.404  1.00  0.00           H   
ATOM   1914 HH12 ARG R 181      40.481  37.815  77.096  1.00  0.00           H   
ATOM   1915 HH21 ARG R 181      40.555  38.192  73.767  1.00  0.00           H   
ATOM   1916 HH22 ARG R 181      40.843  37.076  75.055  1.00  0.00           H   
ATOM   1917  N   THR R 182      33.190  42.863  73.987  1.00  0.00           N   
ATOM   1918  CA  THR R 182      31.706  42.732  74.066  1.00  0.00           C   
ATOM   1919  C   THR R 182      31.161  42.108  72.808  1.00  0.00           C   
ATOM   1920  O   THR R 182      31.574  42.566  71.722  1.00  0.00           O   
ATOM   1921  CB  THR R 182      30.847  44.060  74.283  1.00  0.00           C   
ATOM   1922  CG2 THR R 182      31.124  44.626  75.655  1.00  0.00           C   
ATOM   1923  OG1 THR R 182      30.963  45.009  73.264  1.00  0.00           O   
ATOM   1924  H   THR R 182      33.587  43.767  73.847  1.00  0.00           H   
ATOM   1925  HA  THR R 182      31.395  42.099  74.883  1.00  0.00           H   
ATOM   1926  HB  THR R 182      29.789  43.726  74.339  1.00  0.00           H   
ATOM   1927  HG1 THR R 182      31.856  45.214  72.976  1.00  0.00           H   
ATOM   1928 HG21 THR R 182      30.735  43.980  76.471  1.00  0.00           H   
ATOM   1929 HG22 THR R 182      32.210  44.801  75.815  1.00  0.00           H   
ATOM   1930 HG23 THR R 182      30.702  45.649  75.742  1.00  0.00           H   
ATOM   1931  N   PRO R 183      30.324  41.077  72.902  1.00  0.00           N   
ATOM   1932  CA  PRO R 183      29.737  40.454  71.692  1.00  0.00           C   
ATOM   1933  C   PRO R 183      28.959  41.476  70.702  1.00  0.00           C   
ATOM   1934  O   PRO R 183      28.811  41.184  69.525  1.00  0.00           O   
ATOM   1935  CB  PRO R 183      28.767  39.444  72.263  1.00  0.00           C   
ATOM   1936  CG  PRO R 183      29.544  38.923  73.512  1.00  0.00           C   
ATOM   1937  CD  PRO R 183      30.061  40.229  74.070  1.00  0.00           C   
ATOM   1938  HA  PRO R 183      30.485  39.896  71.148  1.00  0.00           H   
ATOM   1939  HB2 PRO R 183      28.522  38.604  71.579  1.00  0.00           H   
ATOM   1940  HB3 PRO R 183      27.876  40.037  72.566  1.00  0.00           H   
ATOM   1941  HG2 PRO R 183      30.391  38.319  73.121  1.00  0.00           H   
ATOM   1942  HG3 PRO R 183      28.949  38.280  74.195  1.00  0.00           H   
ATOM   1943  HD2 PRO R 183      30.922  39.933  74.707  1.00  0.00           H   
ATOM   1944  HD3 PRO R 183      29.337  40.803  74.687  1.00  0.00           H   
ATOM   1945  N   ARG R 184      28.458  42.614  71.181  1.00  0.00           N   
ATOM   1946  CA  ARG R 184      27.902  43.697  70.481  1.00  0.00           C   
ATOM   1947  C   ARG R 184      28.881  44.333  69.598  1.00  0.00           C   
ATOM   1948  O   ARG R 184      28.557  44.748  68.446  1.00  0.00           O   
ATOM   1949  CB  ARG R 184      27.428  44.762  71.616  1.00  0.00           C   
ATOM   1950  CG  ARG R 184      27.196  46.224  71.161  1.00  0.00           C   
ATOM   1951  CD  ARG R 184      26.054  46.306  70.162  1.00  0.00           C   
ATOM   1952  NE  ARG R 184      25.839  47.786  69.816  1.00  0.00           N   
ATOM   1953  CZ  ARG R 184      24.819  48.434  69.321  1.00  0.00           C   
ATOM   1954  NH1 ARG R 184      23.700  47.788  69.018  1.00  0.00           N 1+
ATOM   1955  NH2 ARG R 184      24.816  49.731  69.225  1.00  0.00           N   
ATOM   1956  H   ARG R 184      28.302  42.597  72.165  1.00  0.00           H   
ATOM   1957  HA  ARG R 184      27.084  43.389  69.846  1.00  0.00           H   
ATOM   1958  HB2 ARG R 184      28.325  44.765  72.274  1.00  0.00           H   
ATOM   1959  HB3 ARG R 184      26.572  44.336  72.184  1.00  0.00           H   
ATOM   1960  HG2 ARG R 184      28.039  46.674  70.594  1.00  0.00           H   
ATOM   1961  HG3 ARG R 184      26.918  46.821  72.056  1.00  0.00           H   
ATOM   1962  HD2 ARG R 184      25.122  45.988  70.675  1.00  0.00           H   
ATOM   1963  HD3 ARG R 184      26.166  45.723  69.222  1.00  0.00           H   
ATOM   1964  HE  ARG R 184      26.614  48.412  69.900  1.00  0.00           H   
ATOM   1965 HH11 ARG R 184      23.725  46.800  69.171  1.00  0.00           H   
ATOM   1966 HH12 ARG R 184      22.776  48.169  69.047  1.00  0.00           H   
ATOM   1967 HH21 ARG R 184      25.361  50.206  69.916  1.00  0.00           H   
ATOM   1968 HH22 ARG R 184      23.983  50.148  68.863  1.00  0.00           H   
ATOM   1969  N   ASN R 185      30.153  44.573  69.993  1.00  0.00           N   
ATOM   1970  CA  ASN R 185      31.214  45.031  69.139  1.00  0.00           C   
ATOM   1971  C   ASN R 185      31.399  44.067  67.989  1.00  0.00           C   
ATOM   1972  O   ASN R 185      31.538  44.518  66.838  1.00  0.00           O   
ATOM   1973  CB  ASN R 185      32.600  45.225  69.898  1.00  0.00           C   
ATOM   1974  CG  ASN R 185      33.474  46.311  69.333  1.00  0.00           C   
ATOM   1975  ND2 ASN R 185      34.502  46.002  68.532  1.00  0.00           N   
ATOM   1976  OD1 ASN R 185      33.295  47.497  69.630  1.00  0.00           O   
ATOM   1977  H   ASN R 185      30.381  44.445  70.956  1.00  0.00           H   
ATOM   1978  HA  ASN R 185      30.954  45.971  68.676  1.00  0.00           H   
ATOM   1979  HB2 ASN R 185      33.142  44.286  70.143  1.00  0.00           H   
ATOM   1980  HB3 ASN R 185      32.362  45.568  70.927  1.00  0.00           H   
ATOM   1981 HD21 ASN R 185      35.001  46.794  68.180  1.00  0.00           H   
ATOM   1982 HD22 ASN R 185      34.523  45.113  68.074  1.00  0.00           H   
ATOM   1983  N   ALA R 186      31.364  42.735  68.349  1.00  0.00           N   
ATOM   1984  CA  ALA R 186      31.665  41.678  67.385  1.00  0.00           C   
ATOM   1985  C   ALA R 186      30.698  41.591  66.211  1.00  0.00           C   
ATOM   1986  O   ALA R 186      31.054  41.601  65.053  1.00  0.00           O   
ATOM   1987  CB  ALA R 186      31.854  40.306  68.020  1.00  0.00           C   
ATOM   1988  H   ALA R 186      31.273  42.408  69.286  1.00  0.00           H   
ATOM   1989  HA  ALA R 186      32.650  41.826  66.968  1.00  0.00           H   
ATOM   1990  HB1 ALA R 186      32.304  39.588  67.301  1.00  0.00           H   
ATOM   1991  HB2 ALA R 186      32.466  40.467  68.933  1.00  0.00           H   
ATOM   1992  HB3 ALA R 186      30.849  39.992  68.372  1.00  0.00           H   
ATOM   1993  N   LYS R 187      29.400  41.792  66.566  1.00  0.00           N   
ATOM   1994  CA  LYS R 187      28.184  41.930  65.694  1.00  0.00           C   
ATOM   1995  C   LYS R 187      28.307  43.155  64.769  1.00  0.00           C   
ATOM   1996  O   LYS R 187      27.814  43.083  63.654  1.00  0.00           O   
ATOM   1997  CB  LYS R 187      26.862  41.910  66.543  1.00  0.00           C   
ATOM   1998  CG  LYS R 187      26.456  40.556  67.212  1.00  0.00           C   
ATOM   1999  CD  LYS R 187      25.071  40.655  67.827  1.00  0.00           C   
ATOM   2000  CE  LYS R 187      25.038  41.369  69.168  1.00  0.00           C   
ATOM   2001  NZ  LYS R 187      23.760  41.165  69.761  1.00  0.00           N 1+
ATOM   2002  H   LYS R 187      29.170  41.905  67.529  1.00  0.00           H   
ATOM   2003  HA  LYS R 187      28.092  41.027  65.108  1.00  0.00           H   
ATOM   2004  HB2 LYS R 187      26.058  42.338  65.906  1.00  0.00           H   
ATOM   2005  HB3 LYS R 187      26.894  42.680  67.343  1.00  0.00           H   
ATOM   2006  HG2 LYS R 187      27.184  40.053  67.885  1.00  0.00           H   
ATOM   2007  HG3 LYS R 187      26.421  39.776  66.423  1.00  0.00           H   
ATOM   2008  HD2 LYS R 187      24.622  39.641  67.909  1.00  0.00           H   
ATOM   2009  HD3 LYS R 187      24.469  41.192  67.064  1.00  0.00           H   
ATOM   2010  HE2 LYS R 187      25.172  42.451  68.956  1.00  0.00           H   
ATOM   2011  HE3 LYS R 187      25.913  41.159  69.819  1.00  0.00           H   
ATOM   2012  HZ1 LYS R 187      23.087  41.657  69.138  1.00  0.00           H   
ATOM   2013  HZ2 LYS R 187      23.507  40.156  69.778  1.00  0.00           H   
ATOM   2014  HZ3 LYS R 187      23.698  41.569  70.717  1.00  0.00           H   
ATOM   2015  N   ILE R 188      28.786  44.268  65.344  1.00  0.00           N   
ATOM   2016  CA  ILE R 188      28.930  45.505  64.617  1.00  0.00           C   
ATOM   2017  C   ILE R 188      30.163  45.369  63.673  1.00  0.00           C   
ATOM   2018  O   ILE R 188      30.040  45.678  62.470  1.00  0.00           O   
ATOM   2019  CB  ILE R 188      29.193  46.724  65.601  1.00  0.00           C   
ATOM   2020  CG1 ILE R 188      27.922  47.273  66.358  1.00  0.00           C   
ATOM   2021  CG2 ILE R 188      29.872  47.972  64.919  1.00  0.00           C   
ATOM   2022  CD1 ILE R 188      27.211  48.478  65.760  1.00  0.00           C   
ATOM   2023  H   ILE R 188      29.084  44.180  66.291  1.00  0.00           H   
ATOM   2024  HA  ILE R 188      28.051  45.681  64.016  1.00  0.00           H   
ATOM   2025  HB  ILE R 188      29.952  46.303  66.295  1.00  0.00           H   
ATOM   2026 HG12 ILE R 188      28.351  47.398  67.374  1.00  0.00           H   
ATOM   2027 HG13 ILE R 188      27.138  46.501  66.513  1.00  0.00           H   
ATOM   2028 HG21 ILE R 188      29.953  48.804  65.651  1.00  0.00           H   
ATOM   2029 HG22 ILE R 188      30.877  47.688  64.540  1.00  0.00           H   
ATOM   2030 HG23 ILE R 188      29.294  48.468  64.110  1.00  0.00           H   
ATOM   2031 HD11 ILE R 188      26.874  48.233  64.730  1.00  0.00           H   
ATOM   2032 HD12 ILE R 188      26.351  48.704  66.426  1.00  0.00           H   
ATOM   2033 HD13 ILE R 188      27.807  49.416  65.756  1.00  0.00           H   
ATOM   2034  N   ILE R 189      31.234  44.834  64.143  1.00  0.00           N   
ATOM   2035  CA  ILE R 189      32.378  44.535  63.269  1.00  0.00           C   
ATOM   2036  C   ILE R 189      32.019  43.539  62.135  1.00  0.00           C   
ATOM   2037  O   ILE R 189      32.401  43.818  60.965  1.00  0.00           O   
ATOM   2038  CB  ILE R 189      33.574  44.119  64.040  1.00  0.00           C   
ATOM   2039  CG1 ILE R 189      34.373  45.221  64.770  1.00  0.00           C   
ATOM   2040  CG2 ILE R 189      34.564  43.528  63.013  1.00  0.00           C   
ATOM   2041  CD1 ILE R 189      35.098  46.217  63.889  1.00  0.00           C   
ATOM   2042  H   ILE R 189      31.402  44.553  65.084  1.00  0.00           H   
ATOM   2043  HA  ILE R 189      32.662  45.443  62.759  1.00  0.00           H   
ATOM   2044  HB  ILE R 189      33.237  43.439  64.852  1.00  0.00           H   
ATOM   2045 HG12 ILE R 189      35.127  44.808  65.474  1.00  0.00           H   
ATOM   2046 HG13 ILE R 189      33.771  45.774  65.522  1.00  0.00           H   
ATOM   2047 HG21 ILE R 189      35.503  43.241  63.532  1.00  0.00           H   
ATOM   2048 HG22 ILE R 189      34.205  42.548  62.633  1.00  0.00           H   
ATOM   2049 HG23 ILE R 189      34.897  44.196  62.189  1.00  0.00           H   
ATOM   2050 HD11 ILE R 189      35.911  45.891  63.206  1.00  0.00           H   
ATOM   2051 HD12 ILE R 189      34.464  46.755  63.151  1.00  0.00           H   
ATOM   2052 HD13 ILE R 189      35.458  47.034  64.550  1.00  0.00           H   
ATOM   2053  N   ASN R 190      31.239  42.451  62.331  1.00  0.00           N   
ATOM   2054  CA  ASN R 190      30.710  41.504  61.276  1.00  0.00           C   
ATOM   2055  C   ASN R 190      29.979  42.229  60.199  1.00  0.00           C   
ATOM   2056  O   ASN R 190      30.395  42.097  59.071  1.00  0.00           O   
ATOM   2057  CB  ASN R 190      29.760  40.424  61.862  1.00  0.00           C   
ATOM   2058  CG  ASN R 190      30.507  39.407  62.659  1.00  0.00           C   
ATOM   2059  ND2 ASN R 190      29.729  38.531  63.271  1.00  0.00           N   
ATOM   2060  OD1 ASN R 190      31.725  39.192  62.630  1.00  0.00           O   
ATOM   2061  H   ASN R 190      31.077  42.188  63.278  1.00  0.00           H   
ATOM   2062  HA  ASN R 190      31.568  41.022  60.833  1.00  0.00           H   
ATOM   2063  HB2 ASN R 190      29.267  39.898  61.017  1.00  0.00           H   
ATOM   2064  HB3 ASN R 190      28.957  40.977  62.393  1.00  0.00           H   
ATOM   2065 HD21 ASN R 190      30.255  37.804  63.713  1.00  0.00           H   
ATOM   2066 HD22 ASN R 190      28.731  38.588  63.300  1.00  0.00           H   
ATOM   2067  N   VAL R 191      29.037  43.101  60.507  1.00  0.00           N   
ATOM   2068  CA  VAL R 191      28.403  44.112  59.576  1.00  0.00           C   
ATOM   2069  C   VAL R 191      29.316  45.091  58.914  1.00  0.00           C   
ATOM   2070  O   VAL R 191      29.249  45.196  57.687  1.00  0.00           O   
ATOM   2071  CB  VAL R 191      27.308  44.901  60.387  1.00  0.00           C   
ATOM   2072  CG1 VAL R 191      26.775  46.119  59.518  1.00  0.00           C   
ATOM   2073  CG2 VAL R 191      26.184  43.947  60.742  1.00  0.00           C   
ATOM   2074  H   VAL R 191      28.705  43.073  61.447  1.00  0.00           H   
ATOM   2075  HA  VAL R 191      27.926  43.593  58.756  1.00  0.00           H   
ATOM   2076  HB  VAL R 191      27.786  45.338  61.289  1.00  0.00           H   
ATOM   2077 HG11 VAL R 191      27.429  47.017  59.565  1.00  0.00           H   
ATOM   2078 HG12 VAL R 191      26.850  45.891  58.433  1.00  0.00           H   
ATOM   2079 HG13 VAL R 191      25.761  46.419  59.855  1.00  0.00           H   
ATOM   2080 HG21 VAL R 191      25.279  44.391  61.208  1.00  0.00           H   
ATOM   2081 HG22 VAL R 191      25.857  43.412  59.825  1.00  0.00           H   
ATOM   2082 HG23 VAL R 191      26.543  43.134  61.410  1.00  0.00           H   
ATOM   2083  N   CYS R 192      30.327  45.629  59.614  1.00  0.00           N   
ATOM   2084  CA  CYS R 192      31.479  46.362  59.090  1.00  0.00           C   
ATOM   2085  C   CYS R 192      32.229  45.638  58.029  1.00  0.00           C   
ATOM   2086  O   CYS R 192      32.355  46.088  56.920  1.00  0.00           O   
ATOM   2087  CB  CYS R 192      32.422  46.909  60.124  1.00  0.00           C   
ATOM   2088  SG  CYS R 192      31.690  48.164  61.216  1.00  0.00           S   
ATOM   2089  H   CYS R 192      30.259  45.405  60.583  1.00  0.00           H   
ATOM   2090  HA  CYS R 192      31.093  47.218  58.558  1.00  0.00           H   
ATOM   2091  HB2 CYS R 192      33.314  47.322  59.608  1.00  0.00           H   
ATOM   2092  HB3 CYS R 192      32.893  46.048  60.647  1.00  0.00           H   
ATOM   2093  HG  CYS R 192      31.108  47.340  62.075  1.00  0.00           H   
ATOM   2094  N   ASN R 193      32.648  44.333  58.252  1.00  0.00           N   
ATOM   2095  CA  ASN R 193      33.445  43.457  57.332  1.00  0.00           C   
ATOM   2096  C   ASN R 193      32.533  43.008  56.153  1.00  0.00           C   
ATOM   2097  O   ASN R 193      33.032  42.930  55.040  1.00  0.00           O   
ATOM   2098  CB  ASN R 193      33.883  42.282  58.225  1.00  0.00           C   
ATOM   2099  CG  ASN R 193      35.114  42.663  59.089  1.00  0.00           C   
ATOM   2100  ND2 ASN R 193      35.469  41.875  60.109  1.00  0.00           N   
ATOM   2101  OD1 ASN R 193      35.686  43.716  58.845  1.00  0.00           O   
ATOM   2102  H   ASN R 193      32.505  43.962  59.166  1.00  0.00           H   
ATOM   2103  HA  ASN R 193      34.325  43.857  56.850  1.00  0.00           H   
ATOM   2104  HB2 ASN R 193      34.057  41.413  57.555  1.00  0.00           H   
ATOM   2105  HB3 ASN R 193      33.057  41.960  58.893  1.00  0.00           H   
ATOM   2106 HD21 ASN R 193      34.907  41.089  60.368  1.00  0.00           H   
ATOM   2107 HD22 ASN R 193      36.132  42.245  60.760  1.00  0.00           H   
ATOM   2108  N   TRP R 194      31.186  42.959  56.401  1.00  0.00           N   
ATOM   2109  CA  TRP R 194      30.212  42.774  55.340  1.00  0.00           C   
ATOM   2110  C   TRP R 194      30.064  43.920  54.454  1.00  0.00           C   
ATOM   2111  O   TRP R 194      30.007  43.743  53.186  1.00  0.00           O   
ATOM   2112  CB  TRP R 194      28.796  42.309  55.819  1.00  0.00           C   
ATOM   2113  CG  TRP R 194      28.717  40.875  56.041  1.00  0.00           C   
ATOM   2114  CD1 TRP R 194      28.598  40.377  57.260  1.00  0.00           C   
ATOM   2115  CD2 TRP R 194      28.810  39.730  55.105  1.00  0.00           C   
ATOM   2116  CE2 TRP R 194      28.850  38.570  55.843  1.00  0.00           C   
ATOM   2117  CE3 TRP R 194      28.777  39.622  53.706  1.00  0.00           C   
ATOM   2118  NE1 TRP R 194      28.766  38.988  57.097  1.00  0.00           N   
ATOM   2119  CZ2 TRP R 194      29.112  37.276  55.255  1.00  0.00           C   
ATOM   2120  CZ3 TRP R 194      28.972  38.412  53.068  1.00  0.00           C   
ATOM   2121  CH2 TRP R 194      29.037  37.236  53.844  1.00  0.00           C   
ATOM   2122  H   TRP R 194      30.823  42.979  57.330  1.00  0.00           H   
ATOM   2123  HA  TRP R 194      30.583  41.961  54.735  1.00  0.00           H   
ATOM   2124  HB2 TRP R 194      28.030  42.497  55.038  1.00  0.00           H   
ATOM   2125  HB3 TRP R 194      28.526  42.985  56.659  1.00  0.00           H   
ATOM   2126  HD1 TRP R 194      28.479  40.935  58.177  1.00  0.00           H   
ATOM   2127  HE1 TRP R 194      28.913  38.338  57.809  1.00  0.00           H   
ATOM   2128  HE3 TRP R 194      28.774  40.542  53.139  1.00  0.00           H   
ATOM   2129  HZ2 TRP R 194      29.030  36.316  55.743  1.00  0.00           H   
ATOM   2130  HZ3 TRP R 194      28.707  38.308  52.026  1.00  0.00           H   
ATOM   2131  HH2 TRP R 194      28.946  36.268  53.374  1.00  0.00           H   
ATOM   2132  N   ILE R 195      30.016  45.094  54.956  1.00  0.00           N   
ATOM   2133  CA  ILE R 195      30.017  46.383  54.227  1.00  0.00           C   
ATOM   2134  C   ILE R 195      31.192  46.539  53.325  1.00  0.00           C   
ATOM   2135  O   ILE R 195      31.046  46.838  52.137  1.00  0.00           O   
ATOM   2136  CB  ILE R 195      29.644  47.493  55.269  1.00  0.00           C   
ATOM   2137  CG1 ILE R 195      28.105  47.278  55.537  1.00  0.00           C   
ATOM   2138  CG2 ILE R 195      29.988  48.912  54.636  1.00  0.00           C   
ATOM   2139  CD1 ILE R 195      27.156  47.645  54.408  1.00  0.00           C   
ATOM   2140  H   ILE R 195      29.977  45.239  55.941  1.00  0.00           H   
ATOM   2141  HA  ILE R 195      29.244  46.355  53.474  1.00  0.00           H   
ATOM   2142  HB  ILE R 195      30.250  47.244  56.166  1.00  0.00           H   
ATOM   2143 HG12 ILE R 195      27.759  47.883  56.403  1.00  0.00           H   
ATOM   2144 HG13 ILE R 195      27.886  46.249  55.896  1.00  0.00           H   
ATOM   2145 HG21 ILE R 195      31.070  49.159  54.593  1.00  0.00           H   
ATOM   2146 HG22 ILE R 195      29.521  49.018  53.634  1.00  0.00           H   
ATOM   2147 HG23 ILE R 195      29.610  49.689  55.336  1.00  0.00           H   
ATOM   2148 HD11 ILE R 195      27.470  47.339  53.387  1.00  0.00           H   
ATOM   2149 HD12 ILE R 195      26.178  47.179  54.657  1.00  0.00           H   
ATOM   2150 HD13 ILE R 195      27.124  48.754  54.459  1.00  0.00           H   
ATOM   2151  N   LEU R 196      32.410  46.280  53.858  1.00  0.00           N   
ATOM   2152  CA  LEU R 196      33.620  46.327  53.024  1.00  0.00           C   
ATOM   2153  C   LEU R 196      33.618  45.339  51.911  1.00  0.00           C   
ATOM   2154  O   LEU R 196      33.916  45.634  50.767  1.00  0.00           O   
ATOM   2155  CB  LEU R 196      34.817  46.076  53.939  1.00  0.00           C   
ATOM   2156  CG  LEU R 196      35.195  47.223  54.948  1.00  0.00           C   
ATOM   2157  CD1 LEU R 196      35.992  46.660  56.143  1.00  0.00           C   
ATOM   2158  CD2 LEU R 196      36.003  48.340  54.324  1.00  0.00           C   
ATOM   2159  H   LEU R 196      32.471  46.100  54.836  1.00  0.00           H   
ATOM   2160  HA  LEU R 196      33.722  47.321  52.614  1.00  0.00           H   
ATOM   2161  HB2 LEU R 196      35.699  45.911  53.283  1.00  0.00           H   
ATOM   2162  HB3 LEU R 196      34.653  45.160  54.546  1.00  0.00           H   
ATOM   2163  HG  LEU R 196      34.209  47.587  55.308  1.00  0.00           H   
ATOM   2164 HD11 LEU R 196      35.987  47.484  56.888  1.00  0.00           H   
ATOM   2165 HD12 LEU R 196      35.507  45.783  56.623  1.00  0.00           H   
ATOM   2166 HD13 LEU R 196      37.065  46.434  55.961  1.00  0.00           H   
ATOM   2167 HD21 LEU R 196      36.364  49.213  54.909  1.00  0.00           H   
ATOM   2168 HD22 LEU R 196      36.877  47.893  53.803  1.00  0.00           H   
ATOM   2169 HD23 LEU R 196      35.386  48.687  53.467  1.00  0.00           H   
ATOM   2170  N   SER R 197      33.206  44.018  52.228  1.00  0.00           N   
ATOM   2171  CA  SER R 197      33.212  42.938  51.234  1.00  0.00           C   
ATOM   2172  C   SER R 197      32.140  43.179  50.112  1.00  0.00           C   
ATOM   2173  O   SER R 197      32.337  42.926  48.899  1.00  0.00           O   
ATOM   2174  CB  SER R 197      32.993  41.592  51.962  1.00  0.00           C   
ATOM   2175  OG  SER R 197      32.828  40.555  50.986  1.00  0.00           O   
ATOM   2176  H   SER R 197      33.113  43.793  53.195  1.00  0.00           H   
ATOM   2177  HA  SER R 197      34.135  42.845  50.680  1.00  0.00           H   
ATOM   2178  HB2 SER R 197      32.096  41.626  52.617  1.00  0.00           H   
ATOM   2179  HB3 SER R 197      33.858  41.435  52.640  1.00  0.00           H   
ATOM   2180  HG  SER R 197      32.633  39.749  51.471  1.00  0.00           H   
ATOM   2181  N   SER R 198      31.047  43.860  50.482  1.00  0.00           N   
ATOM   2182  CA  SER R 198      30.066  44.415  49.571  1.00  0.00           C   
ATOM   2183  C   SER R 198      30.504  45.453  48.674  1.00  0.00           C   
ATOM   2184  O   SER R 198      29.963  45.455  47.589  1.00  0.00           O   
ATOM   2185  CB  SER R 198      28.788  44.848  50.396  1.00  0.00           C   
ATOM   2186  OG  SER R 198      28.086  43.924  51.267  1.00  0.00           O   
ATOM   2187  H   SER R 198      30.922  44.152  51.427  1.00  0.00           H   
ATOM   2188  HA  SER R 198      29.735  43.629  48.908  1.00  0.00           H   
ATOM   2189  HB2 SER R 198      28.238  45.342  49.568  1.00  0.00           H   
ATOM   2190  HB3 SER R 198      29.138  45.662  51.066  1.00  0.00           H   
ATOM   2191  HG  SER R 198      28.568  43.952  52.097  1.00  0.00           H   
ATOM   2192  N   ALA R 199      31.494  46.325  49.033  1.00  0.00           N   
ATOM   2193  CA  ALA R 199      32.063  47.458  48.207  1.00  0.00           C   
ATOM   2194  C   ALA R 199      32.796  46.930  46.958  1.00  0.00           C   
ATOM   2195  O   ALA R 199      32.665  47.532  45.949  1.00  0.00           O   
ATOM   2196  CB  ALA R 199      32.973  48.342  49.125  1.00  0.00           C   
ATOM   2197  H   ALA R 199      31.888  46.372  49.948  1.00  0.00           H   
ATOM   2198  HA  ALA R 199      31.269  48.073  47.812  1.00  0.00           H   
ATOM   2199  HB1 ALA R 199      32.973  49.447  49.007  1.00  0.00           H   
ATOM   2200  HB2 ALA R 199      32.743  48.208  50.204  1.00  0.00           H   
ATOM   2201  HB3 ALA R 199      34.043  48.081  48.980  1.00  0.00           H   
ATOM   2202  N   ILE R 200      33.495  45.792  47.105  1.00  0.00           N   
ATOM   2203  CA  ILE R 200      34.097  45.080  46.002  1.00  0.00           C   
ATOM   2204  C   ILE R 200      33.126  44.061  45.366  1.00  0.00           C   
ATOM   2205  O   ILE R 200      33.299  43.787  44.164  1.00  0.00           O   
ATOM   2206  CB  ILE R 200      35.437  44.454  46.474  1.00  0.00           C   
ATOM   2207  CG1 ILE R 200      36.205  43.738  45.405  1.00  0.00           C   
ATOM   2208  CG2 ILE R 200      35.349  43.704  47.895  1.00  0.00           C   
ATOM   2209  CD1 ILE R 200      36.573  44.584  44.158  1.00  0.00           C   
ATOM   2210  H   ILE R 200      33.628  45.378  48.001  1.00  0.00           H   
ATOM   2211  HA  ILE R 200      34.398  45.819  45.274  1.00  0.00           H   
ATOM   2212  HB  ILE R 200      36.053  45.366  46.631  1.00  0.00           H   
ATOM   2213 HG12 ILE R 200      35.543  42.921  45.045  1.00  0.00           H   
ATOM   2214 HG13 ILE R 200      37.085  43.266  45.892  1.00  0.00           H   
ATOM   2215 HG21 ILE R 200      34.836  42.731  47.741  1.00  0.00           H   
ATOM   2216 HG22 ILE R 200      36.378  43.414  48.199  1.00  0.00           H   
ATOM   2217 HG23 ILE R 200      34.892  44.386  48.645  1.00  0.00           H   
ATOM   2218 HD11 ILE R 200      35.661  44.944  43.635  1.00  0.00           H   
ATOM   2219 HD12 ILE R 200      37.105  45.521  44.433  1.00  0.00           H   
ATOM   2220 HD13 ILE R 200      37.065  43.987  43.361  1.00  0.00           H   
ATOM   2221  N   GLY R 201      31.999  43.712  46.120  1.00  0.00           N   
ATOM   2222  CA  GLY R 201      30.981  42.926  45.531  1.00  0.00           C   
ATOM   2223  C   GLY R 201      30.092  43.630  44.463  1.00  0.00           C   
ATOM   2224  O   GLY R 201      29.863  43.124  43.400  1.00  0.00           O   
ATOM   2225  H   GLY R 201      31.879  43.973  47.075  1.00  0.00           H   
ATOM   2226  HA2 GLY R 201      30.410  42.396  46.278  1.00  0.00           H   
ATOM   2227  HA3 GLY R 201      31.447  42.137  44.961  1.00  0.00           H   
ATOM   2228  N   LEU R 202      29.663  44.880  44.616  1.00  0.00           N   
ATOM   2229  CA  LEU R 202      28.703  45.586  43.649  1.00  0.00           C   
ATOM   2230  C   LEU R 202      29.276  45.626  42.217  1.00  0.00           C   
ATOM   2231  O   LEU R 202      28.509  45.269  41.333  1.00  0.00           O   
ATOM   2232  CB  LEU R 202      28.395  46.983  44.082  1.00  0.00           C   
ATOM   2233  CG  LEU R 202      27.665  47.101  45.433  1.00  0.00           C   
ATOM   2234  CD1 LEU R 202      26.606  48.193  45.467  1.00  0.00           C   
ATOM   2235  CD2 LEU R 202      26.896  45.855  45.916  1.00  0.00           C   
ATOM   2236  H   LEU R 202      29.820  45.316  45.498  1.00  0.00           H   
ATOM   2237  HA  LEU R 202      27.774  45.039  43.590  1.00  0.00           H   
ATOM   2238  HB2 LEU R 202      27.745  47.333  43.251  1.00  0.00           H   
ATOM   2239  HB3 LEU R 202      29.288  47.634  44.201  1.00  0.00           H   
ATOM   2240  HG  LEU R 202      28.489  47.256  46.161  1.00  0.00           H   
ATOM   2241 HD11 LEU R 202      25.709  47.976  44.848  1.00  0.00           H   
ATOM   2242 HD12 LEU R 202      26.295  48.380  46.517  1.00  0.00           H   
ATOM   2243 HD13 LEU R 202      27.030  49.106  44.996  1.00  0.00           H   
ATOM   2244 HD21 LEU R 202      26.502  46.025  46.941  1.00  0.00           H   
ATOM   2245 HD22 LEU R 202      26.072  45.554  45.235  1.00  0.00           H   
ATOM   2246 HD23 LEU R 202      27.581  44.980  45.934  1.00  0.00           H   
ATOM   2247  N   PRO R 203      30.572  45.999  41.895  1.00  0.00           N   
ATOM   2248  CA  PRO R 203      30.982  46.038  40.447  1.00  0.00           C   
ATOM   2249  C   PRO R 203      31.008  44.667  39.905  1.00  0.00           C   
ATOM   2250  O   PRO R 203      30.649  44.427  38.722  1.00  0.00           O   
ATOM   2251  CB  PRO R 203      32.354  46.793  40.488  1.00  0.00           C   
ATOM   2252  CG  PRO R 203      32.843  46.768  41.945  1.00  0.00           C   
ATOM   2253  CD  PRO R 203      31.516  46.677  42.760  1.00  0.00           C   
ATOM   2254  HA  PRO R 203      30.293  46.601  39.833  1.00  0.00           H   
ATOM   2255  HB2 PRO R 203      32.232  47.826  40.096  1.00  0.00           H   
ATOM   2256  HB3 PRO R 203      33.083  46.314  39.801  1.00  0.00           H   
ATOM   2257  HG2 PRO R 203      33.561  47.507  42.359  1.00  0.00           H   
ATOM   2258  HG3 PRO R 203      33.523  45.914  42.147  1.00  0.00           H   
ATOM   2259  HD2 PRO R 203      31.160  47.716  42.932  1.00  0.00           H   
ATOM   2260  HD3 PRO R 203      31.660  46.150  43.727  1.00  0.00           H   
ATOM   2261  N   VAL R 204      31.334  43.597  40.717  1.00  0.00           N   
ATOM   2262  CA  VAL R 204      31.219  42.188  40.318  1.00  0.00           C   
ATOM   2263  C   VAL R 204      29.905  41.747  39.864  1.00  0.00           C   
ATOM   2264  O   VAL R 204      29.866  41.136  38.806  1.00  0.00           O   
ATOM   2265  CB  VAL R 204      31.959  41.447  41.431  1.00  0.00           C   
ATOM   2266  CG1 VAL R 204      31.643  39.887  41.362  1.00  0.00           C   
ATOM   2267  CG2 VAL R 204      33.522  41.650  41.185  1.00  0.00           C   
ATOM   2268  H   VAL R 204      31.543  43.755  41.679  1.00  0.00           H   
ATOM   2269  HA  VAL R 204      31.799  42.129  39.409  1.00  0.00           H   
ATOM   2270  HB  VAL R 204      31.699  41.931  42.396  1.00  0.00           H   
ATOM   2271 HG11 VAL R 204      32.374  39.326  41.985  1.00  0.00           H   
ATOM   2272 HG12 VAL R 204      30.644  39.656  41.788  1.00  0.00           H   
ATOM   2273 HG13 VAL R 204      31.761  39.394  40.374  1.00  0.00           H   
ATOM   2274 HG21 VAL R 204      33.837  41.130  40.256  1.00  0.00           H   
ATOM   2275 HG22 VAL R 204      33.831  42.716  41.130  1.00  0.00           H   
ATOM   2276 HG23 VAL R 204      34.139  41.081  41.914  1.00  0.00           H   
ATOM   2277  N   MET R 205      28.828  42.109  40.537  1.00  0.00           N   
ATOM   2278  CA  MET R 205      27.519  41.800  40.109  1.00  0.00           C   
ATOM   2279  C   MET R 205      26.956  42.580  39.016  1.00  0.00           C   
ATOM   2280  O   MET R 205      26.114  42.078  38.271  1.00  0.00           O   
ATOM   2281  CB  MET R 205      26.571  41.997  41.305  1.00  0.00           C   
ATOM   2282  CG  MET R 205      26.762  40.782  42.283  1.00  0.00           C   
ATOM   2283  SD  MET R 205      25.633  40.884  43.713  1.00  0.00           S   
ATOM   2284  CE  MET R 205      26.497  42.193  44.632  1.00  0.00           C   
ATOM   2285  H   MET R 205      28.871  42.706  41.335  1.00  0.00           H   
ATOM   2286  HA  MET R 205      27.470  40.773  39.779  1.00  0.00           H   
ATOM   2287  HB2 MET R 205      25.512  42.136  41.000  1.00  0.00           H   
ATOM   2288  HB3 MET R 205      26.933  42.924  41.799  1.00  0.00           H   
ATOM   2289  HG2 MET R 205      27.796  40.928  42.662  1.00  0.00           H   
ATOM   2290  HG3 MET R 205      26.642  39.805  41.767  1.00  0.00           H   
ATOM   2291  HE1 MET R 205      26.312  42.087  45.722  1.00  0.00           H   
ATOM   2292  HE2 MET R 205      27.590  42.058  44.490  1.00  0.00           H   
ATOM   2293  HE3 MET R 205      26.296  43.226  44.271  1.00  0.00           H   
ATOM   2294  N   PHE R 206      27.232  43.835  38.843  1.00  0.00           N   
ATOM   2295  CA  PHE R 206      26.935  44.523  37.625  1.00  0.00           C   
ATOM   2296  C   PHE R 206      27.561  43.861  36.433  1.00  0.00           C   
ATOM   2297  O   PHE R 206      26.885  43.558  35.480  1.00  0.00           O   
ATOM   2298  CB  PHE R 206      27.393  46.007  37.881  1.00  0.00           C   
ATOM   2299  CG  PHE R 206      27.084  46.856  36.646  1.00  0.00           C   
ATOM   2300  CD1 PHE R 206      25.796  47.251  36.326  1.00  0.00           C   
ATOM   2301  CD2 PHE R 206      28.155  47.155  35.767  1.00  0.00           C   
ATOM   2302  CE1 PHE R 206      25.636  48.076  35.143  1.00  0.00           C   
ATOM   2303  CE2 PHE R 206      28.035  47.917  34.622  1.00  0.00           C   
ATOM   2304  CZ  PHE R 206      26.725  48.407  34.326  1.00  0.00           C   
ATOM   2305  H   PHE R 206      27.897  44.154  39.513  1.00  0.00           H   
ATOM   2306  HA  PHE R 206      25.866  44.533  37.471  1.00  0.00           H   
ATOM   2307  HB2 PHE R 206      28.478  46.081  38.105  1.00  0.00           H   
ATOM   2308  HB3 PHE R 206      26.786  46.349  38.746  1.00  0.00           H   
ATOM   2309  HD1 PHE R 206      24.942  46.943  36.910  1.00  0.00           H   
ATOM   2310  HD2 PHE R 206      29.183  46.879  35.950  1.00  0.00           H   
ATOM   2311  HE1 PHE R 206      24.641  48.480  35.024  1.00  0.00           H   
ATOM   2312  HE2 PHE R 206      28.896  48.182  34.027  1.00  0.00           H   
ATOM   2313  HZ  PHE R 206      26.585  49.108  33.516  1.00  0.00           H   
ATOM   2314  N   MET R 207      28.874  43.636  36.459  1.00  0.00           N   
ATOM   2315  CA  MET R 207      29.604  43.043  35.378  1.00  0.00           C   
ATOM   2316  C   MET R 207      29.282  41.617  35.010  1.00  0.00           C   
ATOM   2317  O   MET R 207      29.118  41.259  33.847  1.00  0.00           O   
ATOM   2318  CB  MET R 207      31.093  43.366  35.465  1.00  0.00           C   
ATOM   2319  CG  MET R 207      31.515  44.797  35.220  1.00  0.00           C   
ATOM   2320  SD  MET R 207      33.356  45.064  35.232  1.00  0.00           S   
ATOM   2321  CE  MET R 207      33.536  44.998  37.028  1.00  0.00           C   
ATOM   2322  H   MET R 207      29.376  43.853  37.292  1.00  0.00           H   
ATOM   2323  HA  MET R 207      29.228  43.615  34.542  1.00  0.00           H   
ATOM   2324  HB2 MET R 207      31.674  42.771  34.729  1.00  0.00           H   
ATOM   2325  HB3 MET R 207      31.463  43.077  36.472  1.00  0.00           H   
ATOM   2326  HG2 MET R 207      31.090  45.410  36.042  1.00  0.00           H   
ATOM   2327  HG3 MET R 207      31.023  45.158  34.291  1.00  0.00           H   
ATOM   2328  HE1 MET R 207      33.501  43.965  37.436  1.00  0.00           H   
ATOM   2329  HE2 MET R 207      34.569  45.307  37.293  1.00  0.00           H   
ATOM   2330  HE3 MET R 207      32.785  45.533  37.649  1.00  0.00           H   
ATOM   2331  N   ALA R 208      29.220  40.608  35.970  1.00  0.00           N   
ATOM   2332  CA  ALA R 208      29.067  39.183  35.722  1.00  0.00           C   
ATOM   2333  C   ALA R 208      27.798  38.725  34.937  1.00  0.00           C   
ATOM   2334  O   ALA R 208      26.700  39.207  35.153  1.00  0.00           O   
ATOM   2335  CB  ALA R 208      29.349  38.227  36.939  1.00  0.00           C   
ATOM   2336  H   ALA R 208      29.514  40.867  36.888  1.00  0.00           H   
ATOM   2337  HA  ALA R 208      29.888  39.049  35.033  1.00  0.00           H   
ATOM   2338  HB1 ALA R 208      29.183  37.168  36.650  1.00  0.00           H   
ATOM   2339  HB2 ALA R 208      30.372  38.372  37.347  1.00  0.00           H   
ATOM   2340  HB3 ALA R 208      28.705  38.362  37.835  1.00  0.00           H   
ATOM   2341  N   THR R 209      27.892  37.682  34.026  1.00  0.00           N   
ATOM   2342  CA  THR R 209      26.766  37.464  33.091  1.00  0.00           C   
ATOM   2343  C   THR R 209      27.158  36.250  32.263  1.00  0.00           C   
ATOM   2344  O   THR R 209      28.126  35.602  32.531  1.00  0.00           O   
ATOM   2345  CB  THR R 209      26.349  38.682  32.204  1.00  0.00           C   
ATOM   2346  CG2 THR R 209      27.372  39.090  31.165  1.00  0.00           C   
ATOM   2347  OG1 THR R 209      25.050  38.461  31.624  1.00  0.00           O   
ATOM   2348  H   THR R 209      28.711  37.117  33.971  1.00  0.00           H   
ATOM   2349  HA  THR R 209      25.926  37.227  33.728  1.00  0.00           H   
ATOM   2350  HB  THR R 209      26.235  39.578  32.851  1.00  0.00           H   
ATOM   2351  HG1 THR R 209      24.471  39.079  32.077  1.00  0.00           H   
ATOM   2352 HG21 THR R 209      28.322  39.472  31.599  1.00  0.00           H   
ATOM   2353 HG22 THR R 209      27.604  38.348  30.371  1.00  0.00           H   
ATOM   2354 HG23 THR R 209      26.877  39.971  30.703  1.00  0.00           H   
ATOM   2355  N   THR R 210      26.317  35.867  31.275  1.00  0.00           N   
ATOM   2356  CA  THR R 210      26.640  34.725  30.479  1.00  0.00           C   
ATOM   2357  C   THR R 210      27.469  35.057  29.254  1.00  0.00           C   
ATOM   2358  O   THR R 210      27.372  36.187  28.799  1.00  0.00           O   
ATOM   2359  CB  THR R 210      25.385  33.876  30.045  1.00  0.00           C   
ATOM   2360  CG2 THR R 210      25.382  32.593  30.965  1.00  0.00           C   
ATOM   2361  OG1 THR R 210      24.108  34.520  30.229  1.00  0.00           O   
ATOM   2362  H   THR R 210      25.488  36.391  31.094  1.00  0.00           H   
ATOM   2363  HA  THR R 210      27.341  34.178  31.093  1.00  0.00           H   
ATOM   2364  HB  THR R 210      25.314  33.533  28.990  1.00  0.00           H   
ATOM   2365  HG1 THR R 210      23.474  33.869  29.919  1.00  0.00           H   
ATOM   2366 HG21 THR R 210      26.217  31.886  30.779  1.00  0.00           H   
ATOM   2367 HG22 THR R 210      25.579  32.947  31.999  1.00  0.00           H   
ATOM   2368 HG23 THR R 210      24.397  32.119  30.767  1.00  0.00           H   
ATOM   2369  N   LYS R 211      28.302  34.129  28.816  1.00  0.00           N   
ATOM   2370  CA  LYS R 211      29.069  34.324  27.581  1.00  0.00           C   
ATOM   2371  C   LYS R 211      28.853  33.077  26.678  1.00  0.00           C   
ATOM   2372  O   LYS R 211      29.017  31.967  27.146  1.00  0.00           O   
ATOM   2373  CB  LYS R 211      30.514  34.861  27.841  1.00  0.00           C   
ATOM   2374  CG  LYS R 211      31.302  35.155  26.576  1.00  0.00           C   
ATOM   2375  CD  LYS R 211      30.982  36.482  25.953  1.00  0.00           C   
ATOM   2376  CE  LYS R 211      31.173  37.695  26.883  1.00  0.00           C   
ATOM   2377  NZ  LYS R 211      30.639  38.944  26.160  1.00  0.00           N 1+
ATOM   2378  H   LYS R 211      28.398  33.236  29.248  1.00  0.00           H   
ATOM   2379  HA  LYS R 211      28.633  35.189  27.102  1.00  0.00           H   
ATOM   2380  HB2 LYS R 211      30.907  34.025  28.459  1.00  0.00           H   
ATOM   2381  HB3 LYS R 211      30.334  35.771  28.453  1.00  0.00           H   
ATOM   2382  HG2 LYS R 211      31.413  34.340  25.828  1.00  0.00           H   
ATOM   2383  HG3 LYS R 211      32.333  35.358  26.936  1.00  0.00           H   
ATOM   2384  HD2 LYS R 211      30.009  36.332  25.440  1.00  0.00           H   
ATOM   2385  HD3 LYS R 211      31.630  36.595  25.058  1.00  0.00           H   
ATOM   2386  HE2 LYS R 211      32.250  37.905  27.059  1.00  0.00           H   
ATOM   2387  HE3 LYS R 211      30.634  37.723  27.853  1.00  0.00           H   
ATOM   2388  HZ1 LYS R 211      30.927  39.767  26.727  1.00  0.00           H   
ATOM   2389  HZ2 LYS R 211      31.007  38.960  25.188  1.00  0.00           H   
ATOM   2390  HZ3 LYS R 211      29.604  39.031  26.108  1.00  0.00           H   
ATOM   2391  N   TYR R 212      28.487  33.193  25.385  1.00  0.00           N   
ATOM   2392  CA  TYR R 212      28.246  32.091  24.407  1.00  0.00           C   
ATOM   2393  C   TYR R 212      29.504  31.353  23.934  1.00  0.00           C   
ATOM   2394  O   TYR R 212      30.370  32.044  23.373  1.00  0.00           O   
ATOM   2395  CB  TYR R 212      27.421  32.656  23.204  1.00  0.00           C   
ATOM   2396  CG  TYR R 212      27.132  31.651  22.156  1.00  0.00           C   
ATOM   2397  CD1 TYR R 212      27.488  31.947  20.839  1.00  0.00           C   
ATOM   2398  CD2 TYR R 212      26.440  30.454  22.470  1.00  0.00           C   
ATOM   2399  CE1 TYR R 212      27.189  30.936  19.847  1.00  0.00           C   
ATOM   2400  CE2 TYR R 212      26.162  29.535  21.422  1.00  0.00           C   
ATOM   2401  CZ  TYR R 212      26.499  29.781  20.126  1.00  0.00           C   
ATOM   2402  OH  TYR R 212      26.194  28.817  19.141  1.00  0.00           O   
ATOM   2403  H   TYR R 212      28.184  34.088  25.067  1.00  0.00           H   
ATOM   2404  HA  TYR R 212      27.625  31.349  24.886  1.00  0.00           H   
ATOM   2405  HB2 TYR R 212      27.828  33.588  22.755  1.00  0.00           H   
ATOM   2406  HB3 TYR R 212      26.446  32.959  23.639  1.00  0.00           H   
ATOM   2407  HD1 TYR R 212      27.868  32.935  20.626  1.00  0.00           H   
ATOM   2408  HD2 TYR R 212      26.082  30.278  23.474  1.00  0.00           H   
ATOM   2409  HE1 TYR R 212      27.404  31.076  18.799  1.00  0.00           H   
ATOM   2410  HE2 TYR R 212      25.642  28.629  21.697  1.00  0.00           H   
ATOM   2411  HH  TYR R 212      26.137  29.200  18.263  1.00  0.00           H   
ATOM   2412  N   ARG R 213      29.577  29.996  24.078  1.00  0.00           N   
ATOM   2413  CA  ARG R 213      30.846  29.348  23.705  1.00  0.00           C   
ATOM   2414  C   ARG R 213      30.495  28.286  22.683  1.00  0.00           C   
ATOM   2415  O   ARG R 213      30.825  27.151  22.804  1.00  0.00           O   
ATOM   2416  CB  ARG R 213      31.545  28.664  24.949  1.00  0.00           C   
ATOM   2417  CG  ARG R 213      31.821  29.699  26.162  1.00  0.00           C   
ATOM   2418  CD  ARG R 213      32.715  30.866  25.817  1.00  0.00           C   
ATOM   2419  NE  ARG R 213      33.134  31.429  27.154  1.00  0.00           N   
ATOM   2420  CZ  ARG R 213      34.003  32.435  27.263  1.00  0.00           C   
ATOM   2421  NH1 ARG R 213      34.395  33.117  26.277  1.00  0.00           N 1+
ATOM   2422  NH2 ARG R 213      34.284  32.788  28.537  1.00  0.00           N   
ATOM   2423  H   ARG R 213      28.873  29.535  24.610  1.00  0.00           H   
ATOM   2424  HA  ARG R 213      31.596  30.038  23.349  1.00  0.00           H   
ATOM   2425  HB2 ARG R 213      32.547  28.282  24.659  1.00  0.00           H   
ATOM   2426  HB3 ARG R 213      30.952  27.813  25.348  1.00  0.00           H   
ATOM   2427  HG2 ARG R 213      32.310  29.120  26.973  1.00  0.00           H   
ATOM   2428  HG3 ARG R 213      30.815  29.964  26.553  1.00  0.00           H   
ATOM   2429  HD2 ARG R 213      32.159  31.652  25.261  1.00  0.00           H   
ATOM   2430  HD3 ARG R 213      33.680  30.582  25.348  1.00  0.00           H   
ATOM   2431  HE  ARG R 213      32.646  31.172  27.988  1.00  0.00           H   
ATOM   2432 HH11 ARG R 213      34.241  32.696  25.383  1.00  0.00           H   
ATOM   2433 HH12 ARG R 213      35.247  33.628  26.394  1.00  0.00           H   
ATOM   2434 HH21 ARG R 213      33.911  32.268  29.305  1.00  0.00           H   
ATOM   2435 HH22 ARG R 213      34.887  33.569  28.705  1.00  0.00           H   
ATOM   2436  N   GLN R 214      29.628  28.644  21.661  1.00  0.00           N   
ATOM   2437  CA  GLN R 214      29.304  27.667  20.551  1.00  0.00           C   
ATOM   2438  C   GLN R 214      28.229  26.568  20.891  1.00  0.00           C   
ATOM   2439  O   GLN R 214      27.778  25.754  20.024  1.00  0.00           O   
ATOM   2440  CB  GLN R 214      30.583  27.132  19.828  1.00  0.00           C   
ATOM   2441  CG  GLN R 214      31.701  28.126  19.477  1.00  0.00           C   
ATOM   2442  CD  GLN R 214      31.322  29.362  18.581  1.00  0.00           C   
ATOM   2443  NE2 GLN R 214      31.028  29.076  17.271  1.00  0.00           N   
ATOM   2444  OE1 GLN R 214      31.420  30.515  19.035  1.00  0.00           O   
ATOM   2445  H   GLN R 214      29.208  29.548  21.665  1.00  0.00           H   
ATOM   2446  HA  GLN R 214      28.895  28.299  19.778  1.00  0.00           H   
ATOM   2447  HB2 GLN R 214      30.223  26.684  18.877  1.00  0.00           H   
ATOM   2448  HB3 GLN R 214      31.046  26.306  20.410  1.00  0.00           H   
ATOM   2449  HG2 GLN R 214      32.567  27.630  18.989  1.00  0.00           H   
ATOM   2450  HG3 GLN R 214      32.163  28.626  20.355  1.00  0.00           H   
ATOM   2451 HE21 GLN R 214      30.812  28.110  17.129  1.00  0.00           H   
ATOM   2452 HE22 GLN R 214      30.833  29.774  16.582  1.00  0.00           H   
ATOM   2453  N   GLY R 215      27.601  26.634  22.082  1.00  0.00           N   
ATOM   2454  CA  GLY R 215      26.394  25.889  22.423  1.00  0.00           C   
ATOM   2455  C   GLY R 215      26.307  25.385  23.797  1.00  0.00           C   
ATOM   2456  O   GLY R 215      25.253  25.428  24.484  1.00  0.00           O   
ATOM   2457  H   GLY R 215      27.835  27.476  22.563  1.00  0.00           H   
ATOM   2458  HA2 GLY R 215      26.393  25.019  21.784  1.00  0.00           H   
ATOM   2459  HA3 GLY R 215      25.509  26.467  22.203  1.00  0.00           H   
ATOM   2460  N   SER R 216      27.498  25.378  24.407  1.00  0.00           N   
ATOM   2461  CA  SER R 216      27.779  25.565  25.819  1.00  0.00           C   
ATOM   2462  C   SER R 216      27.653  27.052  26.190  1.00  0.00           C   
ATOM   2463  O   SER R 216      28.082  27.891  25.434  1.00  0.00           O   
ATOM   2464  CB  SER R 216      29.228  24.998  26.288  1.00  0.00           C   
ATOM   2465  OG  SER R 216      29.450  25.303  27.661  1.00  0.00           O   
ATOM   2466  H   SER R 216      28.352  25.354  23.892  1.00  0.00           H   
ATOM   2467  HA  SER R 216      27.092  24.952  26.383  1.00  0.00           H   
ATOM   2468  HB2 SER R 216      30.041  25.425  25.664  1.00  0.00           H   
ATOM   2469  HB3 SER R 216      29.266  23.892  26.181  1.00  0.00           H   
ATOM   2470  HG  SER R 216      29.481  24.526  28.223  1.00  0.00           H   
ATOM   2471  N   ILE R 217      27.107  27.251  27.375  1.00  0.00           N   
ATOM   2472  CA  ILE R 217      26.862  28.643  27.856  1.00  0.00           C   
ATOM   2473  C   ILE R 217      27.703  28.781  29.167  1.00  0.00           C   
ATOM   2474  O   ILE R 217      27.550  28.007  30.031  1.00  0.00           O   
ATOM   2475  CB  ILE R 217      25.374  28.945  28.004  1.00  0.00           C   
ATOM   2476  CG1 ILE R 217      24.621  29.064  26.668  1.00  0.00           C   
ATOM   2477  CG2 ILE R 217      25.076  30.173  28.859  1.00  0.00           C   
ATOM   2478  CD1 ILE R 217      24.802  30.332  25.918  1.00  0.00           C   
ATOM   2479  H   ILE R 217      26.975  26.555  28.076  1.00  0.00           H   
ATOM   2480  HA  ILE R 217      27.219  29.356  27.129  1.00  0.00           H   
ATOM   2481  HB  ILE R 217      24.854  28.145  28.572  1.00  0.00           H   
ATOM   2482 HG12 ILE R 217      23.528  28.925  26.810  1.00  0.00           H   
ATOM   2483 HG13 ILE R 217      25.073  28.321  25.976  1.00  0.00           H   
ATOM   2484 HG21 ILE R 217      25.641  31.076  28.541  1.00  0.00           H   
ATOM   2485 HG22 ILE R 217      23.987  30.383  28.781  1.00  0.00           H   
ATOM   2486 HG23 ILE R 217      25.401  29.963  29.900  1.00  0.00           H   
ATOM   2487 HD11 ILE R 217      25.892  30.452  25.744  1.00  0.00           H   
ATOM   2488 HD12 ILE R 217      24.265  30.344  24.945  1.00  0.00           H   
ATOM   2489 HD13 ILE R 217      24.447  31.181  26.539  1.00  0.00           H   
ATOM   2490  N   ASP R 218      28.595  29.799  29.187  1.00  0.00           N   
ATOM   2491  CA  ASP R 218      29.522  30.022  30.298  1.00  0.00           C   
ATOM   2492  C   ASP R 218      29.085  31.221  31.201  1.00  0.00           C   
ATOM   2493  O   ASP R 218      28.624  32.229  30.690  1.00  0.00           O   
ATOM   2494  CB  ASP R 218      30.882  30.295  29.613  1.00  0.00           C   
ATOM   2495  CG  ASP R 218      32.049  30.434  30.572  1.00  0.00           C   
ATOM   2496  OD1 ASP R 218      32.139  29.570  31.467  1.00  0.00           O   
ATOM   2497  OD2 ASP R 218      32.974  31.305  30.390  1.00  0.00           O 1-
ATOM   2498  H   ASP R 218      28.490  30.567  28.561  1.00  0.00           H   
ATOM   2499  HA  ASP R 218      29.553  29.108  30.872  1.00  0.00           H   
ATOM   2500  HB2 ASP R 218      30.814  31.157  28.917  1.00  0.00           H   
ATOM   2501  HB3 ASP R 218      31.154  29.433  28.967  1.00  0.00           H   
ATOM   2502  N   CYS R 219      29.272  31.053  32.490  1.00  0.00           N   
ATOM   2503  CA  CYS R 219      29.019  32.147  33.404  1.00  0.00           C   
ATOM   2504  C   CYS R 219      30.364  32.722  33.796  1.00  0.00           C   
ATOM   2505  O   CYS R 219      31.182  32.057  34.407  1.00  0.00           O   
ATOM   2506  CB  CYS R 219      28.182  31.513  34.563  1.00  0.00           C   
ATOM   2507  SG  CYS R 219      27.927  32.507  36.055  1.00  0.00           S   
ATOM   2508  H   CYS R 219      29.574  30.211  32.930  1.00  0.00           H   
ATOM   2509  HA  CYS R 219      28.457  32.947  32.945  1.00  0.00           H   
ATOM   2510  HB2 CYS R 219      28.682  30.579  34.897  1.00  0.00           H   
ATOM   2511  HB3 CYS R 219      27.200  31.155  34.189  1.00  0.00           H   
ATOM   2512  N   THR R 220      30.561  33.992  33.433  1.00  0.00           N   
ATOM   2513  CA  THR R 220      31.932  34.567  33.533  1.00  0.00           C   
ATOM   2514  C   THR R 220      31.798  36.051  33.947  1.00  0.00           C   
ATOM   2515  O   THR R 220      30.805  36.793  33.702  1.00  0.00           O   
ATOM   2516  CB  THR R 220      32.782  34.341  32.315  1.00  0.00           C   
ATOM   2517  CG2 THR R 220      32.192  35.112  31.097  1.00  0.00           C   
ATOM   2518  OG1 THR R 220      34.158  34.623  32.443  1.00  0.00           O   
ATOM   2519  H   THR R 220      29.793  34.547  33.123  1.00  0.00           H   
ATOM   2520  HA  THR R 220      32.393  34.002  34.329  1.00  0.00           H   
ATOM   2521  HB  THR R 220      32.671  33.273  32.031  1.00  0.00           H   
ATOM   2522  HG1 THR R 220      34.648  33.843  32.172  1.00  0.00           H   
ATOM   2523 HG21 THR R 220      32.869  34.894  30.243  1.00  0.00           H   
ATOM   2524 HG22 THR R 220      31.185  34.689  30.899  1.00  0.00           H   
ATOM   2525 HG23 THR R 220      32.076  36.201  31.284  1.00  0.00           H   
ATOM   2526  N   LEU R 221      32.732  36.574  34.738  1.00  0.00           N   
ATOM   2527  CA  LEU R 221      32.849  38.065  35.007  1.00  0.00           C   
ATOM   2528  C   LEU R 221      33.305  38.797  33.764  1.00  0.00           C   
ATOM   2529  O   LEU R 221      34.507  38.861  33.457  1.00  0.00           O   
ATOM   2530  CB  LEU R 221      33.830  38.256  36.164  1.00  0.00           C   
ATOM   2531  CG  LEU R 221      34.416  39.639  36.520  1.00  0.00           C   
ATOM   2532  CD1 LEU R 221      33.349  40.660  36.774  1.00  0.00           C   
ATOM   2533  CD2 LEU R 221      35.286  39.514  37.785  1.00  0.00           C   
ATOM   2534  H   LEU R 221      33.353  35.942  35.193  1.00  0.00           H   
ATOM   2535  HA  LEU R 221      31.898  38.496  35.283  1.00  0.00           H   
ATOM   2536  HB2 LEU R 221      34.729  37.660  35.900  1.00  0.00           H   
ATOM   2537  HB3 LEU R 221      33.476  37.812  37.119  1.00  0.00           H   
ATOM   2538  HG  LEU R 221      35.062  40.067  35.724  1.00  0.00           H   
ATOM   2539 HD11 LEU R 221      32.839  41.013  35.853  1.00  0.00           H   
ATOM   2540 HD12 LEU R 221      32.506  40.320  37.412  1.00  0.00           H   
ATOM   2541 HD13 LEU R 221      33.753  41.590  37.229  1.00  0.00           H   
ATOM   2542 HD21 LEU R 221      36.178  38.904  37.524  1.00  0.00           H   
ATOM   2543 HD22 LEU R 221      35.518  40.474  38.293  1.00  0.00           H   
ATOM   2544 HD23 LEU R 221      34.815  38.876  38.564  1.00  0.00           H   
ATOM   2545  N   THR R 222      32.339  39.397  32.968  1.00  0.00           N   
ATOM   2546  CA  THR R 222      32.853  40.016  31.746  1.00  0.00           C   
ATOM   2547  C   THR R 222      33.362  41.488  31.846  1.00  0.00           C   
ATOM   2548  O   THR R 222      32.982  42.246  32.694  1.00  0.00           O   
ATOM   2549  CB  THR R 222      31.797  39.883  30.618  1.00  0.00           C   
ATOM   2550  CG2 THR R 222      30.597  40.818  30.901  1.00  0.00           C   
ATOM   2551  OG1 THR R 222      32.230  40.203  29.300  1.00  0.00           O   
ATOM   2552  H   THR R 222      31.352  39.361  33.107  1.00  0.00           H   
ATOM   2553  HA  THR R 222      33.653  39.384  31.391  1.00  0.00           H   
ATOM   2554  HB  THR R 222      31.297  38.891  30.599  1.00  0.00           H   
ATOM   2555  HG1 THR R 222      33.097  39.802  29.210  1.00  0.00           H   
ATOM   2556 HG21 THR R 222      29.852  40.758  30.080  1.00  0.00           H   
ATOM   2557 HG22 THR R 222      30.218  40.555  31.911  1.00  0.00           H   
ATOM   2558 HG23 THR R 222      30.729  41.921  30.925  1.00  0.00           H   
ATOM   2559  N   PHE R 223      34.293  41.852  30.941  1.00  0.00           N   
ATOM   2560  CA  PHE R 223      35.094  43.048  30.965  1.00  0.00           C   
ATOM   2561  C   PHE R 223      35.045  43.712  29.615  1.00  0.00           C   
ATOM   2562  O   PHE R 223      34.539  43.319  28.597  1.00  0.00           O   
ATOM   2563  CB  PHE R 223      36.588  42.788  31.364  1.00  0.00           C   
ATOM   2564  CG  PHE R 223      36.708  42.371  32.758  1.00  0.00           C   
ATOM   2565  CD1 PHE R 223      37.211  41.090  33.011  1.00  0.00           C   
ATOM   2566  CD2 PHE R 223      36.593  43.329  33.768  1.00  0.00           C   
ATOM   2567  CE1 PHE R 223      37.726  40.811  34.262  1.00  0.00           C   
ATOM   2568  CE2 PHE R 223      37.124  43.061  34.973  1.00  0.00           C   
ATOM   2569  CZ  PHE R 223      37.778  41.878  35.237  1.00  0.00           C   
ATOM   2570  H   PHE R 223      34.641  41.115  30.368  1.00  0.00           H   
ATOM   2571  HA  PHE R 223      34.654  43.723  31.682  1.00  0.00           H   
ATOM   2572  HB2 PHE R 223      37.104  43.768  31.282  1.00  0.00           H   
ATOM   2573  HB3 PHE R 223      36.995  42.059  30.630  1.00  0.00           H   
ATOM   2574  HD1 PHE R 223      37.455  40.541  32.113  1.00  0.00           H   
ATOM   2575  HD2 PHE R 223      36.261  44.314  33.477  1.00  0.00           H   
ATOM   2576  HE1 PHE R 223      38.210  39.855  34.403  1.00  0.00           H   
ATOM   2577  HE2 PHE R 223      37.184  43.787  35.770  1.00  0.00           H   
ATOM   2578  HZ  PHE R 223      38.232  41.575  36.169  1.00  0.00           H   
ATOM   2579  N   SER R 224      35.460  44.994  29.681  1.00  0.00           N   
ATOM   2580  CA  SER R 224      35.772  45.801  28.519  1.00  0.00           C   
ATOM   2581  C   SER R 224      37.010  45.275  27.691  1.00  0.00           C   
ATOM   2582  O   SER R 224      37.927  44.792  28.329  1.00  0.00           O   
ATOM   2583  CB  SER R 224      35.969  47.380  28.617  1.00  0.00           C   
ATOM   2584  OG  SER R 224      36.039  48.122  27.372  1.00  0.00           O   
ATOM   2585  H   SER R 224      35.842  45.358  30.526  1.00  0.00           H   
ATOM   2586  HA  SER R 224      34.894  45.764  27.893  1.00  0.00           H   
ATOM   2587  HB2 SER R 224      36.769  47.592  29.359  1.00  0.00           H   
ATOM   2588  HB3 SER R 224      35.059  47.635  29.201  1.00  0.00           H   
ATOM   2589  HG  SER R 224      35.147  48.353  27.105  1.00  0.00           H   
ATOM   2590  N   HSE R 225      37.080  45.480  26.345  1.00  0.00           N   
ATOM   2591  CA  HSE R 225      38.259  45.161  25.591  1.00  0.00           C   
ATOM   2592  C   HSE R 225      39.415  46.048  25.863  1.00  0.00           C   
ATOM   2593  O   HSE R 225      39.161  47.241  25.819  1.00  0.00           O   
ATOM   2594  CB  HSE R 225      37.919  45.312  24.013  1.00  0.00           C   
ATOM   2595  CG  HSE R 225      39.050  45.164  23.013  1.00  0.00           C   
ATOM   2596  CD2 HSE R 225      39.488  46.168  22.171  1.00  0.00           C   
ATOM   2597  ND1 HSE R 225      39.632  43.966  22.687  1.00  0.00           N   
ATOM   2598  CE1 HSE R 225      40.364  44.215  21.664  1.00  0.00           C   
ATOM   2599  NE2 HSE R 225      40.280  45.552  21.287  1.00  0.00           N   
ATOM   2600  H   HSE R 225      36.292  45.932  25.934  1.00  0.00           H   
ATOM   2601  HA  HSE R 225      38.566  44.195  25.963  1.00  0.00           H   
ATOM   2602  HB2 HSE R 225      37.551  46.349  23.855  1.00  0.00           H   
ATOM   2603  HB3 HSE R 225      37.027  44.659  23.908  1.00  0.00           H   
ATOM   2604  HD2 HSE R 225      39.178  47.204  22.125  1.00  0.00           H   
ATOM   2605  HE1 HSE R 225      40.881  43.549  20.974  1.00  0.00           H   
ATOM   2606  HE2 HSE R 225      40.737  45.995  20.516  1.00  0.00           H   
ATOM   2607  N   PRO R 226      40.649  45.551  26.085  1.00  0.00           N   
ATOM   2608  CA  PRO R 226      41.081  44.090  25.939  1.00  0.00           C   
ATOM   2609  C   PRO R 226      40.777  43.267  27.154  1.00  0.00           C   
ATOM   2610  O   PRO R 226      41.253  43.615  28.230  1.00  0.00           O   
ATOM   2611  CB  PRO R 226      42.647  44.255  25.829  1.00  0.00           C   
ATOM   2612  CG  PRO R 226      42.981  45.688  26.233  1.00  0.00           C   
ATOM   2613  CD  PRO R 226      41.740  46.532  25.859  1.00  0.00           C   
ATOM   2614  HA  PRO R 226      40.752  43.623  25.023  1.00  0.00           H   
ATOM   2615  HB2 PRO R 226      42.975  44.007  24.797  1.00  0.00           H   
ATOM   2616  HB3 PRO R 226      43.175  43.516  26.469  1.00  0.00           H   
ATOM   2617  HG2 PRO R 226      43.879  46.002  25.659  1.00  0.00           H   
ATOM   2618  HG3 PRO R 226      43.058  45.728  27.341  1.00  0.00           H   
ATOM   2619  HD2 PRO R 226      41.939  46.747  24.787  1.00  0.00           H   
ATOM   2620  HD3 PRO R 226      41.482  47.393  26.513  1.00  0.00           H   
ATOM   2621  N   THR R 227      39.951  42.173  27.070  1.00  0.00           N   
ATOM   2622  CA  THR R 227      39.435  41.531  28.246  1.00  0.00           C   
ATOM   2623  C   THR R 227      40.462  40.849  29.117  1.00  0.00           C   
ATOM   2624  O   THR R 227      40.403  40.775  30.354  1.00  0.00           O   
ATOM   2625  CB  THR R 227      38.265  40.477  27.966  1.00  0.00           C   
ATOM   2626  CG2 THR R 227      37.067  41.224  27.376  1.00  0.00           C   
ATOM   2627  OG1 THR R 227      38.642  39.552  26.932  1.00  0.00           O   
ATOM   2628  H   THR R 227      39.542  41.858  26.217  1.00  0.00           H   
ATOM   2629  HA  THR R 227      38.989  42.326  28.827  1.00  0.00           H   
ATOM   2630  HB  THR R 227      37.988  39.833  28.828  1.00  0.00           H   
ATOM   2631  HG1 THR R 227      39.284  38.977  27.355  1.00  0.00           H   
ATOM   2632 HG21 THR R 227      36.223  40.549  27.122  1.00  0.00           H   
ATOM   2633 HG22 THR R 227      36.667  42.050  28.003  1.00  0.00           H   
ATOM   2634 HG23 THR R 227      37.384  41.720  26.433  1.00  0.00           H   
ATOM   2635  N   TRP R 228      41.410  40.280  28.416  1.00  0.00           N   
ATOM   2636  CA  TRP R 228      42.564  39.573  28.856  1.00  0.00           C   
ATOM   2637  C   TRP R 228      43.513  40.390  29.805  1.00  0.00           C   
ATOM   2638  O   TRP R 228      43.932  39.944  30.896  1.00  0.00           O   
ATOM   2639  CB  TRP R 228      43.331  38.940  27.665  1.00  0.00           C   
ATOM   2640  CG  TRP R 228      43.691  39.811  26.516  1.00  0.00           C   
ATOM   2641  CD1 TRP R 228      42.992  39.992  25.384  1.00  0.00           C   
ATOM   2642  CD2 TRP R 228      44.865  40.589  26.466  1.00  0.00           C   
ATOM   2643  CE2 TRP R 228      44.808  41.283  25.226  1.00  0.00           C   
ATOM   2644  CE3 TRP R 228      45.969  40.796  27.230  1.00  0.00           C   
ATOM   2645  NE1 TRP R 228      43.651  40.887  24.568  1.00  0.00           N   
ATOM   2646  CZ2 TRP R 228      45.780  42.139  24.831  1.00  0.00           C   
ATOM   2647  CZ3 TRP R 228      46.976  41.716  26.872  1.00  0.00           C   
ATOM   2648  CH2 TRP R 228      46.853  42.362  25.626  1.00  0.00           C   
ATOM   2649  H   TRP R 228      41.409  40.240  27.419  1.00  0.00           H   
ATOM   2650  HA  TRP R 228      42.176  38.833  29.539  1.00  0.00           H   
ATOM   2651  HB2 TRP R 228      42.704  38.098  27.300  1.00  0.00           H   
ATOM   2652  HB3 TRP R 228      44.292  38.481  27.982  1.00  0.00           H   
ATOM   2653  HD1 TRP R 228      41.976  39.696  25.167  1.00  0.00           H   
ATOM   2654  HE1 TRP R 228      43.321  41.356  23.778  1.00  0.00           H   
ATOM   2655  HE3 TRP R 228      46.092  40.270  28.166  1.00  0.00           H   
ATOM   2656  HZ2 TRP R 228      45.737  42.604  23.857  1.00  0.00           H   
ATOM   2657  HZ3 TRP R 228      47.859  41.739  27.493  1.00  0.00           H   
ATOM   2658  HH2 TRP R 228      47.690  42.985  25.348  1.00  0.00           H   
ATOM   2659  N   TYR R 229      43.836  41.700  29.505  1.00  0.00           N   
ATOM   2660  CA  TYR R 229      44.625  42.648  30.322  1.00  0.00           C   
ATOM   2661  C   TYR R 229      43.951  42.843  31.712  1.00  0.00           C   
ATOM   2662  O   TYR R 229      44.564  42.651  32.812  1.00  0.00           O   
ATOM   2663  CB  TYR R 229      44.749  43.961  29.470  1.00  0.00           C   
ATOM   2664  CG  TYR R 229      45.782  44.802  30.076  1.00  0.00           C   
ATOM   2665  CD1 TYR R 229      45.530  45.717  31.155  1.00  0.00           C   
ATOM   2666  CD2 TYR R 229      46.989  44.826  29.365  1.00  0.00           C   
ATOM   2667  CE1 TYR R 229      46.702  46.480  31.497  1.00  0.00           C   
ATOM   2668  CE2 TYR R 229      48.041  45.607  29.724  1.00  0.00           C   
ATOM   2669  CZ  TYR R 229      47.879  46.381  30.916  1.00  0.00           C   
ATOM   2670  OH  TYR R 229      48.850  47.194  31.405  1.00  0.00           O   
ATOM   2671  H   TYR R 229      43.363  41.964  28.667  1.00  0.00           H   
ATOM   2672  HA  TYR R 229      45.585  42.189  30.508  1.00  0.00           H   
ATOM   2673  HB2 TYR R 229      43.851  44.615  29.455  1.00  0.00           H   
ATOM   2674  HB3 TYR R 229      44.915  43.625  28.425  1.00  0.00           H   
ATOM   2675  HD1 TYR R 229      44.609  45.892  31.692  1.00  0.00           H   
ATOM   2676  HD2 TYR R 229      46.996  44.229  28.465  1.00  0.00           H   
ATOM   2677  HE1 TYR R 229      46.597  47.019  32.427  1.00  0.00           H   
ATOM   2678  HE2 TYR R 229      48.991  45.586  29.212  1.00  0.00           H   
ATOM   2679  HH  TYR R 229      49.664  46.958  30.955  1.00  0.00           H   
ATOM   2680  N   TRP R 230      42.577  43.050  31.654  1.00  0.00           N   
ATOM   2681  CA  TRP R 230      41.751  43.032  32.820  1.00  0.00           C   
ATOM   2682  C   TRP R 230      41.734  41.731  33.712  1.00  0.00           C   
ATOM   2683  O   TRP R 230      41.893  41.798  34.965  1.00  0.00           O   
ATOM   2684  CB  TRP R 230      40.240  43.381  32.517  1.00  0.00           C   
ATOM   2685  CG  TRP R 230      40.107  44.764  31.990  1.00  0.00           C   
ATOM   2686  CD1 TRP R 230      39.823  45.182  30.708  1.00  0.00           C   
ATOM   2687  CD2 TRP R 230      40.277  45.887  32.832  1.00  0.00           C   
ATOM   2688  CE2 TRP R 230      40.141  47.022  31.978  1.00  0.00           C   
ATOM   2689  CE3 TRP R 230      40.572  46.041  34.210  1.00  0.00           C   
ATOM   2690  NE1 TRP R 230      39.793  46.559  30.687  1.00  0.00           N   
ATOM   2691  CZ2 TRP R 230      40.303  48.312  32.495  1.00  0.00           C   
ATOM   2692  CZ3 TRP R 230      40.722  47.311  34.717  1.00  0.00           C   
ATOM   2693  CH2 TRP R 230      40.657  48.426  33.864  1.00  0.00           C   
ATOM   2694  H   TRP R 230      42.111  43.048  30.774  1.00  0.00           H   
ATOM   2695  HA  TRP R 230      42.122  43.694  33.589  1.00  0.00           H   
ATOM   2696  HB2 TRP R 230      39.611  43.226  33.420  1.00  0.00           H   
ATOM   2697  HB3 TRP R 230      39.953  42.669  31.713  1.00  0.00           H   
ATOM   2698  HD1 TRP R 230      39.636  44.467  29.920  1.00  0.00           H   
ATOM   2699  HE1 TRP R 230      39.705  47.151  29.917  1.00  0.00           H   
ATOM   2700  HE3 TRP R 230      40.669  45.143  34.803  1.00  0.00           H   
ATOM   2701  HZ2 TRP R 230      40.202  49.199  31.889  1.00  0.00           H   
ATOM   2702  HZ3 TRP R 230      40.882  47.458  35.775  1.00  0.00           H   
ATOM   2703  HH2 TRP R 230      40.786  49.398  34.315  1.00  0.00           H   
ATOM   2704  N   GLU R 231      41.628  40.612  32.996  1.00  0.00           N   
ATOM   2705  CA  GLU R 231      41.593  39.343  33.698  1.00  0.00           C   
ATOM   2706  C   GLU R 231      42.940  38.987  34.360  1.00  0.00           C   
ATOM   2707  O   GLU R 231      43.015  38.304  35.371  1.00  0.00           O   
ATOM   2708  CB  GLU R 231      41.166  38.061  32.853  1.00  0.00           C   
ATOM   2709  CG  GLU R 231      39.662  38.075  32.500  1.00  0.00           C   
ATOM   2710  CD  GLU R 231      39.105  36.931  31.686  1.00  0.00           C   
ATOM   2711  OE1 GLU R 231      37.970  36.456  32.058  1.00  0.00           O   
ATOM   2712  OE2 GLU R 231      39.662  36.458  30.695  1.00  0.00           O 1-
ATOM   2713  H   GLU R 231      41.639  40.675  32.002  1.00  0.00           H   
ATOM   2714  HA  GLU R 231      40.923  39.342  34.546  1.00  0.00           H   
ATOM   2715  HB2 GLU R 231      41.304  37.105  33.403  1.00  0.00           H   
ATOM   2716  HB3 GLU R 231      41.731  38.076  31.897  1.00  0.00           H   
ATOM   2717  HG2 GLU R 231      39.544  38.982  31.870  1.00  0.00           H   
ATOM   2718  HG3 GLU R 231      39.208  38.185  33.508  1.00  0.00           H   
ATOM   2719  N   ASN R 232      44.078  39.395  33.723  1.00  0.00           N   
ATOM   2720  CA  ASN R 232      45.463  39.358  34.252  1.00  0.00           C   
ATOM   2721  C   ASN R 232      45.706  40.327  35.429  1.00  0.00           C   
ATOM   2722  O   ASN R 232      46.191  39.911  36.474  1.00  0.00           O   
ATOM   2723  CB  ASN R 232      46.507  39.734  33.139  1.00  0.00           C   
ATOM   2724  CG  ASN R 232      46.635  38.637  32.156  1.00  0.00           C   
ATOM   2725  ND2 ASN R 232      47.749  38.605  31.428  1.00  0.00           N   
ATOM   2726  OD1 ASN R 232      45.768  37.736  32.043  1.00  0.00           O   
ATOM   2727  H   ASN R 232      44.000  39.792  32.812  1.00  0.00           H   
ATOM   2728  HA  ASN R 232      45.656  38.376  34.658  1.00  0.00           H   
ATOM   2729  HB2 ASN R 232      47.526  39.998  33.493  1.00  0.00           H   
ATOM   2730  HB3 ASN R 232      46.083  40.680  32.741  1.00  0.00           H   
ATOM   2731 HD21 ASN R 232      48.477  39.274  31.571  1.00  0.00           H   
ATOM   2732 HD22 ASN R 232      47.925  37.770  30.906  1.00  0.00           H   
ATOM   2733  N   LEU R 233      45.250  41.617  35.330  1.00  0.00           N   
ATOM   2734  CA  LEU R 233      45.297  42.635  36.361  1.00  0.00           C   
ATOM   2735  C   LEU R 233      44.547  42.142  37.568  1.00  0.00           C   
ATOM   2736  O   LEU R 233      44.980  42.210  38.722  1.00  0.00           O   
ATOM   2737  CB  LEU R 233      44.638  43.932  35.794  1.00  0.00           C   
ATOM   2738  CG  LEU R 233      44.426  45.132  36.723  1.00  0.00           C   
ATOM   2739  CD1 LEU R 233      45.807  45.594  37.272  1.00  0.00           C   
ATOM   2740  CD2 LEU R 233      43.692  46.280  35.956  1.00  0.00           C   
ATOM   2741  H   LEU R 233      44.936  41.932  34.437  1.00  0.00           H   
ATOM   2742  HA  LEU R 233      46.319  42.918  36.571  1.00  0.00           H   
ATOM   2743  HB2 LEU R 233      43.634  43.811  35.332  1.00  0.00           H   
ATOM   2744  HB3 LEU R 233      45.258  44.321  34.958  1.00  0.00           H   
ATOM   2745  HG  LEU R 233      43.850  44.739  37.588  1.00  0.00           H   
ATOM   2746 HD11 LEU R 233      46.298  44.709  37.731  1.00  0.00           H   
ATOM   2747 HD12 LEU R 233      46.455  46.016  36.474  1.00  0.00           H   
ATOM   2748 HD13 LEU R 233      45.681  46.408  38.016  1.00  0.00           H   
ATOM   2749 HD21 LEU R 233      44.403  46.776  35.261  1.00  0.00           H   
ATOM   2750 HD22 LEU R 233      42.816  45.852  35.424  1.00  0.00           H   
ATOM   2751 HD23 LEU R 233      43.389  47.126  36.609  1.00  0.00           H   
ATOM   2752  N   LEU R 234      43.340  41.542  37.393  1.00  0.00           N   
ATOM   2753  CA  LEU R 234      42.607  40.818  38.426  1.00  0.00           C   
ATOM   2754  C   LEU R 234      43.251  39.761  39.232  1.00  0.00           C   
ATOM   2755  O   LEU R 234      43.100  39.645  40.449  1.00  0.00           O   
ATOM   2756  CB  LEU R 234      41.222  40.388  37.850  1.00  0.00           C   
ATOM   2757  CG  LEU R 234      40.189  39.838  38.906  1.00  0.00           C   
ATOM   2758  CD1 LEU R 234      39.723  40.814  39.901  1.00  0.00           C   
ATOM   2759  CD2 LEU R 234      39.152  39.152  37.969  1.00  0.00           C   
ATOM   2760  H   LEU R 234      42.949  41.500  36.477  1.00  0.00           H   
ATOM   2761  HA  LEU R 234      42.364  41.568  39.164  1.00  0.00           H   
ATOM   2762  HB2 LEU R 234      41.307  39.669  37.008  1.00  0.00           H   
ATOM   2763  HB3 LEU R 234      40.808  41.318  37.404  1.00  0.00           H   
ATOM   2764  HG  LEU R 234      40.654  39.041  39.525  1.00  0.00           H   
ATOM   2765 HD11 LEU R 234      39.411  41.626  39.210  1.00  0.00           H   
ATOM   2766 HD12 LEU R 234      38.848  40.352  40.405  1.00  0.00           H   
ATOM   2767 HD13 LEU R 234      40.452  41.264  40.610  1.00  0.00           H   
ATOM   2768 HD21 LEU R 234      39.520  38.260  37.417  1.00  0.00           H   
ATOM   2769 HD22 LEU R 234      38.177  38.903  38.440  1.00  0.00           H   
ATOM   2770 HD23 LEU R 234      38.859  39.799  37.115  1.00  0.00           H   
ATOM   2771  N   LYS R 235      44.063  38.855  38.586  1.00  0.00           N   
ATOM   2772  CA  LYS R 235      44.896  37.836  39.133  1.00  0.00           C   
ATOM   2773  C   LYS R 235      46.091  38.305  39.974  1.00  0.00           C   
ATOM   2774  O   LYS R 235      46.335  37.890  41.136  1.00  0.00           O   
ATOM   2775  CB  LYS R 235      45.292  36.823  37.929  1.00  0.00           C   
ATOM   2776  CG  LYS R 235      44.091  36.006  37.500  1.00  0.00           C   
ATOM   2777  CD  LYS R 235      44.234  35.346  36.068  1.00  0.00           C   
ATOM   2778  CE  LYS R 235      42.955  34.884  35.553  1.00  0.00           C   
ATOM   2779  NZ  LYS R 235      43.072  34.181  34.265  1.00  0.00           N 1+
ATOM   2780  H   LYS R 235      44.083  39.036  37.606  1.00  0.00           H   
ATOM   2781  HA  LYS R 235      44.306  37.319  39.875  1.00  0.00           H   
ATOM   2782  HB2 LYS R 235      46.148  36.152  38.155  1.00  0.00           H   
ATOM   2783  HB3 LYS R 235      45.581  37.561  37.151  1.00  0.00           H   
ATOM   2784  HG2 LYS R 235      43.329  36.787  37.289  1.00  0.00           H   
ATOM   2785  HG3 LYS R 235      43.800  35.171  38.173  1.00  0.00           H   
ATOM   2786  HD2 LYS R 235      44.893  34.457  36.167  1.00  0.00           H   
ATOM   2787  HD3 LYS R 235      44.561  36.144  35.367  1.00  0.00           H   
ATOM   2788  HE2 LYS R 235      42.131  35.627  35.482  1.00  0.00           H   
ATOM   2789  HE3 LYS R 235      42.580  34.059  36.195  1.00  0.00           H   
ATOM   2790  HZ1 LYS R 235      43.781  34.532  33.590  1.00  0.00           H   
ATOM   2791  HZ2 LYS R 235      43.385  33.198  34.400  1.00  0.00           H   
ATOM   2792  HZ3 LYS R 235      42.130  34.165  33.826  1.00  0.00           H   
ATOM   2793  N   ILE R 236      46.923  39.238  39.477  1.00  0.00           N   
ATOM   2794  CA  ILE R 236      47.821  39.974  40.346  1.00  0.00           C   
ATOM   2795  C   ILE R 236      47.203  40.664  41.538  1.00  0.00           C   
ATOM   2796  O   ILE R 236      47.708  40.533  42.641  1.00  0.00           O   
ATOM   2797  CB  ILE R 236      48.830  40.945  39.577  1.00  0.00           C   
ATOM   2798  CG1 ILE R 236      49.803  41.649  40.468  1.00  0.00           C   
ATOM   2799  CG2 ILE R 236      48.021  42.096  38.797  1.00  0.00           C   
ATOM   2800  CD1 ILE R 236      50.939  40.819  41.048  1.00  0.00           C   
ATOM   2801  H   ILE R 236      46.773  39.675  38.593  1.00  0.00           H   
ATOM   2802  HA  ILE R 236      48.429  39.224  40.832  1.00  0.00           H   
ATOM   2803  HB  ILE R 236      49.232  40.242  38.818  1.00  0.00           H   
ATOM   2804 HG12 ILE R 236      49.330  42.322  41.213  1.00  0.00           H   
ATOM   2805 HG13 ILE R 236      50.259  42.479  39.887  1.00  0.00           H   
ATOM   2806 HG21 ILE R 236      47.446  42.587  39.612  1.00  0.00           H   
ATOM   2807 HG22 ILE R 236      48.645  42.923  38.397  1.00  0.00           H   
ATOM   2808 HG23 ILE R 236      47.415  41.635  37.988  1.00  0.00           H   
ATOM   2809 HD11 ILE R 236      51.507  40.477  40.156  1.00  0.00           H   
ATOM   2810 HD12 ILE R 236      51.519  41.492  41.712  1.00  0.00           H   
ATOM   2811 HD13 ILE R 236      50.697  39.949  41.697  1.00  0.00           H   
ATOM   2812  N   CYS R 237      46.074  41.405  41.414  1.00  0.00           N   
ATOM   2813  CA  CYS R 237      45.443  42.186  42.454  1.00  0.00           C   
ATOM   2814  C   CYS R 237      44.925  41.329  43.518  1.00  0.00           C   
ATOM   2815  O   CYS R 237      45.053  41.640  44.707  1.00  0.00           O   
ATOM   2816  CB  CYS R 237      44.427  43.141  41.954  1.00  0.00           C   
ATOM   2817  SG  CYS R 237      45.192  44.470  40.936  1.00  0.00           S   
ATOM   2818  H   CYS R 237      45.572  41.651  40.588  1.00  0.00           H   
ATOM   2819  HA  CYS R 237      46.190  42.800  42.934  1.00  0.00           H   
ATOM   2820  HB2 CYS R 237      43.944  43.709  42.778  1.00  0.00           H   
ATOM   2821  HB3 CYS R 237      43.631  42.678  41.330  1.00  0.00           H   
ATOM   2822  HG  CYS R 237      45.502  43.611  39.976  1.00  0.00           H   
ATOM   2823  N   VAL R 238      44.262  40.191  43.235  1.00  0.00           N   
ATOM   2824  CA  VAL R 238      43.906  39.048  44.131  1.00  0.00           C   
ATOM   2825  C   VAL R 238      45.139  38.432  44.665  1.00  0.00           C   
ATOM   2826  O   VAL R 238      45.218  38.153  45.880  1.00  0.00           O   
ATOM   2827  CB  VAL R 238      43.062  38.012  43.477  1.00  0.00           C   
ATOM   2828  CG1 VAL R 238      43.031  36.613  44.205  1.00  0.00           C   
ATOM   2829  CG2 VAL R 238      41.643  38.566  43.273  1.00  0.00           C   
ATOM   2830  H   VAL R 238      44.067  40.036  42.270  1.00  0.00           H   
ATOM   2831  HA  VAL R 238      43.290  39.360  44.961  1.00  0.00           H   
ATOM   2832  HB  VAL R 238      43.459  37.852  42.452  1.00  0.00           H   
ATOM   2833 HG11 VAL R 238      42.134  36.105  43.790  1.00  0.00           H   
ATOM   2834 HG12 VAL R 238      43.897  35.987  43.899  1.00  0.00           H   
ATOM   2835 HG13 VAL R 238      42.966  36.736  45.308  1.00  0.00           H   
ATOM   2836 HG21 VAL R 238      41.155  39.021  44.161  1.00  0.00           H   
ATOM   2837 HG22 VAL R 238      41.573  39.286  42.431  1.00  0.00           H   
ATOM   2838 HG23 VAL R 238      41.073  37.630  43.088  1.00  0.00           H   
ATOM   2839  N   PHE R 239      46.168  38.067  43.885  1.00  0.00           N   
ATOM   2840  CA  PHE R 239      47.305  37.427  44.586  1.00  0.00           C   
ATOM   2841  C   PHE R 239      47.984  38.446  45.602  1.00  0.00           C   
ATOM   2842  O   PHE R 239      48.189  37.999  46.681  1.00  0.00           O   
ATOM   2843  CB  PHE R 239      48.345  36.714  43.622  1.00  0.00           C   
ATOM   2844  CG  PHE R 239      49.514  36.071  44.322  1.00  0.00           C   
ATOM   2845  CD1 PHE R 239      49.476  34.753  44.727  1.00  0.00           C   
ATOM   2846  CD2 PHE R 239      50.761  36.720  44.244  1.00  0.00           C   
ATOM   2847  CE1 PHE R 239      50.672  34.014  45.034  1.00  0.00           C   
ATOM   2848  CE2 PHE R 239      51.939  36.044  44.494  1.00  0.00           C   
ATOM   2849  CZ  PHE R 239      51.876  34.683  44.766  1.00  0.00           C   
ATOM   2850  H   PHE R 239      46.130  38.180  42.895  1.00  0.00           H   
ATOM   2851  HA  PHE R 239      46.937  36.550  45.096  1.00  0.00           H   
ATOM   2852  HB2 PHE R 239      48.712  37.395  42.826  1.00  0.00           H   
ATOM   2853  HB3 PHE R 239      47.718  35.968  43.088  1.00  0.00           H   
ATOM   2854  HD1 PHE R 239      48.488  34.317  44.728  1.00  0.00           H   
ATOM   2855  HD2 PHE R 239      50.732  37.741  43.894  1.00  0.00           H   
ATOM   2856  HE1 PHE R 239      50.550  32.961  45.241  1.00  0.00           H   
ATOM   2857  HE2 PHE R 239      52.930  36.355  44.197  1.00  0.00           H   
ATOM   2858  HZ  PHE R 239      52.775  34.090  44.839  1.00  0.00           H   
ATOM   2859  N   ILE R 240      48.224  39.680  45.242  1.00  0.00           N   
ATOM   2860  CA  ILE R 240      48.860  40.613  46.176  1.00  0.00           C   
ATOM   2861  C   ILE R 240      47.982  40.908  47.330  1.00  0.00           C   
ATOM   2862  O   ILE R 240      48.356  40.752  48.522  1.00  0.00           O   
ATOM   2863  CB  ILE R 240      49.405  41.919  45.524  1.00  0.00           C   
ATOM   2864  CG1 ILE R 240      50.380  41.603  44.379  1.00  0.00           C   
ATOM   2865  CG2 ILE R 240      50.157  42.748  46.577  1.00  0.00           C   
ATOM   2866  CD1 ILE R 240      51.719  41.079  44.805  1.00  0.00           C   
ATOM   2867  H   ILE R 240      48.048  39.976  44.306  1.00  0.00           H   
ATOM   2868  HA  ILE R 240      49.687  40.092  46.633  1.00  0.00           H   
ATOM   2869  HB  ILE R 240      48.516  42.421  45.085  1.00  0.00           H   
ATOM   2870 HG12 ILE R 240      50.324  42.571  43.838  1.00  0.00           H   
ATOM   2871 HG13 ILE R 240      49.919  40.823  43.737  1.00  0.00           H   
ATOM   2872 HG21 ILE R 240      50.659  43.582  46.043  1.00  0.00           H   
ATOM   2873 HG22 ILE R 240      49.389  43.141  47.278  1.00  0.00           H   
ATOM   2874 HG23 ILE R 240      50.753  42.113  47.269  1.00  0.00           H   
ATOM   2875 HD11 ILE R 240      52.091  40.254  44.161  1.00  0.00           H   
ATOM   2876 HD12 ILE R 240      52.438  41.910  44.968  1.00  0.00           H   
ATOM   2877 HD13 ILE R 240      51.604  40.618  45.810  1.00  0.00           H   
ATOM   2878  N   PHE R 241      46.790  41.361  47.055  1.00  0.00           N   
ATOM   2879  CA  PHE R 241      46.053  42.154  48.071  1.00  0.00           C   
ATOM   2880  C   PHE R 241      45.110  41.270  48.773  1.00  0.00           C   
ATOM   2881  O   PHE R 241      44.733  41.571  49.866  1.00  0.00           O   
ATOM   2882  CB  PHE R 241      45.193  43.389  47.632  1.00  0.00           C   
ATOM   2883  CG  PHE R 241      46.054  44.469  46.880  1.00  0.00           C   
ATOM   2884  CD1 PHE R 241      45.646  45.041  45.684  1.00  0.00           C   
ATOM   2885  CD2 PHE R 241      47.325  44.809  47.483  1.00  0.00           C   
ATOM   2886  CE1 PHE R 241      46.648  45.775  44.900  1.00  0.00           C   
ATOM   2887  CE2 PHE R 241      48.197  45.663  46.764  1.00  0.00           C   
ATOM   2888  CZ  PHE R 241      47.875  46.011  45.437  1.00  0.00           C   
ATOM   2889  H   PHE R 241      46.434  41.483  46.132  1.00  0.00           H   
ATOM   2890  HA  PHE R 241      46.785  42.645  48.695  1.00  0.00           H   
ATOM   2891  HB2 PHE R 241      44.635  43.885  48.456  1.00  0.00           H   
ATOM   2892  HB3 PHE R 241      44.338  43.120  46.976  1.00  0.00           H   
ATOM   2893  HD1 PHE R 241      44.633  44.886  45.340  1.00  0.00           H   
ATOM   2894  HD2 PHE R 241      47.712  44.475  48.435  1.00  0.00           H   
ATOM   2895  HE1 PHE R 241      46.455  46.136  43.900  1.00  0.00           H   
ATOM   2896  HE2 PHE R 241      49.201  45.906  47.076  1.00  0.00           H   
ATOM   2897  HZ  PHE R 241      48.656  46.578  44.954  1.00  0.00           H   
ATOM   2898  N   ALA R 242      44.685  40.204  48.116  1.00  0.00           N   
ATOM   2899  CA  ALA R 242      43.772  39.283  48.769  1.00  0.00           C   
ATOM   2900  C   ALA R 242      44.484  37.913  49.097  1.00  0.00           C   
ATOM   2901  O   ALA R 242      43.856  36.987  49.539  1.00  0.00           O   
ATOM   2902  CB  ALA R 242      42.528  38.862  47.913  1.00  0.00           C   
ATOM   2903  H   ALA R 242      45.008  40.047  47.186  1.00  0.00           H   
ATOM   2904  HA  ALA R 242      43.356  39.709  49.670  1.00  0.00           H   
ATOM   2905  HB1 ALA R 242      41.767  38.357  48.546  1.00  0.00           H   
ATOM   2906  HB2 ALA R 242      42.023  39.724  47.425  1.00  0.00           H   
ATOM   2907  HB3 ALA R 242      42.763  38.181  47.068  1.00  0.00           H   
ATOM   2908  N   PHE R 243      45.807  37.780  48.920  1.00  0.00           N   
ATOM   2909  CA  PHE R 243      46.467  36.551  49.278  1.00  0.00           C   
ATOM   2910  C   PHE R 243      47.747  36.711  49.996  1.00  0.00           C   
ATOM   2911  O   PHE R 243      47.754  36.630  51.195  1.00  0.00           O   
ATOM   2912  CB  PHE R 243      46.542  35.542  48.114  1.00  0.00           C   
ATOM   2913  CG  PHE R 243      47.306  34.337  48.436  1.00  0.00           C   
ATOM   2914  CD1 PHE R 243      48.638  34.089  47.975  1.00  0.00           C   
ATOM   2915  CD2 PHE R 243      46.736  33.407  49.278  1.00  0.00           C   
ATOM   2916  CE1 PHE R 243      49.216  32.931  48.334  1.00  0.00           C   
ATOM   2917  CE2 PHE R 243      47.337  32.260  49.693  1.00  0.00           C   
ATOM   2918  CZ  PHE R 243      48.661  32.031  49.194  1.00  0.00           C   
ATOM   2919  H   PHE R 243      46.369  38.471  48.472  1.00  0.00           H   
ATOM   2920  HA  PHE R 243      45.802  35.966  49.897  1.00  0.00           H   
ATOM   2921  HB2 PHE R 243      46.941  36.023  47.196  1.00  0.00           H   
ATOM   2922  HB3 PHE R 243      45.517  35.225  47.823  1.00  0.00           H   
ATOM   2923  HD1 PHE R 243      49.037  34.782  47.249  1.00  0.00           H   
ATOM   2924  HD2 PHE R 243      45.749  33.695  49.611  1.00  0.00           H   
ATOM   2925  HE1 PHE R 243      50.223  32.734  47.998  1.00  0.00           H   
ATOM   2926  HE2 PHE R 243      46.755  31.545  50.255  1.00  0.00           H   
ATOM   2927  HZ  PHE R 243      49.160  31.081  49.305  1.00  0.00           H   
ATOM   2928  N   ILE R 244      48.848  37.182  49.299  1.00  0.00           N   
ATOM   2929  CA  ILE R 244      50.139  37.595  49.919  1.00  0.00           C   
ATOM   2930  C   ILE R 244      50.012  38.640  51.025  1.00  0.00           C   
ATOM   2931  O   ILE R 244      50.503  38.343  52.117  1.00  0.00           O   
ATOM   2932  CB  ILE R 244      51.155  38.030  48.848  1.00  0.00           C   
ATOM   2933  CG1 ILE R 244      51.402  36.910  47.783  1.00  0.00           C   
ATOM   2934  CG2 ILE R 244      52.466  38.454  49.549  1.00  0.00           C   
ATOM   2935  CD1 ILE R 244      52.207  35.738  48.304  1.00  0.00           C   
ATOM   2936  H   ILE R 244      48.641  37.477  48.369  1.00  0.00           H   
ATOM   2937  HA  ILE R 244      50.438  36.699  50.444  1.00  0.00           H   
ATOM   2938  HB  ILE R 244      50.710  38.842  48.233  1.00  0.00           H   
ATOM   2939 HG12 ILE R 244      51.858  37.337  46.865  1.00  0.00           H   
ATOM   2940 HG13 ILE R 244      50.445  36.527  47.366  1.00  0.00           H   
ATOM   2941 HG21 ILE R 244      52.206  39.361  50.135  1.00  0.00           H   
ATOM   2942 HG22 ILE R 244      52.801  37.579  50.148  1.00  0.00           H   
ATOM   2943 HG23 ILE R 244      53.197  38.703  48.751  1.00  0.00           H   
ATOM   2944 HD11 ILE R 244      51.848  35.377  49.291  1.00  0.00           H   
ATOM   2945 HD12 ILE R 244      52.241  34.913  47.559  1.00  0.00           H   
ATOM   2946 HD13 ILE R 244      53.307  35.828  48.430  1.00  0.00           H   
ATOM   2947  N   MET R 245      49.204  39.741  50.923  1.00  0.00           N   
ATOM   2948  CA  MET R 245      49.024  40.625  52.106  1.00  0.00           C   
ATOM   2949  C   MET R 245      48.289  39.956  53.315  1.00  0.00           C   
ATOM   2950  O   MET R 245      48.832  40.036  54.433  1.00  0.00           O   
ATOM   2951  CB  MET R 245      48.456  42.062  51.892  1.00  0.00           C   
ATOM   2952  CG  MET R 245      49.254  43.005  51.037  1.00  0.00           C   
ATOM   2953  SD  MET R 245      48.613  44.683  51.048  1.00  0.00           S   
ATOM   2954  CE  MET R 245      50.070  45.381  50.190  1.00  0.00           C   
ATOM   2955  H   MET R 245      48.872  40.072  50.043  1.00  0.00           H   
ATOM   2956  HA  MET R 245      50.051  40.808  52.382  1.00  0.00           H   
ATOM   2957  HB2 MET R 245      48.341  42.500  52.905  1.00  0.00           H   
ATOM   2958  HB3 MET R 245      47.460  42.018  51.401  1.00  0.00           H   
ATOM   2959  HG2 MET R 245      49.215  42.637  49.989  1.00  0.00           H   
ATOM   2960  HG3 MET R 245      50.288  43.001  51.446  1.00  0.00           H   
ATOM   2961  HE1 MET R 245      50.350  44.904  49.227  1.00  0.00           H   
ATOM   2962  HE2 MET R 245      50.031  46.458  49.920  1.00  0.00           H   
ATOM   2963  HE3 MET R 245      50.971  45.453  50.837  1.00  0.00           H   
ATOM   2964  N   PRO R 246      47.166  39.300  53.178  1.00  0.00           N   
ATOM   2965  CA  PRO R 246      46.614  38.540  54.306  1.00  0.00           C   
ATOM   2966  C   PRO R 246      47.524  37.635  55.110  1.00  0.00           C   
ATOM   2967  O   PRO R 246      47.417  37.725  56.321  1.00  0.00           O   
ATOM   2968  CB  PRO R 246      45.454  37.864  53.624  1.00  0.00           C   
ATOM   2969  CG  PRO R 246      44.937  38.763  52.575  1.00  0.00           C   
ATOM   2970  CD  PRO R 246      46.209  39.455  52.074  1.00  0.00           C   
ATOM   2971  HA  PRO R 246      46.313  39.298  55.014  1.00  0.00           H   
ATOM   2972  HB2 PRO R 246      44.566  37.567  54.222  1.00  0.00           H   
ATOM   2973  HB3 PRO R 246      45.788  36.982  53.036  1.00  0.00           H   
ATOM   2974  HG2 PRO R 246      44.205  39.533  52.900  1.00  0.00           H   
ATOM   2975  HG3 PRO R 246      44.483  38.145  51.771  1.00  0.00           H   
ATOM   2976  HD2 PRO R 246      45.974  40.540  52.024  1.00  0.00           H   
ATOM   2977  HD3 PRO R 246      46.735  38.964  51.228  1.00  0.00           H   
ATOM   2978  N   VAL R 247      48.388  36.772  54.412  1.00  0.00           N   
ATOM   2979  CA  VAL R 247      49.394  36.041  55.085  1.00  0.00           C   
ATOM   2980  C   VAL R 247      50.428  36.802  55.789  1.00  0.00           C   
ATOM   2981  O   VAL R 247      50.733  36.488  56.953  1.00  0.00           O   
ATOM   2982  CB  VAL R 247      50.001  34.961  54.218  1.00  0.00           C   
ATOM   2983  CG1 VAL R 247      50.927  34.177  55.130  1.00  0.00           C   
ATOM   2984  CG2 VAL R 247      48.878  33.997  53.759  1.00  0.00           C   
ATOM   2985  H   VAL R 247      48.391  36.732  53.416  1.00  0.00           H   
ATOM   2986  HA  VAL R 247      48.840  35.564  55.880  1.00  0.00           H   
ATOM   2987  HB  VAL R 247      50.364  35.490  53.311  1.00  0.00           H   
ATOM   2988 HG11 VAL R 247      51.068  33.176  54.672  1.00  0.00           H   
ATOM   2989 HG12 VAL R 247      51.923  34.636  55.305  1.00  0.00           H   
ATOM   2990 HG13 VAL R 247      50.436  33.957  56.101  1.00  0.00           H   
ATOM   2991 HG21 VAL R 247      48.539  34.396  52.780  1.00  0.00           H   
ATOM   2992 HG22 VAL R 247      49.116  32.913  53.707  1.00  0.00           H   
ATOM   2993 HG23 VAL R 247      48.072  34.060  54.521  1.00  0.00           H   
ATOM   2994  N   LEU R 248      51.020  37.920  55.192  1.00  0.00           N   
ATOM   2995  CA  LEU R 248      51.894  38.873  55.996  1.00  0.00           C   
ATOM   2996  C   LEU R 248      51.144  39.439  57.267  1.00  0.00           C   
ATOM   2997  O   LEU R 248      51.709  39.327  58.362  1.00  0.00           O   
ATOM   2998  CB  LEU R 248      52.306  40.006  55.064  1.00  0.00           C   
ATOM   2999  CG  LEU R 248      53.186  41.068  55.874  1.00  0.00           C   
ATOM   3000  CD1 LEU R 248      54.524  40.624  56.481  1.00  0.00           C   
ATOM   3001  CD2 LEU R 248      53.495  42.186  54.841  1.00  0.00           C   
ATOM   3002  H   LEU R 248      50.706  38.172  54.280  1.00  0.00           H   
ATOM   3003  HA  LEU R 248      52.735  38.299  56.353  1.00  0.00           H   
ATOM   3004  HB2 LEU R 248      51.395  40.466  54.621  1.00  0.00           H   
ATOM   3005  HB3 LEU R 248      52.980  39.621  54.270  1.00  0.00           H   
ATOM   3006  HG  LEU R 248      52.584  41.512  56.695  1.00  0.00           H   
ATOM   3007 HD11 LEU R 248      55.073  40.128  55.651  1.00  0.00           H   
ATOM   3008 HD12 LEU R 248      55.094  41.507  56.839  1.00  0.00           H   
ATOM   3009 HD13 LEU R 248      54.324  39.848  57.249  1.00  0.00           H   
ATOM   3010 HD21 LEU R 248      54.221  42.831  55.379  1.00  0.00           H   
ATOM   3011 HD22 LEU R 248      54.089  41.760  54.004  1.00  0.00           H   
ATOM   3012 HD23 LEU R 248      52.691  42.838  54.439  1.00  0.00           H   
ATOM   3013  N   ILE R 249      49.914  39.992  57.214  1.00  0.00           N   
ATOM   3014  CA  ILE R 249      49.134  40.548  58.327  1.00  0.00           C   
ATOM   3015  C   ILE R 249      48.944  39.521  59.451  1.00  0.00           C   
ATOM   3016  O   ILE R 249      49.207  39.827  60.597  1.00  0.00           O   
ATOM   3017  CB  ILE R 249      47.784  41.174  57.903  1.00  0.00           C   
ATOM   3018  CG1 ILE R 249      47.890  42.184  56.785  1.00  0.00           C   
ATOM   3019  CG2 ILE R 249      47.236  41.899  59.134  1.00  0.00           C   
ATOM   3020  CD1 ILE R 249      49.104  43.108  56.870  1.00  0.00           C   
ATOM   3021  H   ILE R 249      49.433  40.073  56.344  1.00  0.00           H   
ATOM   3022  HA  ILE R 249      49.720  41.367  58.717  1.00  0.00           H   
ATOM   3023  HB  ILE R 249      47.129  40.353  57.540  1.00  0.00           H   
ATOM   3024 HG12 ILE R 249      46.948  42.771  56.800  1.00  0.00           H   
ATOM   3025 HG13 ILE R 249      47.783  41.635  55.825  1.00  0.00           H   
ATOM   3026 HG21 ILE R 249      48.166  42.369  59.518  1.00  0.00           H   
ATOM   3027 HG22 ILE R 249      46.496  42.674  58.840  1.00  0.00           H   
ATOM   3028 HG23 ILE R 249      46.832  41.183  59.881  1.00  0.00           H   
ATOM   3029 HD11 ILE R 249      50.094  42.659  56.643  1.00  0.00           H   
ATOM   3030 HD12 ILE R 249      48.973  43.941  56.147  1.00  0.00           H   
ATOM   3031 HD13 ILE R 249      49.195  43.690  57.812  1.00  0.00           H   
ATOM   3032  N   ILE R 250      48.470  38.302  59.173  1.00  0.00           N   
ATOM   3033  CA  ILE R 250      48.386  37.165  60.041  1.00  0.00           C   
ATOM   3034  C   ILE R 250      49.709  36.756  60.591  1.00  0.00           C   
ATOM   3035  O   ILE R 250      49.870  36.392  61.765  1.00  0.00           O   
ATOM   3036  CB  ILE R 250      47.766  36.025  59.293  1.00  0.00           C   
ATOM   3037  CG1 ILE R 250      46.285  36.395  58.975  1.00  0.00           C   
ATOM   3038  CG2 ILE R 250      47.749  34.661  60.127  1.00  0.00           C   
ATOM   3039  CD1 ILE R 250      45.354  36.482  60.191  1.00  0.00           C   
ATOM   3040  H   ILE R 250      48.207  38.175  58.220  1.00  0.00           H   
ATOM   3041  HA  ILE R 250      47.828  37.290  60.957  1.00  0.00           H   
ATOM   3042  HB  ILE R 250      48.344  35.839  58.363  1.00  0.00           H   
ATOM   3043 HG12 ILE R 250      45.988  35.652  58.204  1.00  0.00           H   
ATOM   3044 HG13 ILE R 250      46.148  37.427  58.589  1.00  0.00           H   
ATOM   3045 HG21 ILE R 250      48.726  34.204  60.397  1.00  0.00           H   
ATOM   3046 HG22 ILE R 250      47.158  34.776  61.060  1.00  0.00           H   
ATOM   3047 HG23 ILE R 250      47.226  33.877  59.539  1.00  0.00           H   
ATOM   3048 HD11 ILE R 250      45.118  35.484  60.619  1.00  0.00           H   
ATOM   3049 HD12 ILE R 250      45.707  37.124  61.026  1.00  0.00           H   
ATOM   3050 HD13 ILE R 250      44.407  36.886  59.774  1.00  0.00           H   
ATOM   3051  N   THR R 251      50.775  36.630  59.839  1.00  0.00           N   
ATOM   3052  CA  THR R 251      52.093  36.394  60.439  1.00  0.00           C   
ATOM   3053  C   THR R 251      52.557  37.468  61.403  1.00  0.00           C   
ATOM   3054  O   THR R 251      53.146  37.195  62.475  1.00  0.00           O   
ATOM   3055  CB  THR R 251      53.211  36.072  59.455  1.00  0.00           C   
ATOM   3056  CG2 THR R 251      54.307  35.455  60.284  1.00  0.00           C   
ATOM   3057  OG1 THR R 251      52.830  35.287  58.389  1.00  0.00           O   
ATOM   3058  H   THR R 251      50.630  36.923  58.897  1.00  0.00           H   
ATOM   3059  HA  THR R 251      51.913  35.539  61.074  1.00  0.00           H   
ATOM   3060  HB  THR R 251      53.565  37.033  59.022  1.00  0.00           H   
ATOM   3061  HG1 THR R 251      52.071  35.708  57.980  1.00  0.00           H   
ATOM   3062 HG21 THR R 251      54.965  34.947  59.547  1.00  0.00           H   
ATOM   3063 HG22 THR R 251      55.019  36.155  60.770  1.00  0.00           H   
ATOM   3064 HG23 THR R 251      54.031  34.549  60.866  1.00  0.00           H   
ATOM   3065  N   VAL R 252      52.355  38.758  61.034  1.00  0.00           N   
ATOM   3066  CA  VAL R 252      52.450  39.920  61.937  1.00  0.00           C   
ATOM   3067  C   VAL R 252      51.676  39.815  63.215  1.00  0.00           C   
ATOM   3068  O   VAL R 252      52.162  39.863  64.306  1.00  0.00           O   
ATOM   3069  CB  VAL R 252      52.132  41.189  61.216  1.00  0.00           C   
ATOM   3070  CG1 VAL R 252      51.977  42.437  62.148  1.00  0.00           C   
ATOM   3071  CG2 VAL R 252      53.390  41.405  60.242  1.00  0.00           C   
ATOM   3072  H   VAL R 252      51.866  39.053  60.216  1.00  0.00           H   
ATOM   3073  HA  VAL R 252      53.486  40.006  62.227  1.00  0.00           H   
ATOM   3074  HB  VAL R 252      51.192  41.181  60.624  1.00  0.00           H   
ATOM   3075 HG11 VAL R 252      52.743  42.236  62.926  1.00  0.00           H   
ATOM   3076 HG12 VAL R 252      52.147  43.402  61.624  1.00  0.00           H   
ATOM   3077 HG13 VAL R 252      50.964  42.422  62.602  1.00  0.00           H   
ATOM   3078 HG21 VAL R 252      54.295  41.346  60.885  1.00  0.00           H   
ATOM   3079 HG22 VAL R 252      53.441  40.655  59.424  1.00  0.00           H   
ATOM   3080 HG23 VAL R 252      53.245  42.401  59.773  1.00  0.00           H   
ATOM   3081  N   CYS R 253      50.285  39.465  63.155  1.00  0.00           N   
ATOM   3082  CA  CYS R 253      49.511  39.223  64.356  1.00  0.00           C   
ATOM   3083  C   CYS R 253      50.182  38.203  65.322  1.00  0.00           C   
ATOM   3084  O   CYS R 253      50.519  38.550  66.468  1.00  0.00           O   
ATOM   3085  CB  CYS R 253      48.057  38.845  64.066  1.00  0.00           C   
ATOM   3086  SG  CYS R 253      47.240  40.071  62.954  1.00  0.00           S   
ATOM   3087  H   CYS R 253      49.862  39.185  62.297  1.00  0.00           H   
ATOM   3088  HA  CYS R 253      49.659  40.209  64.769  1.00  0.00           H   
ATOM   3089  HB2 CYS R 253      47.455  38.760  64.995  1.00  0.00           H   
ATOM   3090  HB3 CYS R 253      47.928  37.902  63.493  1.00  0.00           H   
ATOM   3091  HG  CYS R 253      48.220  40.001  62.065  1.00  0.00           H   
ATOM   3092  N   TYR R 254      50.526  36.998  64.914  1.00  0.00           N   
ATOM   3093  CA  TYR R 254      51.069  35.999  65.769  1.00  0.00           C   
ATOM   3094  C   TYR R 254      52.562  36.300  66.164  1.00  0.00           C   
ATOM   3095  O   TYR R 254      52.948  36.112  67.319  1.00  0.00           O   
ATOM   3096  CB  TYR R 254      51.043  34.664  65.004  1.00  0.00           C   
ATOM   3097  CG  TYR R 254      49.596  34.173  65.147  1.00  0.00           C   
ATOM   3098  CD1 TYR R 254      48.832  34.123  63.973  1.00  0.00           C   
ATOM   3099  CD2 TYR R 254      48.867  33.967  66.343  1.00  0.00           C   
ATOM   3100  CE1 TYR R 254      47.409  34.060  64.058  1.00  0.00           C   
ATOM   3101  CE2 TYR R 254      47.496  33.790  66.447  1.00  0.00           C   
ATOM   3102  CZ  TYR R 254      46.751  33.840  65.288  1.00  0.00           C   
ATOM   3103  OH  TYR R 254      45.320  33.676  65.209  1.00  0.00           O   
ATOM   3104  H   TYR R 254      50.443  36.664  63.978  1.00  0.00           H   
ATOM   3105  HA  TYR R 254      50.605  36.082  66.741  1.00  0.00           H   
ATOM   3106  HB2 TYR R 254      51.680  33.846  65.403  1.00  0.00           H   
ATOM   3107  HB3 TYR R 254      51.298  34.857  63.939  1.00  0.00           H   
ATOM   3108  HD1 TYR R 254      49.308  34.308  63.021  1.00  0.00           H   
ATOM   3109  HD2 TYR R 254      49.423  33.924  67.269  1.00  0.00           H   
ATOM   3110  HE1 TYR R 254      46.745  34.198  63.218  1.00  0.00           H   
ATOM   3111  HE2 TYR R 254      46.969  33.591  67.368  1.00  0.00           H   
ATOM   3112  HH  TYR R 254      44.834  34.132  64.518  1.00  0.00           H   
ATOM   3113  N   GLY R 255      53.351  36.905  65.253  1.00  0.00           N   
ATOM   3114  CA  GLY R 255      54.584  37.536  65.605  1.00  0.00           C   
ATOM   3115  C   GLY R 255      54.502  38.640  66.645  1.00  0.00           C   
ATOM   3116  O   GLY R 255      55.299  38.727  67.514  1.00  0.00           O   
ATOM   3117  H   GLY R 255      53.179  36.830  64.274  1.00  0.00           H   
ATOM   3118  HA2 GLY R 255      55.166  37.963  64.800  1.00  0.00           H   
ATOM   3119  HA3 GLY R 255      55.260  36.794  66.002  1.00  0.00           H   
ATOM   3120  N   LEU R 256      53.543  39.547  66.570  1.00  0.00           N   
ATOM   3121  CA  LEU R 256      53.133  40.395  67.676  1.00  0.00           C   
ATOM   3122  C   LEU R 256      52.705  39.749  68.969  1.00  0.00           C   
ATOM   3123  O   LEU R 256      53.083  40.305  70.003  1.00  0.00           O   
ATOM   3124  CB  LEU R 256      52.029  41.486  67.244  1.00  0.00           C   
ATOM   3125  CG  LEU R 256      52.511  42.520  66.247  1.00  0.00           C   
ATOM   3126  CD1 LEU R 256      51.273  43.484  65.882  1.00  0.00           C   
ATOM   3127  CD2 LEU R 256      53.762  43.301  66.702  1.00  0.00           C   
ATOM   3128  H   LEU R 256      53.069  39.575  65.693  1.00  0.00           H   
ATOM   3129  HA  LEU R 256      54.070  40.831  67.990  1.00  0.00           H   
ATOM   3130  HB2 LEU R 256      51.726  42.013  68.174  1.00  0.00           H   
ATOM   3131  HB3 LEU R 256      51.194  40.861  66.861  1.00  0.00           H   
ATOM   3132  HG  LEU R 256      52.768  41.995  65.302  1.00  0.00           H   
ATOM   3133 HD11 LEU R 256      50.390  42.820  65.766  1.00  0.00           H   
ATOM   3134 HD12 LEU R 256      51.183  44.100  66.803  1.00  0.00           H   
ATOM   3135 HD13 LEU R 256      51.455  44.067  64.955  1.00  0.00           H   
ATOM   3136 HD21 LEU R 256      54.572  42.545  66.780  1.00  0.00           H   
ATOM   3137 HD22 LEU R 256      54.085  44.051  65.949  1.00  0.00           H   
ATOM   3138 HD23 LEU R 256      53.655  43.891  67.638  1.00  0.00           H   
ATOM   3139  N   MET R 257      51.892  38.649  68.860  1.00  0.00           N   
ATOM   3140  CA  MET R 257      51.609  37.847  70.074  1.00  0.00           C   
ATOM   3141  C   MET R 257      52.822  37.163  70.655  1.00  0.00           C   
ATOM   3142  O   MET R 257      53.016  37.175  71.836  1.00  0.00           O   
ATOM   3143  CB  MET R 257      50.518  36.843  69.688  1.00  0.00           C   
ATOM   3144  CG  MET R 257      49.996  35.939  70.860  1.00  0.00           C   
ATOM   3145  SD  MET R 257      49.125  34.355  70.382  1.00  0.00           S   
ATOM   3146  CE  MET R 257      50.710  33.596  70.129  1.00  0.00           C   
ATOM   3147  H   MET R 257      51.717  38.397  67.911  1.00  0.00           H   
ATOM   3148  HA  MET R 257      51.213  38.515  70.827  1.00  0.00           H   
ATOM   3149  HB2 MET R 257      50.813  36.191  68.839  1.00  0.00           H   
ATOM   3150  HB3 MET R 257      49.626  37.457  69.440  1.00  0.00           H   
ATOM   3151  HG2 MET R 257      49.247  36.518  71.443  1.00  0.00           H   
ATOM   3152  HG3 MET R 257      50.823  35.658  71.547  1.00  0.00           H   
ATOM   3153  HE1 MET R 257      51.134  33.257  71.097  1.00  0.00           H   
ATOM   3154  HE2 MET R 257      50.506  32.756  69.432  1.00  0.00           H   
ATOM   3155  HE3 MET R 257      51.356  34.359  69.645  1.00  0.00           H   
ATOM   3156  N   ILE R 258      53.643  36.677  69.762  1.00  0.00           N   
ATOM   3157  CA  ILE R 258      54.965  36.186  70.067  1.00  0.00           C   
ATOM   3158  C   ILE R 258      55.879  37.278  70.731  1.00  0.00           C   
ATOM   3159  O   ILE R 258      56.424  37.072  71.827  1.00  0.00           O   
ATOM   3160  CB  ILE R 258      55.743  35.380  68.961  1.00  0.00           C   
ATOM   3161  CG1 ILE R 258      55.197  33.899  68.826  1.00  0.00           C   
ATOM   3162  CG2 ILE R 258      57.264  35.548  68.950  1.00  0.00           C   
ATOM   3163  CD1 ILE R 258      55.960  33.070  67.868  1.00  0.00           C   
ATOM   3164  H   ILE R 258      53.282  36.618  68.834  1.00  0.00           H   
ATOM   3165  HA  ILE R 258      54.862  35.383  70.781  1.00  0.00           H   
ATOM   3166  HB  ILE R 258      55.384  35.881  68.036  1.00  0.00           H   
ATOM   3167 HG12 ILE R 258      54.138  33.949  68.494  1.00  0.00           H   
ATOM   3168 HG13 ILE R 258      55.372  33.422  69.815  1.00  0.00           H   
ATOM   3169 HG21 ILE R 258      57.531  34.964  69.856  1.00  0.00           H   
ATOM   3170 HG22 ILE R 258      57.768  35.180  68.031  1.00  0.00           H   
ATOM   3171 HG23 ILE R 258      57.686  36.562  69.121  1.00  0.00           H   
ATOM   3172 HD11 ILE R 258      55.330  32.168  67.707  1.00  0.00           H   
ATOM   3173 HD12 ILE R 258      55.981  33.524  66.854  1.00  0.00           H   
ATOM   3174 HD13 ILE R 258      56.920  32.676  68.265  1.00  0.00           H   
ATOM   3175  N   LEU R 259      55.919  38.532  70.208  1.00  0.00           N   
ATOM   3176  CA  LEU R 259      56.662  39.594  70.729  1.00  0.00           C   
ATOM   3177  C   LEU R 259      56.150  40.167  71.983  1.00  0.00           C   
ATOM   3178  O   LEU R 259      56.928  40.468  72.897  1.00  0.00           O   
ATOM   3179  CB  LEU R 259      56.688  40.642  69.580  1.00  0.00           C   
ATOM   3180  CG  LEU R 259      57.388  41.998  70.020  1.00  0.00           C   
ATOM   3181  CD1 LEU R 259      58.079  42.609  68.804  1.00  0.00           C   
ATOM   3182  CD2 LEU R 259      56.449  43.078  70.589  1.00  0.00           C   
ATOM   3183  H   LEU R 259      55.458  38.612  69.328  1.00  0.00           H   
ATOM   3184  HA  LEU R 259      57.701  39.315  70.830  1.00  0.00           H   
ATOM   3185  HB2 LEU R 259      55.677  40.818  69.155  1.00  0.00           H   
ATOM   3186  HB3 LEU R 259      57.370  40.121  68.874  1.00  0.00           H   
ATOM   3187  HG  LEU R 259      58.171  41.699  70.750  1.00  0.00           H   
ATOM   3188 HD11 LEU R 259      58.773  41.901  68.304  1.00  0.00           H   
ATOM   3189 HD12 LEU R 259      57.417  42.924  67.970  1.00  0.00           H   
ATOM   3190 HD13 LEU R 259      58.541  43.520  69.241  1.00  0.00           H   
ATOM   3191 HD21 LEU R 259      55.621  43.316  69.888  1.00  0.00           H   
ATOM   3192 HD22 LEU R 259      55.977  42.827  71.562  1.00  0.00           H   
ATOM   3193 HD23 LEU R 259      56.894  44.074  70.799  1.00  0.00           H   
ATOM   3194  N   ARG R 260      54.850  40.212  72.272  1.00  0.00           N   
ATOM   3195  CA  ARG R 260      54.237  40.720  73.551  1.00  0.00           C   
ATOM   3196  C   ARG R 260      53.962  39.525  74.551  1.00  0.00           C   
ATOM   3197  O   ARG R 260      53.436  39.829  75.650  1.00  0.00           O   
ATOM   3198  CB  ARG R 260      52.992  41.582  73.297  1.00  0.00           C   
ATOM   3199  CG  ARG R 260      53.286  42.927  72.642  1.00  0.00           C   
ATOM   3200  CD  ARG R 260      53.943  44.003  73.512  1.00  0.00           C   
ATOM   3201  NE  ARG R 260      53.098  44.287  74.659  1.00  0.00           N   
ATOM   3202  CZ  ARG R 260      52.148  45.217  74.591  1.00  0.00           C   
ATOM   3203  NH1 ARG R 260      51.942  45.989  73.566  1.00  0.00           N 1+
ATOM   3204  NH2 ARG R 260      51.438  45.424  75.668  1.00  0.00           N   
ATOM   3205  H   ARG R 260      54.186  39.918  71.589  1.00  0.00           H   
ATOM   3206  HA  ARG R 260      54.884  41.364  74.128  1.00  0.00           H   
ATOM   3207  HB2 ARG R 260      52.634  41.682  74.343  1.00  0.00           H   
ATOM   3208  HB3 ARG R 260      52.240  40.978  72.745  1.00  0.00           H   
ATOM   3209  HG2 ARG R 260      52.340  43.441  72.372  1.00  0.00           H   
ATOM   3210  HG3 ARG R 260      53.830  42.796  71.682  1.00  0.00           H   
ATOM   3211  HD2 ARG R 260      53.980  44.853  72.799  1.00  0.00           H   
ATOM   3212  HD3 ARG R 260      54.991  43.796  73.819  1.00  0.00           H   
ATOM   3213  HE  ARG R 260      53.334  43.963  75.575  1.00  0.00           H   
ATOM   3214 HH11 ARG R 260      52.306  45.552  72.744  1.00  0.00           H   
ATOM   3215 HH12 ARG R 260      51.171  46.625  73.599  1.00  0.00           H   
ATOM   3216 HH21 ARG R 260      51.476  44.787  76.438  1.00  0.00           H   
ATOM   3217 HH22 ARG R 260      50.676  46.067  75.602  1.00  0.00           H   
ATOM   3218  N   LEU R 261      54.379  38.255  74.293  1.00  0.00           N   
ATOM   3219  CA  LEU R 261      54.186  37.219  75.331  1.00  0.00           C   
ATOM   3220  C   LEU R 261      55.052  37.377  76.577  1.00  0.00           C   
ATOM   3221  O   LEU R 261      54.748  36.892  77.653  1.00  0.00           O   
ATOM   3222  CB  LEU R 261      54.296  35.741  74.699  1.00  0.00           C   
ATOM   3223  CG  LEU R 261      53.640  34.575  75.471  1.00  0.00           C   
ATOM   3224  CD1 LEU R 261      52.213  34.909  75.860  1.00  0.00           C   
ATOM   3225  CD2 LEU R 261      53.584  33.264  74.696  1.00  0.00           C   
ATOM   3226  H   LEU R 261      54.919  37.979  73.502  1.00  0.00           H   
ATOM   3227  HA  LEU R 261      53.166  37.468  75.588  1.00  0.00           H   
ATOM   3228  HB2 LEU R 261      55.369  35.451  74.713  1.00  0.00           H   
ATOM   3229  HB3 LEU R 261      53.901  35.676  73.664  1.00  0.00           H   
ATOM   3230  HG  LEU R 261      54.294  34.502  76.366  1.00  0.00           H   
ATOM   3231 HD11 LEU R 261      51.839  34.234  76.659  1.00  0.00           H   
ATOM   3232 HD12 LEU R 261      52.111  35.935  76.273  1.00  0.00           H   
ATOM   3233 HD13 LEU R 261      51.498  34.880  75.009  1.00  0.00           H   
ATOM   3234 HD21 LEU R 261      52.940  32.618  75.330  1.00  0.00           H   
ATOM   3235 HD22 LEU R 261      53.074  33.293  73.710  1.00  0.00           H   
ATOM   3236 HD23 LEU R 261      54.580  32.826  74.472  1.00  0.00           H   
ATOM   3237  N   LYS R 262      56.166  38.133  76.448  1.00  0.00           N   
ATOM   3238  CA  LYS R 262      57.074  38.467  77.545  1.00  0.00           C   
ATOM   3239  C   LYS R 262      56.792  39.946  78.121  1.00  0.00           C   
ATOM   3240  O   LYS R 262      55.767  40.643  78.033  1.00  0.00           O   
ATOM   3241  CB  LYS R 262      58.553  38.351  77.077  1.00  0.00           C   
ATOM   3242  CG  LYS R 262      58.875  39.382  75.995  1.00  0.00           C   
ATOM   3243  CD  LYS R 262      60.296  39.288  75.499  1.00  0.00           C   
ATOM   3244  CE  LYS R 262      60.549  40.339  74.478  1.00  0.00           C   
ATOM   3245  NZ  LYS R 262      61.955  40.402  74.088  1.00  0.00           N 1+
ATOM   3246  OXT LYS R 262      57.840  40.495  78.878  1.00  0.00           O 1-
ATOM   3247  H   LYS R 262      56.605  38.285  75.566  1.00  0.00           H   
ATOM   3248  HA  LYS R 262      56.926  37.904  78.455  1.00  0.00           H   
ATOM   3249  HB2 LYS R 262      58.778  37.372  76.601  1.00  0.00           H   
ATOM   3250  HB3 LYS R 262      59.302  38.447  77.892  1.00  0.00           H   
ATOM   3251  HG2 LYS R 262      58.723  40.413  76.379  1.00  0.00           H   
ATOM   3252  HG3 LYS R 262      58.216  39.382  75.101  1.00  0.00           H   
ATOM   3253  HD2 LYS R 262      60.407  38.277  75.053  1.00  0.00           H   
ATOM   3254  HD3 LYS R 262      60.918  39.589  76.369  1.00  0.00           H   
ATOM   3255  HE2 LYS R 262      60.240  41.259  75.017  1.00  0.00           H   
ATOM   3256  HE3 LYS R 262      59.841  40.312  73.623  1.00  0.00           H   
ATOM   3257  HZ1 LYS R 262      62.621  40.740  74.811  1.00  0.00           H   
ATOM   3258  HZ2 LYS R 262      62.337  39.451  73.915  1.00  0.00           H   
ATOM   3259  HZ3 LYS R 262      62.033  40.958  73.213  1.00  0.00           H   
ATOM   3260  H2  LYS R 262      57.589  41.324  79.294  1.00  0.00           H   
ATOM   3261  N   LYS R 273      43.811  31.152  85.016  1.00  0.00           N   
ATOM   3262  CA  LYS R 273      43.477  32.155  84.034  1.00  0.00           C   
ATOM   3263  C   LYS R 273      44.276  32.028  82.748  1.00  0.00           C   
ATOM   3264  O   LYS R 273      43.768  32.155  81.618  1.00  0.00           O   
ATOM   3265  CB  LYS R 273      43.491  33.578  84.629  1.00  0.00           C   
ATOM   3266  CG  LYS R 273      44.756  33.918  85.518  1.00  0.00           C   
ATOM   3267  CD  LYS R 273      44.836  35.448  85.855  1.00  0.00           C   
ATOM   3268  CE  LYS R 273      45.878  35.727  86.957  1.00  0.00           C   
ATOM   3269  NZ  LYS R 273      46.778  36.891  86.622  1.00  0.00           N 1+
ATOM   3270  H   LYS R 273      44.658  31.244  85.539  1.00  0.00           H   
ATOM   3271  HA  LYS R 273      42.493  31.956  83.635  1.00  0.00           H   
ATOM   3272  HB2 LYS R 273      42.542  33.643  85.204  1.00  0.00           H   
ATOM   3273  HB3 LYS R 273      43.483  34.331  83.813  1.00  0.00           H   
ATOM   3274  HG2 LYS R 273      45.670  33.555  85.000  1.00  0.00           H   
ATOM   3275  HG3 LYS R 273      44.674  33.347  86.468  1.00  0.00           H   
ATOM   3276  HD2 LYS R 273      43.824  35.824  86.115  1.00  0.00           H   
ATOM   3277  HD3 LYS R 273      45.117  36.041  84.958  1.00  0.00           H   
ATOM   3278  HE2 LYS R 273      46.533  34.871  87.224  1.00  0.00           H   
ATOM   3279  HE3 LYS R 273      45.372  36.058  87.890  1.00  0.00           H   
ATOM   3280  HZ1 LYS R 273      46.301  37.778  86.358  1.00  0.00           H   
ATOM   3281  HZ2 LYS R 273      47.463  37.065  87.384  1.00  0.00           H   
ATOM   3282  HZ3 LYS R 273      47.308  36.519  85.808  1.00  0.00           H   
ATOM   3283  H2  LYS R 273      42.956  30.787  85.385  1.00  0.00           H   
ATOM   3284  N   ASP R 274      45.566  31.639  82.864  1.00  0.00           N   
ATOM   3285  CA  ASP R 274      46.512  31.570  81.716  1.00  0.00           C   
ATOM   3286  C   ASP R 274      46.185  30.432  80.843  1.00  0.00           C   
ATOM   3287  O   ASP R 274      46.464  30.496  79.641  1.00  0.00           O   
ATOM   3288  CB  ASP R 274      47.921  31.470  82.362  1.00  0.00           C   
ATOM   3289  CG  ASP R 274      48.317  32.673  83.175  1.00  0.00           C   
ATOM   3290  OD1 ASP R 274      48.529  32.536  84.439  1.00  0.00           O   
ATOM   3291  OD2 ASP R 274      48.548  33.738  82.532  1.00  0.00           O 1-
ATOM   3292  H   ASP R 274      46.045  31.686  83.737  1.00  0.00           H   
ATOM   3293  HA  ASP R 274      46.379  32.489  81.164  1.00  0.00           H   
ATOM   3294  HB2 ASP R 274      48.591  31.238  81.507  1.00  0.00           H   
ATOM   3295  HB3 ASP R 274      47.945  30.572  83.016  1.00  0.00           H   
ATOM   3296  N   ARG R 275      45.679  29.343  81.349  1.00  0.00           N   
ATOM   3297  CA  ARG R 275      45.249  28.102  80.665  1.00  0.00           C   
ATOM   3298  C   ARG R 275      44.100  28.325  79.715  1.00  0.00           C   
ATOM   3299  O   ARG R 275      44.055  27.941  78.582  1.00  0.00           O   
ATOM   3300  CB  ARG R 275      44.988  27.013  81.751  1.00  0.00           C   
ATOM   3301  CG  ARG R 275      44.419  25.625  81.309  1.00  0.00           C   
ATOM   3302  CD  ARG R 275      44.212  24.774  82.560  1.00  0.00           C   
ATOM   3303  NE  ARG R 275      43.152  25.404  83.448  1.00  0.00           N   
ATOM   3304  CZ  ARG R 275      43.306  25.478  84.770  1.00  0.00           C   
ATOM   3305  NH1 ARG R 275      43.938  24.521  85.442  1.00  0.00           N 1+
ATOM   3306  NH2 ARG R 275      42.437  26.227  85.384  1.00  0.00           N   
ATOM   3307  H   ARG R 275      45.630  29.242  82.339  1.00  0.00           H   
ATOM   3308  HA  ARG R 275      46.068  27.797  80.031  1.00  0.00           H   
ATOM   3309  HB2 ARG R 275      44.342  27.511  82.506  1.00  0.00           H   
ATOM   3310  HB3 ARG R 275      45.932  26.765  82.279  1.00  0.00           H   
ATOM   3311  HG2 ARG R 275      44.986  25.169  80.469  1.00  0.00           H   
ATOM   3312  HG3 ARG R 275      43.349  25.720  81.023  1.00  0.00           H   
ATOM   3313  HD2 ARG R 275      45.137  24.612  83.154  1.00  0.00           H   
ATOM   3314  HD3 ARG R 275      43.922  23.734  82.300  1.00  0.00           H   
ATOM   3315  HE  ARG R 275      42.603  26.135  83.043  1.00  0.00           H   
ATOM   3316 HH11 ARG R 275      44.399  23.761  84.987  1.00  0.00           H   
ATOM   3317 HH12 ARG R 275      44.322  24.761  86.334  1.00  0.00           H   
ATOM   3318 HH21 ARG R 275      41.537  26.365  84.972  1.00  0.00           H   
ATOM   3319 HH22 ARG R 275      42.416  26.119  86.378  1.00  0.00           H   
ATOM   3320  N   ASN R 276      43.167  29.165  80.217  1.00  0.00           N   
ATOM   3321  CA  ASN R 276      41.976  29.400  79.538  1.00  0.00           C   
ATOM   3322  C   ASN R 276      42.276  30.282  78.319  1.00  0.00           C   
ATOM   3323  O   ASN R 276      41.832  30.040  77.224  1.00  0.00           O   
ATOM   3324  CB  ASN R 276      40.808  29.906  80.472  1.00  0.00           C   
ATOM   3325  CG  ASN R 276      39.602  30.077  79.714  1.00  0.00           C   
ATOM   3326  ND2 ASN R 276      39.333  31.369  79.439  1.00  0.00           N   
ATOM   3327  OD1 ASN R 276      38.818  29.221  79.292  1.00  0.00           O   
ATOM   3328  H   ASN R 276      43.297  29.503  81.146  1.00  0.00           H   
ATOM   3329  HA  ASN R 276      41.643  28.464  79.114  1.00  0.00           H   
ATOM   3330  HB2 ASN R 276      41.085  30.834  81.017  1.00  0.00           H   
ATOM   3331  HB3 ASN R 276      40.600  29.109  81.217  1.00  0.00           H   
ATOM   3332 HD21 ASN R 276      40.036  31.989  79.787  1.00  0.00           H   
ATOM   3333 HD22 ASN R 276      38.613  31.608  78.787  1.00  0.00           H   
ATOM   3334  N   LEU R 277      43.227  31.247  78.585  1.00  0.00           N   
ATOM   3335  CA  LEU R 277      43.782  32.184  77.619  1.00  0.00           C   
ATOM   3336  C   LEU R 277      44.541  31.389  76.517  1.00  0.00           C   
ATOM   3337  O   LEU R 277      44.440  31.639  75.321  1.00  0.00           O   
ATOM   3338  CB  LEU R 277      44.797  33.117  78.363  1.00  0.00           C   
ATOM   3339  CG  LEU R 277      45.585  34.215  77.589  1.00  0.00           C   
ATOM   3340  CD1 LEU R 277      44.806  35.541  77.850  1.00  0.00           C   
ATOM   3341  CD2 LEU R 277      47.037  34.371  78.024  1.00  0.00           C   
ATOM   3342  H   LEU R 277      43.648  31.302  79.486  1.00  0.00           H   
ATOM   3343  HA  LEU R 277      42.996  32.649  77.041  1.00  0.00           H   
ATOM   3344  HB2 LEU R 277      45.480  32.594  79.066  1.00  0.00           H   
ATOM   3345  HB3 LEU R 277      44.183  33.683  79.096  1.00  0.00           H   
ATOM   3346  HG  LEU R 277      45.479  34.068  76.493  1.00  0.00           H   
ATOM   3347 HD11 LEU R 277      43.787  35.456  77.417  1.00  0.00           H   
ATOM   3348 HD12 LEU R 277      44.699  35.694  78.945  1.00  0.00           H   
ATOM   3349 HD13 LEU R 277      45.356  36.417  77.445  1.00  0.00           H   
ATOM   3350 HD21 LEU R 277      47.044  34.438  79.132  1.00  0.00           H   
ATOM   3351 HD22 LEU R 277      47.601  33.467  77.709  1.00  0.00           H   
ATOM   3352 HD23 LEU R 277      47.506  35.269  77.568  1.00  0.00           H   
ATOM   3353  N   ARG R 278      45.386  30.416  76.941  1.00  0.00           N   
ATOM   3354  CA  ARG R 278      46.188  29.517  76.080  1.00  0.00           C   
ATOM   3355  C   ARG R 278      45.346  28.651  75.205  1.00  0.00           C   
ATOM   3356  O   ARG R 278      45.642  28.427  74.006  1.00  0.00           O   
ATOM   3357  CB  ARG R 278      47.178  28.683  76.885  1.00  0.00           C   
ATOM   3358  CG  ARG R 278      47.793  27.366  76.326  1.00  0.00           C   
ATOM   3359  CD  ARG R 278      48.909  26.783  77.226  1.00  0.00           C   
ATOM   3360  NE  ARG R 278      49.224  25.417  76.746  1.00  0.00           N   
ATOM   3361  CZ  ARG R 278      50.300  24.758  77.268  1.00  0.00           C   
ATOM   3362  NH1 ARG R 278      51.088  25.247  78.146  1.00  0.00           N 1+
ATOM   3363  NH2 ARG R 278      50.547  23.572  76.710  1.00  0.00           N   
ATOM   3364  H   ARG R 278      45.514  30.336  77.927  1.00  0.00           H   
ATOM   3365  HA  ARG R 278      46.818  30.162  75.485  1.00  0.00           H   
ATOM   3366  HB2 ARG R 278      46.715  28.336  77.834  1.00  0.00           H   
ATOM   3367  HB3 ARG R 278      47.969  29.403  77.181  1.00  0.00           H   
ATOM   3368  HG2 ARG R 278      48.273  27.569  75.345  1.00  0.00           H   
ATOM   3369  HG3 ARG R 278      46.898  26.722  76.189  1.00  0.00           H   
ATOM   3370  HD2 ARG R 278      48.461  26.663  78.236  1.00  0.00           H   
ATOM   3371  HD3 ARG R 278      49.833  27.393  77.138  1.00  0.00           H   
ATOM   3372  HE  ARG R 278      48.789  25.021  75.937  1.00  0.00           H   
ATOM   3373 HH11 ARG R 278      50.922  26.096  78.650  1.00  0.00           H   
ATOM   3374 HH12 ARG R 278      51.887  24.704  78.400  1.00  0.00           H   
ATOM   3375 HH21 ARG R 278      50.049  23.120  75.970  1.00  0.00           H   
ATOM   3376 HH22 ARG R 278      51.277  23.009  77.098  1.00  0.00           H   
ATOM   3377  N   ARG R 279      44.261  28.076  75.797  1.00  0.00           N   
ATOM   3378  CA  ARG R 279      43.357  27.286  75.025  1.00  0.00           C   
ATOM   3379  C   ARG R 279      42.608  27.955  73.866  1.00  0.00           C   
ATOM   3380  O   ARG R 279      42.526  27.449  72.797  1.00  0.00           O   
ATOM   3381  CB  ARG R 279      42.409  26.520  75.872  1.00  0.00           C   
ATOM   3382  CG  ARG R 279      43.068  25.555  76.941  1.00  0.00           C   
ATOM   3383  CD  ARG R 279      42.093  25.104  78.043  1.00  0.00           C   
ATOM   3384  NE  ARG R 279      42.750  23.921  78.691  1.00  0.00           N   
ATOM   3385  CZ  ARG R 279      42.185  23.140  79.589  1.00  0.00           C   
ATOM   3386  NH1 ARG R 279      41.052  23.456  80.267  1.00  0.00           N 1+
ATOM   3387  NH2 ARG R 279      42.816  22.055  79.852  1.00  0.00           N   
ATOM   3388  H   ARG R 279      44.127  28.056  76.785  1.00  0.00           H   
ATOM   3389  HA  ARG R 279      43.832  26.513  74.439  1.00  0.00           H   
ATOM   3390  HB2 ARG R 279      41.659  25.908  75.326  1.00  0.00           H   
ATOM   3391  HB3 ARG R 279      41.799  27.285  76.399  1.00  0.00           H   
ATOM   3392  HG2 ARG R 279      43.976  26.051  77.347  1.00  0.00           H   
ATOM   3393  HG3 ARG R 279      43.369  24.651  76.371  1.00  0.00           H   
ATOM   3394  HD2 ARG R 279      41.128  24.785  77.592  1.00  0.00           H   
ATOM   3395  HD3 ARG R 279      41.933  25.942  78.755  1.00  0.00           H   
ATOM   3396  HE  ARG R 279      43.656  23.594  78.423  1.00  0.00           H   
ATOM   3397 HH11 ARG R 279      40.654  24.355  80.079  1.00  0.00           H   
ATOM   3398 HH12 ARG R 279      40.392  22.755  80.532  1.00  0.00           H   
ATOM   3399 HH21 ARG R 279      43.657  21.782  79.386  1.00  0.00           H   
ATOM   3400 HH22 ARG R 279      42.378  21.426  80.494  1.00  0.00           H   
ATOM   3401  N   ILE R 280      42.141  29.203  74.088  1.00  0.00           N   
ATOM   3402  CA  ILE R 280      41.575  30.125  73.148  1.00  0.00           C   
ATOM   3403  C   ILE R 280      42.547  30.463  72.108  1.00  0.00           C   
ATOM   3404  O   ILE R 280      42.155  30.629  70.968  1.00  0.00           O   
ATOM   3405  CB  ILE R 280      40.883  31.320  73.920  1.00  0.00           C   
ATOM   3406  CG1 ILE R 280      39.745  30.832  74.792  1.00  0.00           C   
ATOM   3407  CG2 ILE R 280      40.298  32.355  72.836  1.00  0.00           C   
ATOM   3408  CD1 ILE R 280      38.993  31.901  75.584  1.00  0.00           C   
ATOM   3409  H   ILE R 280      42.221  29.497  75.037  1.00  0.00           H   
ATOM   3410  HA  ILE R 280      40.781  29.543  72.702  1.00  0.00           H   
ATOM   3411  HB  ILE R 280      41.574  31.910  74.560  1.00  0.00           H   
ATOM   3412 HG12 ILE R 280      40.053  30.002  75.464  1.00  0.00           H   
ATOM   3413 HG13 ILE R 280      39.055  30.488  73.992  1.00  0.00           H   
ATOM   3414 HG21 ILE R 280      41.021  32.664  72.051  1.00  0.00           H   
ATOM   3415 HG22 ILE R 280      39.376  31.935  72.380  1.00  0.00           H   
ATOM   3416 HG23 ILE R 280      39.842  33.271  73.268  1.00  0.00           H   
ATOM   3417 HD11 ILE R 280      39.503  32.104  76.550  1.00  0.00           H   
ATOM   3418 HD12 ILE R 280      38.818  32.863  75.058  1.00  0.00           H   
ATOM   3419 HD13 ILE R 280      38.001  31.500  75.886  1.00  0.00           H   
ATOM   3420  N   THR R 281      43.849  30.611  72.409  1.00  0.00           N   
ATOM   3421  CA  THR R 281      44.868  30.675  71.335  1.00  0.00           C   
ATOM   3422  C   THR R 281      44.959  29.450  70.465  1.00  0.00           C   
ATOM   3423  O   THR R 281      45.247  29.538  69.235  1.00  0.00           O   
ATOM   3424  CB  THR R 281      46.223  31.219  71.822  1.00  0.00           C   
ATOM   3425  CG2 THR R 281      47.308  31.135  70.672  1.00  0.00           C   
ATOM   3426  OG1 THR R 281      46.145  32.489  72.401  1.00  0.00           O   
ATOM   3427  H   THR R 281      44.027  30.571  73.390  1.00  0.00           H   
ATOM   3428  HA  THR R 281      44.513  31.485  70.714  1.00  0.00           H   
ATOM   3429  HB  THR R 281      46.529  30.468  72.581  1.00  0.00           H   
ATOM   3430  HG1 THR R 281      46.889  32.564  73.003  1.00  0.00           H   
ATOM   3431 HG21 THR R 281      47.418  30.110  70.258  1.00  0.00           H   
ATOM   3432 HG22 THR R 281      46.995  31.837  69.869  1.00  0.00           H   
ATOM   3433 HG23 THR R 281      48.355  31.306  71.003  1.00  0.00           H   
ATOM   3434  N   ARG R 282      44.922  28.232  71.093  1.00  0.00           N   
ATOM   3435  CA  ARG R 282      45.000  27.000  70.284  1.00  0.00           C   
ATOM   3436  C   ARG R 282      43.817  26.939  69.372  1.00  0.00           C   
ATOM   3437  O   ARG R 282      43.903  26.585  68.169  1.00  0.00           O   
ATOM   3438  CB  ARG R 282      45.110  25.667  71.165  1.00  0.00           C   
ATOM   3439  CG  ARG R 282      44.855  24.341  70.549  1.00  0.00           C   
ATOM   3440  CD  ARG R 282      45.508  23.225  71.262  1.00  0.00           C   
ATOM   3441  NE  ARG R 282      45.074  21.935  70.659  1.00  0.00           N   
ATOM   3442  CZ  ARG R 282      45.797  20.860  70.358  1.00  0.00           C   
ATOM   3443  NH1 ARG R 282      46.995  20.704  70.801  1.00  0.00           N 1+
ATOM   3444  NH2 ARG R 282      45.189  19.801  69.847  1.00  0.00           N   
ATOM   3445  H   ARG R 282      44.921  28.105  72.082  1.00  0.00           H   
ATOM   3446  HA  ARG R 282      45.858  27.073  69.631  1.00  0.00           H   
ATOM   3447  HB2 ARG R 282      44.408  25.836  72.010  1.00  0.00           H   
ATOM   3448  HB3 ARG R 282      46.098  25.825  71.649  1.00  0.00           H   
ATOM   3449  HG2 ARG R 282      45.149  24.346  69.477  1.00  0.00           H   
ATOM   3450  HG3 ARG R 282      43.769  24.159  70.406  1.00  0.00           H   
ATOM   3451  HD2 ARG R 282      45.262  23.118  72.340  1.00  0.00           H   
ATOM   3452  HD3 ARG R 282      46.602  23.413  71.303  1.00  0.00           H   
ATOM   3453  HE  ARG R 282      44.078  21.845  70.642  1.00  0.00           H   
ATOM   3454 HH11 ARG R 282      47.395  21.350  71.452  1.00  0.00           H   
ATOM   3455 HH12 ARG R 282      47.567  19.908  70.602  1.00  0.00           H   
ATOM   3456 HH21 ARG R 282      44.192  19.797  69.764  1.00  0.00           H   
ATOM   3457 HH22 ARG R 282      45.687  18.935  69.872  1.00  0.00           H   
ATOM   3458  N   MET R 283      42.637  27.258  69.928  1.00  0.00           N   
ATOM   3459  CA  MET R 283      41.368  27.231  69.190  1.00  0.00           C   
ATOM   3460  C   MET R 283      41.413  28.143  68.016  1.00  0.00           C   
ATOM   3461  O   MET R 283      41.133  27.727  66.885  1.00  0.00           O   
ATOM   3462  CB  MET R 283      40.132  27.554  70.153  1.00  0.00           C   
ATOM   3463  CG  MET R 283      38.801  27.747  69.404  1.00  0.00           C   
ATOM   3464  SD  MET R 283      38.094  26.120  68.908  1.00  0.00           S   
ATOM   3465  CE  MET R 283      36.471  26.761  68.532  1.00  0.00           C   
ATOM   3466  H   MET R 283      42.511  27.288  70.917  1.00  0.00           H   
ATOM   3467  HA  MET R 283      41.232  26.226  68.819  1.00  0.00           H   
ATOM   3468  HB2 MET R 283      40.232  28.490  70.744  1.00  0.00           H   
ATOM   3469  HB3 MET R 283      40.005  26.731  70.887  1.00  0.00           H   
ATOM   3470  HG2 MET R 283      38.887  28.438  68.537  1.00  0.00           H   
ATOM   3471  HG3 MET R 283      38.115  28.248  70.119  1.00  0.00           H   
ATOM   3472  HE1 MET R 283      36.267  27.516  69.321  1.00  0.00           H   
ATOM   3473  HE2 MET R 283      36.537  27.199  67.512  1.00  0.00           H   
ATOM   3474  HE3 MET R 283      35.665  26.006  68.416  1.00  0.00           H   
ATOM   3475  N   VAL R 284      41.831  29.384  68.207  1.00  0.00           N   
ATOM   3476  CA  VAL R 284      42.004  30.335  67.085  1.00  0.00           C   
ATOM   3477  C   VAL R 284      43.045  30.035  66.071  1.00  0.00           C   
ATOM   3478  O   VAL R 284      42.804  29.991  64.858  1.00  0.00           O   
ATOM   3479  CB  VAL R 284      42.047  31.752  67.608  1.00  0.00           C   
ATOM   3480  CG1 VAL R 284      42.407  32.749  66.483  1.00  0.00           C   
ATOM   3481  CG2 VAL R 284      40.739  32.132  68.231  1.00  0.00           C   
ATOM   3482  H   VAL R 284      42.117  29.694  69.110  1.00  0.00           H   
ATOM   3483  HA  VAL R 284      41.113  30.233  66.483  1.00  0.00           H   
ATOM   3484  HB  VAL R 284      42.789  31.863  68.426  1.00  0.00           H   
ATOM   3485 HG11 VAL R 284      42.115  33.789  66.743  1.00  0.00           H   
ATOM   3486 HG12 VAL R 284      43.508  32.647  66.363  1.00  0.00           H   
ATOM   3487 HG13 VAL R 284      41.860  32.483  65.554  1.00  0.00           H   
ATOM   3488 HG21 VAL R 284      40.628  31.641  69.221  1.00  0.00           H   
ATOM   3489 HG22 VAL R 284      40.664  33.232  68.371  1.00  0.00           H   
ATOM   3490 HG23 VAL R 284      39.825  31.914  67.638  1.00  0.00           H   
ATOM   3491  N   LEU R 285      44.227  29.597  66.479  1.00  0.00           N   
ATOM   3492  CA  LEU R 285      45.370  29.303  65.591  1.00  0.00           C   
ATOM   3493  C   LEU R 285      45.070  28.209  64.600  1.00  0.00           C   
ATOM   3494  O   LEU R 285      45.421  28.366  63.429  1.00  0.00           O   
ATOM   3495  CB  LEU R 285      46.615  29.064  66.469  1.00  0.00           C   
ATOM   3496  CG  LEU R 285      47.952  29.036  65.722  1.00  0.00           C   
ATOM   3497  CD1 LEU R 285      48.042  30.189  64.717  1.00  0.00           C   
ATOM   3498  CD2 LEU R 285      49.035  29.092  66.894  1.00  0.00           C   
ATOM   3499  H   LEU R 285      44.475  29.564  67.444  1.00  0.00           H   
ATOM   3500  HA  LEU R 285      45.461  30.205  65.002  1.00  0.00           H   
ATOM   3501  HB2 LEU R 285      46.482  28.229  67.189  1.00  0.00           H   
ATOM   3502  HB3 LEU R 285      46.650  30.008  67.053  1.00  0.00           H   
ATOM   3503  HG  LEU R 285      48.081  28.107  65.126  1.00  0.00           H   
ATOM   3504 HD11 LEU R 285      49.092  30.208  64.355  1.00  0.00           H   
ATOM   3505 HD12 LEU R 285      47.374  29.955  63.860  1.00  0.00           H   
ATOM   3506 HD13 LEU R 285      47.664  31.118  65.195  1.00  0.00           H   
ATOM   3507 HD21 LEU R 285      48.479  28.850  67.826  1.00  0.00           H   
ATOM   3508 HD22 LEU R 285      49.922  28.473  66.638  1.00  0.00           H   
ATOM   3509 HD23 LEU R 285      49.290  30.155  67.092  1.00  0.00           H   
ATOM   3510  N   VAL R 286      44.489  27.083  65.051  1.00  0.00           N   
ATOM   3511  CA  VAL R 286      44.189  25.969  64.249  1.00  0.00           C   
ATOM   3512  C   VAL R 286      43.140  26.263  63.179  1.00  0.00           C   
ATOM   3513  O   VAL R 286      43.403  26.012  62.031  1.00  0.00           O   
ATOM   3514  CB  VAL R 286      43.751  24.850  65.205  1.00  0.00           C   
ATOM   3515  CG1 VAL R 286      43.213  23.578  64.598  1.00  0.00           C   
ATOM   3516  CG2 VAL R 286      44.900  24.528  66.208  1.00  0.00           C   
ATOM   3517  H   VAL R 286      44.210  27.074  66.008  1.00  0.00           H   
ATOM   3518  HA  VAL R 286      45.088  25.596  63.780  1.00  0.00           H   
ATOM   3519  HB  VAL R 286      42.926  25.264  65.823  1.00  0.00           H   
ATOM   3520 HG11 VAL R 286      43.093  22.761  65.341  1.00  0.00           H   
ATOM   3521 HG12 VAL R 286      42.221  23.766  64.136  1.00  0.00           H   
ATOM   3522 HG13 VAL R 286      44.010  23.252  63.896  1.00  0.00           H   
ATOM   3523 HG21 VAL R 286      45.701  24.066  65.592  1.00  0.00           H   
ATOM   3524 HG22 VAL R 286      45.329  25.484  66.578  1.00  0.00           H   
ATOM   3525 HG23 VAL R 286      44.669  23.827  67.039  1.00  0.00           H   
ATOM   3526  N   VAL R 287      42.068  26.940  63.602  1.00  0.00           N   
ATOM   3527  CA  VAL R 287      41.073  27.607  62.707  1.00  0.00           C   
ATOM   3528  C   VAL R 287      41.643  28.580  61.678  1.00  0.00           C   
ATOM   3529  O   VAL R 287      41.315  28.469  60.457  1.00  0.00           O   
ATOM   3530  CB  VAL R 287      39.943  28.305  63.505  1.00  0.00           C   
ATOM   3531  CG1 VAL R 287      38.998  29.197  62.697  1.00  0.00           C   
ATOM   3532  CG2 VAL R 287      39.089  27.225  64.231  1.00  0.00           C   
ATOM   3533  H   VAL R 287      41.901  27.123  64.568  1.00  0.00           H   
ATOM   3534  HA  VAL R 287      40.599  26.855  62.092  1.00  0.00           H   
ATOM   3535  HB  VAL R 287      40.531  28.883  64.250  1.00  0.00           H   
ATOM   3536 HG11 VAL R 287      38.515  29.783  63.509  1.00  0.00           H   
ATOM   3537 HG12 VAL R 287      39.529  29.858  61.981  1.00  0.00           H   
ATOM   3538 HG13 VAL R 287      38.178  28.624  62.214  1.00  0.00           H   
ATOM   3539 HG21 VAL R 287      38.549  26.567  63.515  1.00  0.00           H   
ATOM   3540 HG22 VAL R 287      39.683  26.636  64.962  1.00  0.00           H   
ATOM   3541 HG23 VAL R 287      38.263  27.630  64.853  1.00  0.00           H   
ATOM   3542  N   VAL R 288      42.561  29.460  62.098  1.00  0.00           N   
ATOM   3543  CA  VAL R 288      43.411  30.218  61.179  1.00  0.00           C   
ATOM   3544  C   VAL R 288      44.189  29.366  60.199  1.00  0.00           C   
ATOM   3545  O   VAL R 288      44.030  29.557  58.985  1.00  0.00           O   
ATOM   3546  CB  VAL R 288      44.267  31.285  61.888  1.00  0.00           C   
ATOM   3547  CG1 VAL R 288      45.317  32.117  61.020  1.00  0.00           C   
ATOM   3548  CG2 VAL R 288      43.345  32.283  62.630  1.00  0.00           C   
ATOM   3549  H   VAL R 288      42.741  29.437  63.079  1.00  0.00           H   
ATOM   3550  HA  VAL R 288      42.793  30.865  60.573  1.00  0.00           H   
ATOM   3551  HB  VAL R 288      44.863  30.703  62.622  1.00  0.00           H   
ATOM   3552 HG11 VAL R 288      44.793  32.893  60.422  1.00  0.00           H   
ATOM   3553 HG12 VAL R 288      46.065  32.565  61.709  1.00  0.00           H   
ATOM   3554 HG13 VAL R 288      45.935  31.433  60.400  1.00  0.00           H   
ATOM   3555 HG21 VAL R 288      42.589  32.730  61.950  1.00  0.00           H   
ATOM   3556 HG22 VAL R 288      42.792  31.796  63.463  1.00  0.00           H   
ATOM   3557 HG23 VAL R 288      43.930  33.092  63.116  1.00  0.00           H   
ATOM   3558  N   ALA R 289      45.127  28.487  60.723  1.00  0.00           N   
ATOM   3559  CA  ALA R 289      46.086  27.733  59.996  1.00  0.00           C   
ATOM   3560  C   ALA R 289      45.524  26.803  58.941  1.00  0.00           C   
ATOM   3561  O   ALA R 289      46.076  26.564  57.872  1.00  0.00           O   
ATOM   3562  CB  ALA R 289      46.955  26.983  61.035  1.00  0.00           C   
ATOM   3563  H   ALA R 289      44.987  28.332  61.698  1.00  0.00           H   
ATOM   3564  HA  ALA R 289      46.650  28.542  59.556  1.00  0.00           H   
ATOM   3565  HB1 ALA R 289      46.275  26.314  61.604  1.00  0.00           H   
ATOM   3566  HB2 ALA R 289      47.748  26.471  60.448  1.00  0.00           H   
ATOM   3567  HB3 ALA R 289      47.504  27.660  61.725  1.00  0.00           H   
ATOM   3568  N   VAL R 290      44.407  26.067  59.236  1.00  0.00           N   
ATOM   3569  CA  VAL R 290      43.698  25.289  58.312  1.00  0.00           C   
ATOM   3570  C   VAL R 290      43.215  26.077  57.111  1.00  0.00           C   
ATOM   3571  O   VAL R 290      43.323  25.664  55.917  1.00  0.00           O   
ATOM   3572  CB  VAL R 290      42.489  24.604  58.975  1.00  0.00           C   
ATOM   3573  CG1 VAL R 290      41.702  23.797  57.870  1.00  0.00           C   
ATOM   3574  CG2 VAL R 290      43.116  23.584  59.934  1.00  0.00           C   
ATOM   3575  H   VAL R 290      43.959  26.079  60.127  1.00  0.00           H   
ATOM   3576  HA  VAL R 290      44.320  24.501  57.913  1.00  0.00           H   
ATOM   3577  HB  VAL R 290      41.882  25.351  59.532  1.00  0.00           H   
ATOM   3578 HG11 VAL R 290      40.901  23.173  58.319  1.00  0.00           H   
ATOM   3579 HG12 VAL R 290      41.093  24.452  57.210  1.00  0.00           H   
ATOM   3580 HG13 VAL R 290      42.415  23.171  57.292  1.00  0.00           H   
ATOM   3581 HG21 VAL R 290      42.295  23.137  60.535  1.00  0.00           H   
ATOM   3582 HG22 VAL R 290      43.564  22.811  59.275  1.00  0.00           H   
ATOM   3583 HG23 VAL R 290      43.798  24.001  60.707  1.00  0.00           H   
ATOM   3584  N   PHE R 291      42.668  27.287  57.366  1.00  0.00           N   
ATOM   3585  CA  PHE R 291      42.203  28.140  56.284  1.00  0.00           C   
ATOM   3586  C   PHE R 291      43.284  28.508  55.279  1.00  0.00           C   
ATOM   3587  O   PHE R 291      43.076  28.357  54.054  1.00  0.00           O   
ATOM   3588  CB  PHE R 291      41.526  29.487  56.852  1.00  0.00           C   
ATOM   3589  CG  PHE R 291      40.980  30.429  55.780  1.00  0.00           C   
ATOM   3590  CD1 PHE R 291      41.823  31.325  55.012  1.00  0.00           C   
ATOM   3591  CD2 PHE R 291      39.592  30.520  55.689  1.00  0.00           C   
ATOM   3592  CE1 PHE R 291      41.181  32.117  54.053  1.00  0.00           C   
ATOM   3593  CE2 PHE R 291      38.974  31.249  54.676  1.00  0.00           C   
ATOM   3594  CZ  PHE R 291      39.805  32.080  53.891  1.00  0.00           C   
ATOM   3595  H   PHE R 291      42.678  27.487  58.342  1.00  0.00           H   
ATOM   3596  HA  PHE R 291      41.501  27.635  55.637  1.00  0.00           H   
ATOM   3597  HB2 PHE R 291      42.382  30.029  57.308  1.00  0.00           H   
ATOM   3598  HB3 PHE R 291      40.766  29.206  57.612  1.00  0.00           H   
ATOM   3599  HD1 PHE R 291      42.901  31.265  55.005  1.00  0.00           H   
ATOM   3600  HD2 PHE R 291      38.965  29.922  56.334  1.00  0.00           H   
ATOM   3601  HE1 PHE R 291      41.842  32.722  53.449  1.00  0.00           H   
ATOM   3602  HE2 PHE R 291      37.917  31.380  54.496  1.00  0.00           H   
ATOM   3603  HZ  PHE R 291      39.279  32.755  53.232  1.00  0.00           H   
ATOM   3604  N   ILE R 292      44.480  28.966  55.826  1.00  0.00           N   
ATOM   3605  CA  ILE R 292      45.647  29.482  55.107  1.00  0.00           C   
ATOM   3606  C   ILE R 292      46.121  28.429  54.127  1.00  0.00           C   
ATOM   3607  O   ILE R 292      46.334  28.741  52.955  1.00  0.00           O   
ATOM   3608  CB  ILE R 292      46.812  29.821  56.038  1.00  0.00           C   
ATOM   3609  CG1 ILE R 292      46.583  30.912  57.053  1.00  0.00           C   
ATOM   3610  CG2 ILE R 292      48.005  30.163  55.193  1.00  0.00           C   
ATOM   3611  CD1 ILE R 292      46.678  32.328  56.490  1.00  0.00           C   
ATOM   3612  H   ILE R 292      44.338  28.995  56.812  1.00  0.00           H   
ATOM   3613  HA  ILE R 292      45.326  30.311  54.495  1.00  0.00           H   
ATOM   3614  HB  ILE R 292      47.197  28.947  56.607  1.00  0.00           H   
ATOM   3615 HG12 ILE R 292      47.159  30.785  57.994  1.00  0.00           H   
ATOM   3616 HG13 ILE R 292      45.556  30.680  57.404  1.00  0.00           H   
ATOM   3617 HG21 ILE R 292      47.913  30.970  54.435  1.00  0.00           H   
ATOM   3618 HG22 ILE R 292      48.887  30.263  55.862  1.00  0.00           H   
ATOM   3619 HG23 ILE R 292      48.424  29.372  54.536  1.00  0.00           H   
ATOM   3620 HD11 ILE R 292      45.881  32.387  55.718  1.00  0.00           H   
ATOM   3621 HD12 ILE R 292      46.507  33.044  57.323  1.00  0.00           H   
ATOM   3622 HD13 ILE R 292      47.645  32.637  56.037  1.00  0.00           H   
ATOM   3623  N   VAL R 293      46.147  27.152  54.559  1.00  0.00           N   
ATOM   3624  CA  VAL R 293      46.555  26.053  53.695  1.00  0.00           C   
ATOM   3625  C   VAL R 293      45.586  25.812  52.629  1.00  0.00           C   
ATOM   3626  O   VAL R 293      46.058  25.813  51.512  1.00  0.00           O   
ATOM   3627  CB  VAL R 293      46.876  24.759  54.358  1.00  0.00           C   
ATOM   3628  CG1 VAL R 293      47.472  23.841  53.301  1.00  0.00           C   
ATOM   3629  CG2 VAL R 293      47.896  25.016  55.478  1.00  0.00           C   
ATOM   3630  H   VAL R 293      45.985  27.024  55.534  1.00  0.00           H   
ATOM   3631  HA  VAL R 293      47.520  26.358  53.319  1.00  0.00           H   
ATOM   3632  HB  VAL R 293      45.958  24.314  54.798  1.00  0.00           H   
ATOM   3633 HG11 VAL R 293      46.705  23.530  52.560  1.00  0.00           H   
ATOM   3634 HG12 VAL R 293      48.334  24.340  52.808  1.00  0.00           H   
ATOM   3635 HG13 VAL R 293      47.692  22.830  53.708  1.00  0.00           H   
ATOM   3636 HG21 VAL R 293      48.687  25.672  55.055  1.00  0.00           H   
ATOM   3637 HG22 VAL R 293      47.481  25.517  56.379  1.00  0.00           H   
ATOM   3638 HG23 VAL R 293      48.322  24.026  55.746  1.00  0.00           H   
ATOM   3639  N   CYS R 294      44.276  25.726  52.934  1.00  0.00           N   
ATOM   3640  CA  CYS R 294      43.215  25.327  52.022  1.00  0.00           C   
ATOM   3641  C   CYS R 294      43.022  26.162  50.810  1.00  0.00           C   
ATOM   3642  O   CYS R 294      42.945  25.475  49.767  1.00  0.00           O   
ATOM   3643  CB  CYS R 294      41.783  25.278  52.651  1.00  0.00           C   
ATOM   3644  SG  CYS R 294      41.663  23.967  53.917  1.00  0.00           S   
ATOM   3645  H   CYS R 294      44.066  25.783  53.906  1.00  0.00           H   
ATOM   3646  HA  CYS R 294      43.406  24.313  51.701  1.00  0.00           H   
ATOM   3647  HB2 CYS R 294      40.930  25.195  51.943  1.00  0.00           H   
ATOM   3648  HB3 CYS R 294      41.675  26.239  53.197  1.00  0.00           H   
ATOM   3649  HG  CYS R 294      41.945  24.737  54.957  1.00  0.00           H   
ATOM   3650  N   TRP R 295      43.127  27.509  50.864  1.00  0.00           N   
ATOM   3651  CA  TRP R 295      43.054  28.322  49.660  1.00  0.00           C   
ATOM   3652  C   TRP R 295      44.408  28.716  49.068  1.00  0.00           C   
ATOM   3653  O   TRP R 295      44.526  29.229  47.941  1.00  0.00           O   
ATOM   3654  CB  TRP R 295      42.398  29.669  50.028  1.00  0.00           C   
ATOM   3655  CG  TRP R 295      41.083  29.452  50.584  1.00  0.00           C   
ATOM   3656  CD1 TRP R 295      40.745  29.330  51.916  1.00  0.00           C   
ATOM   3657  CD2 TRP R 295      39.883  29.030  49.854  1.00  0.00           C   
ATOM   3658  CE2 TRP R 295      38.914  28.629  50.868  1.00  0.00           C   
ATOM   3659  CE3 TRP R 295      39.421  29.033  48.492  1.00  0.00           C   
ATOM   3660  NE1 TRP R 295      39.491  28.772  52.108  1.00  0.00           N   
ATOM   3661  CZ2 TRP R 295      37.607  28.257  50.548  1.00  0.00           C   
ATOM   3662  CZ3 TRP R 295      38.114  28.581  48.188  1.00  0.00           C   
ATOM   3663  CH2 TRP R 295      37.271  28.173  49.167  1.00  0.00           C   
ATOM   3664  H   TRP R 295      43.040  27.906  51.774  1.00  0.00           H   
ATOM   3665  HA  TRP R 295      42.540  27.744  48.907  1.00  0.00           H   
ATOM   3666  HB2 TRP R 295      42.280  30.215  49.068  1.00  0.00           H   
ATOM   3667  HB3 TRP R 295      43.025  30.277  50.713  1.00  0.00           H   
ATOM   3668  HD1 TRP R 295      41.338  29.389  52.816  1.00  0.00           H   
ATOM   3669  HE1 TRP R 295      39.160  28.203  52.830  1.00  0.00           H   
ATOM   3670  HE3 TRP R 295      40.008  29.557  47.752  1.00  0.00           H   
ATOM   3671  HZ2 TRP R 295      36.868  27.947  51.273  1.00  0.00           H   
ATOM   3672  HZ3 TRP R 295      37.814  28.475  47.156  1.00  0.00           H   
ATOM   3673  HH2 TRP R 295      36.270  27.776  49.078  1.00  0.00           H   
ATOM   3674  N   THR R 296      45.545  28.311  49.700  1.00  0.00           N   
ATOM   3675  CA  THR R 296      46.903  28.469  49.061  1.00  0.00           C   
ATOM   3676  C   THR R 296      47.065  27.948  47.584  1.00  0.00           C   
ATOM   3677  O   THR R 296      47.451  28.677  46.651  1.00  0.00           O   
ATOM   3678  CB  THR R 296      48.042  28.099  50.042  1.00  0.00           C   
ATOM   3679  CG2 THR R 296      49.483  27.965  49.351  1.00  0.00           C   
ATOM   3680  OG1 THR R 296      48.229  29.002  51.079  1.00  0.00           O   
ATOM   3681  H   THR R 296      45.282  27.818  50.526  1.00  0.00           H   
ATOM   3682  HA  THR R 296      47.038  29.535  48.948  1.00  0.00           H   
ATOM   3683  HB  THR R 296      47.772  27.134  50.519  1.00  0.00           H   
ATOM   3684  HG1 THR R 296      47.376  28.959  51.518  1.00  0.00           H   
ATOM   3685 HG21 THR R 296      50.267  27.700  50.093  1.00  0.00           H   
ATOM   3686 HG22 THR R 296      49.474  27.250  48.501  1.00  0.00           H   
ATOM   3687 HG23 THR R 296      49.751  28.991  49.020  1.00  0.00           H   
ATOM   3688  N   PRO R 297      46.673  26.679  47.321  1.00  0.00           N   
ATOM   3689  CA  PRO R 297      46.706  26.028  45.979  1.00  0.00           C   
ATOM   3690  C   PRO R 297      46.286  26.886  44.801  1.00  0.00           C   
ATOM   3691  O   PRO R 297      47.061  27.226  43.946  1.00  0.00           O   
ATOM   3692  CB  PRO R 297      45.819  24.724  46.196  1.00  0.00           C   
ATOM   3693  CG  PRO R 297      46.154  24.358  47.573  1.00  0.00           C   
ATOM   3694  CD  PRO R 297      46.196  25.701  48.321  1.00  0.00           C   
ATOM   3695  HA  PRO R 297      47.726  25.751  45.759  1.00  0.00           H   
ATOM   3696  HB2 PRO R 297      46.282  24.056  45.439  1.00  0.00           H   
ATOM   3697  HB3 PRO R 297      44.733  24.899  46.042  1.00  0.00           H   
ATOM   3698  HG2 PRO R 297      47.170  23.913  47.508  1.00  0.00           H   
ATOM   3699  HG3 PRO R 297      45.509  23.579  48.035  1.00  0.00           H   
ATOM   3700  HD2 PRO R 297      46.835  25.579  49.221  1.00  0.00           H   
ATOM   3701  HD3 PRO R 297      45.162  26.076  48.480  1.00  0.00           H   
ATOM   3702  N   ILE R 298      44.981  27.299  44.796  1.00  0.00           N   
ATOM   3703  CA  ILE R 298      44.363  28.056  43.716  1.00  0.00           C   
ATOM   3704  C   ILE R 298      45.074  29.375  43.485  1.00  0.00           C   
ATOM   3705  O   ILE R 298      45.413  29.788  42.342  1.00  0.00           O   
ATOM   3706  CB  ILE R 298      42.850  28.192  44.060  1.00  0.00           C   
ATOM   3707  CG1 ILE R 298      41.983  28.716  42.829  1.00  0.00           C   
ATOM   3708  CG2 ILE R 298      42.556  28.910  45.356  1.00  0.00           C   
ATOM   3709  CD1 ILE R 298      41.757  27.630  41.853  1.00  0.00           C   
ATOM   3710  H   ILE R 298      44.441  26.950  45.558  1.00  0.00           H   
ATOM   3711  HA  ILE R 298      44.476  27.518  42.786  1.00  0.00           H   
ATOM   3712  HB  ILE R 298      42.466  27.156  44.179  1.00  0.00           H   
ATOM   3713 HG12 ILE R 298      42.531  29.525  42.301  1.00  0.00           H   
ATOM   3714 HG13 ILE R 298      40.976  29.119  43.076  1.00  0.00           H   
ATOM   3715 HG21 ILE R 298      42.983  28.511  46.300  1.00  0.00           H   
ATOM   3716 HG22 ILE R 298      42.918  29.959  45.289  1.00  0.00           H   
ATOM   3717 HG23 ILE R 298      41.471  28.869  45.591  1.00  0.00           H   
ATOM   3718 HD11 ILE R 298      42.666  27.539  41.221  1.00  0.00           H   
ATOM   3719 HD12 ILE R 298      41.648  26.682  42.421  1.00  0.00           H   
ATOM   3720 HD13 ILE R 298      40.923  27.778  41.135  1.00  0.00           H   
ATOM   3721  N   HSE R 299      45.375  30.110  44.593  1.00  0.00           N   
ATOM   3722  CA  HSE R 299      46.015  31.362  44.388  1.00  0.00           C   
ATOM   3723  C   HSE R 299      47.463  31.297  43.874  1.00  0.00           C   
ATOM   3724  O   HSE R 299      47.762  32.070  43.004  1.00  0.00           O   
ATOM   3725  CB  HSE R 299      45.999  32.048  45.711  1.00  0.00           C   
ATOM   3726  CG  HSE R 299      44.662  32.416  46.235  1.00  0.00           C   
ATOM   3727  CD2 HSE R 299      44.198  32.241  47.473  1.00  0.00           C   
ATOM   3728  ND1 HSE R 299      43.666  32.939  45.448  1.00  0.00           N   
ATOM   3729  CE1 HSE R 299      42.652  33.172  46.307  1.00  0.00           C   
ATOM   3730  NE2 HSE R 299      42.943  32.738  47.542  1.00  0.00           N   
ATOM   3731  H   HSE R 299      45.053  29.762  45.471  1.00  0.00           H   
ATOM   3732  HA  HSE R 299      45.647  31.944  43.556  1.00  0.00           H   
ATOM   3733  HB2 HSE R 299      46.425  33.073  45.658  1.00  0.00           H   
ATOM   3734  HB3 HSE R 299      46.487  31.454  46.513  1.00  0.00           H   
ATOM   3735  HD2 HSE R 299      44.749  31.756  48.270  1.00  0.00           H   
ATOM   3736  HE1 HSE R 299      41.729  33.654  45.985  1.00  0.00           H   
ATOM   3737  HE2 HSE R 299      42.462  32.853  48.412  1.00  0.00           H   
ATOM   3738  N   ILE R 300      48.244  30.269  44.243  1.00  0.00           N   
ATOM   3739  CA  ILE R 300      49.479  30.124  43.447  1.00  0.00           C   
ATOM   3740  C   ILE R 300      49.234  29.585  42.064  1.00  0.00           C   
ATOM   3741  O   ILE R 300      49.781  30.009  41.063  1.00  0.00           O   
ATOM   3742  CB  ILE R 300      50.535  29.243  44.106  1.00  0.00           C   
ATOM   3743  CG1 ILE R 300      50.867  29.741  45.550  1.00  0.00           C   
ATOM   3744  CG2 ILE R 300      51.894  29.179  43.351  1.00  0.00           C   
ATOM   3745  CD1 ILE R 300      51.376  28.551  46.432  1.00  0.00           C   
ATOM   3746  H   ILE R 300      47.942  29.529  44.839  1.00  0.00           H   
ATOM   3747  HA  ILE R 300      49.916  31.100  43.296  1.00  0.00           H   
ATOM   3748  HB  ILE R 300      50.156  28.201  44.022  1.00  0.00           H   
ATOM   3749 HG12 ILE R 300      49.953  30.104  46.067  1.00  0.00           H   
ATOM   3750 HG13 ILE R 300      51.571  30.600  45.530  1.00  0.00           H   
ATOM   3751 HG21 ILE R 300      52.438  30.146  43.409  1.00  0.00           H   
ATOM   3752 HG22 ILE R 300      52.494  28.377  43.833  1.00  0.00           H   
ATOM   3753 HG23 ILE R 300      51.779  28.827  42.304  1.00  0.00           H   
ATOM   3754 HD11 ILE R 300      51.678  28.856  47.457  1.00  0.00           H   
ATOM   3755 HD12 ILE R 300      50.593  27.774  46.552  1.00  0.00           H   
ATOM   3756 HD13 ILE R 300      52.245  28.039  45.964  1.00  0.00           H   
ATOM   3757  N   TYR R 301      48.433  28.509  41.919  1.00  0.00           N   
ATOM   3758  CA  TYR R 301      48.019  27.893  40.640  1.00  0.00           C   
ATOM   3759  C   TYR R 301      47.511  28.887  39.560  1.00  0.00           C   
ATOM   3760  O   TYR R 301      48.116  28.998  38.478  1.00  0.00           O   
ATOM   3761  CB  TYR R 301      46.934  26.735  40.884  1.00  0.00           C   
ATOM   3762  CG  TYR R 301      46.578  25.991  39.499  1.00  0.00           C   
ATOM   3763  CD1 TYR R 301      45.370  26.200  38.865  1.00  0.00           C   
ATOM   3764  CD2 TYR R 301      47.584  25.158  38.848  1.00  0.00           C   
ATOM   3765  CE1 TYR R 301      45.124  25.674  37.569  1.00  0.00           C   
ATOM   3766  CE2 TYR R 301      47.276  24.604  37.602  1.00  0.00           C   
ATOM   3767  CZ  TYR R 301      46.067  24.773  37.016  1.00  0.00           C   
ATOM   3768  OH  TYR R 301      45.887  24.123  35.788  1.00  0.00           O   
ATOM   3769  H   TYR R 301      48.050  28.038  42.708  1.00  0.00           H   
ATOM   3770  HA  TYR R 301      48.899  27.424  40.226  1.00  0.00           H   
ATOM   3771  HB2 TYR R 301      45.996  27.008  41.413  1.00  0.00           H   
ATOM   3772  HB3 TYR R 301      47.423  26.020  41.579  1.00  0.00           H   
ATOM   3773  HD1 TYR R 301      44.679  26.929  39.260  1.00  0.00           H   
ATOM   3774  HD2 TYR R 301      48.578  25.111  39.267  1.00  0.00           H   
ATOM   3775  HE1 TYR R 301      44.252  25.873  36.964  1.00  0.00           H   
ATOM   3776  HE2 TYR R 301      48.014  23.938  37.178  1.00  0.00           H   
ATOM   3777  HH  TYR R 301      45.166  24.579  35.348  1.00  0.00           H   
ATOM   3778  N   VAL R 302      46.479  29.704  39.909  1.00  0.00           N   
ATOM   3779  CA  VAL R 302      45.941  30.789  39.082  1.00  0.00           C   
ATOM   3780  C   VAL R 302      46.989  31.857  38.632  1.00  0.00           C   
ATOM   3781  O   VAL R 302      47.055  32.360  37.457  1.00  0.00           O   
ATOM   3782  CB  VAL R 302      44.746  31.505  39.739  1.00  0.00           C   
ATOM   3783  CG1 VAL R 302      44.339  32.695  38.815  1.00  0.00           C   
ATOM   3784  CG2 VAL R 302      43.627  30.514  39.969  1.00  0.00           C   
ATOM   3785  H   VAL R 302      46.216  29.635  40.868  1.00  0.00           H   
ATOM   3786  HA  VAL R 302      45.735  30.306  38.139  1.00  0.00           H   
ATOM   3787  HB  VAL R 302      44.938  31.810  40.790  1.00  0.00           H   
ATOM   3788 HG11 VAL R 302      44.991  33.564  39.049  1.00  0.00           H   
ATOM   3789 HG12 VAL R 302      44.428  32.395  37.749  1.00  0.00           H   
ATOM   3790 HG13 VAL R 302      43.317  33.075  39.027  1.00  0.00           H   
ATOM   3791 HG21 VAL R 302      42.781  31.050  40.450  1.00  0.00           H   
ATOM   3792 HG22 VAL R 302      43.226  30.254  38.967  1.00  0.00           H   
ATOM   3793 HG23 VAL R 302      44.013  29.695  40.614  1.00  0.00           H   
ATOM   3794  N   ILE R 303      47.876  32.306  39.511  1.00  0.00           N   
ATOM   3795  CA  ILE R 303      48.934  33.257  39.208  1.00  0.00           C   
ATOM   3796  C   ILE R 303      50.032  32.684  38.267  1.00  0.00           C   
ATOM   3797  O   ILE R 303      50.374  33.356  37.299  1.00  0.00           O   
ATOM   3798  CB  ILE R 303      49.382  34.039  40.370  1.00  0.00           C   
ATOM   3799  CG1 ILE R 303      49.994  35.361  39.879  1.00  0.00           C   
ATOM   3800  CG2 ILE R 303      50.295  33.204  41.313  1.00  0.00           C   
ATOM   3801  CD1 ILE R 303      48.983  36.262  39.211  1.00  0.00           C   
ATOM   3802  H   ILE R 303      47.994  31.945  40.431  1.00  0.00           H   
ATOM   3803  HA  ILE R 303      48.484  34.035  38.609  1.00  0.00           H   
ATOM   3804  HB  ILE R 303      48.461  34.302  40.933  1.00  0.00           H   
ATOM   3805 HG12 ILE R 303      50.877  35.078  39.269  1.00  0.00           H   
ATOM   3806 HG13 ILE R 303      50.446  35.838  40.775  1.00  0.00           H   
ATOM   3807 HG21 ILE R 303      49.953  32.461  42.065  1.00  0.00           H   
ATOM   3808 HG22 ILE R 303      51.146  32.759  40.753  1.00  0.00           H   
ATOM   3809 HG23 ILE R 303      50.789  33.984  41.931  1.00  0.00           H   
ATOM   3810 HD11 ILE R 303      48.746  35.910  38.185  1.00  0.00           H   
ATOM   3811 HD12 ILE R 303      48.005  36.382  39.724  1.00  0.00           H   
ATOM   3812 HD13 ILE R 303      49.483  37.253  39.152  1.00  0.00           H   
ATOM   3813  N   ILE R 304      50.503  31.454  38.412  1.00  0.00           N   
ATOM   3814  CA  ILE R 304      51.435  30.778  37.520  1.00  0.00           C   
ATOM   3815  C   ILE R 304      50.748  30.579  36.189  1.00  0.00           C   
ATOM   3816  O   ILE R 304      51.375  30.676  35.133  1.00  0.00           O   
ATOM   3817  CB  ILE R 304      51.880  29.401  38.214  1.00  0.00           C   
ATOM   3818  CG1 ILE R 304      52.778  29.678  39.423  1.00  0.00           C   
ATOM   3819  CG2 ILE R 304      52.488  28.352  37.267  1.00  0.00           C   
ATOM   3820  CD1 ILE R 304      54.008  30.517  39.251  1.00  0.00           C   
ATOM   3821  H   ILE R 304      50.118  30.804  39.063  1.00  0.00           H   
ATOM   3822  HA  ILE R 304      52.239  31.480  37.349  1.00  0.00           H   
ATOM   3823  HB  ILE R 304      50.910  28.980  38.555  1.00  0.00           H   
ATOM   3824 HG12 ILE R 304      53.143  28.739  39.890  1.00  0.00           H   
ATOM   3825 HG13 ILE R 304      52.110  30.127  40.190  1.00  0.00           H   
ATOM   3826 HG21 ILE R 304      53.470  28.752  36.936  1.00  0.00           H   
ATOM   3827 HG22 ILE R 304      52.727  27.394  37.776  1.00  0.00           H   
ATOM   3828 HG23 ILE R 304      51.801  28.116  36.427  1.00  0.00           H   
ATOM   3829 HD11 ILE R 304      54.615  30.091  38.425  1.00  0.00           H   
ATOM   3830 HD12 ILE R 304      53.732  31.579  39.078  1.00  0.00           H   
ATOM   3831 HD13 ILE R 304      54.664  30.440  40.146  1.00  0.00           H   
ATOM   3832  N   LYS R 305      49.409  30.298  36.158  1.00  0.00           N   
ATOM   3833  CA  LYS R 305      48.597  30.246  34.921  1.00  0.00           C   
ATOM   3834  C   LYS R 305      48.464  31.535  34.131  1.00  0.00           C   
ATOM   3835  O   LYS R 305      48.530  31.514  32.881  1.00  0.00           O   
ATOM   3836  CB  LYS R 305      47.183  29.669  35.274  1.00  0.00           C   
ATOM   3837  CG  LYS R 305      47.124  28.121  35.484  1.00  0.00           C   
ATOM   3838  CD  LYS R 305      47.768  27.094  34.420  1.00  0.00           C   
ATOM   3839  CE  LYS R 305      46.953  27.039  33.159  1.00  0.00           C   
ATOM   3840  NZ  LYS R 305      47.645  26.330  32.063  1.00  0.00           N 1+
ATOM   3841  H   LYS R 305      49.014  30.321  37.074  1.00  0.00           H   
ATOM   3842  HA  LYS R 305      49.081  29.492  34.318  1.00  0.00           H   
ATOM   3843  HB2 LYS R 305      46.401  29.744  34.489  1.00  0.00           H   
ATOM   3844  HB3 LYS R 305      46.802  30.240  36.147  1.00  0.00           H   
ATOM   3845  HG2 LYS R 305      46.062  27.903  35.725  1.00  0.00           H   
ATOM   3846  HG3 LYS R 305      47.579  28.006  36.491  1.00  0.00           H   
ATOM   3847  HD2 LYS R 305      47.755  26.064  34.836  1.00  0.00           H   
ATOM   3848  HD3 LYS R 305      48.853  27.280  34.273  1.00  0.00           H   
ATOM   3849  HE2 LYS R 305      46.719  28.054  32.770  1.00  0.00           H   
ATOM   3850  HE3 LYS R 305      45.991  26.503  33.302  1.00  0.00           H   
ATOM   3851  HZ1 LYS R 305      48.485  26.906  31.858  1.00  0.00           H   
ATOM   3852  HZ2 LYS R 305      47.893  25.360  32.345  1.00  0.00           H   
ATOM   3853  HZ3 LYS R 305      47.076  26.312  31.193  1.00  0.00           H   
ATOM   3854  N   ALA R 306      48.328  32.672  34.819  1.00  0.00           N   
ATOM   3855  CA  ALA R 306      48.512  33.973  34.189  1.00  0.00           C   
ATOM   3856  C   ALA R 306      49.954  34.368  33.936  1.00  0.00           C   
ATOM   3857  O   ALA R 306      50.277  35.179  33.073  1.00  0.00           O   
ATOM   3858  CB  ALA R 306      47.838  35.048  35.060  1.00  0.00           C   
ATOM   3859  H   ALA R 306      48.218  32.561  35.804  1.00  0.00           H   
ATOM   3860  HA  ALA R 306      48.028  34.051  33.227  1.00  0.00           H   
ATOM   3861  HB1 ALA R 306      48.184  35.079  36.116  1.00  0.00           H   
ATOM   3862  HB2 ALA R 306      47.942  36.076  34.653  1.00  0.00           H   
ATOM   3863  HB3 ALA R 306      46.780  34.712  35.005  1.00  0.00           H   
ATOM   3864  N   LEU R 307      50.926  33.786  34.599  1.00  0.00           N   
ATOM   3865  CA  LEU R 307      52.336  34.149  34.476  1.00  0.00           C   
ATOM   3866  C   LEU R 307      53.115  33.433  33.393  1.00  0.00           C   
ATOM   3867  O   LEU R 307      53.773  34.069  32.609  1.00  0.00           O   
ATOM   3868  CB  LEU R 307      52.994  34.002  35.824  1.00  0.00           C   
ATOM   3869  CG  LEU R 307      54.490  34.302  35.969  1.00  0.00           C   
ATOM   3870  CD1 LEU R 307      54.865  35.692  35.483  1.00  0.00           C   
ATOM   3871  CD2 LEU R 307      55.008  34.057  37.419  1.00  0.00           C   
ATOM   3872  H   LEU R 307      50.613  33.077  35.225  1.00  0.00           H   
ATOM   3873  HA  LEU R 307      52.512  35.200  34.300  1.00  0.00           H   
ATOM   3874  HB2 LEU R 307      52.660  32.982  36.113  1.00  0.00           H   
ATOM   3875  HB3 LEU R 307      52.477  34.624  36.586  1.00  0.00           H   
ATOM   3876  HG  LEU R 307      55.120  33.639  35.341  1.00  0.00           H   
ATOM   3877 HD11 LEU R 307      54.094  36.403  35.849  1.00  0.00           H   
ATOM   3878 HD12 LEU R 307      55.890  35.939  35.834  1.00  0.00           H   
ATOM   3879 HD13 LEU R 307      54.907  35.740  34.373  1.00  0.00           H   
ATOM   3880 HD21 LEU R 307      56.115  34.137  37.471  1.00  0.00           H   
ATOM   3881 HD22 LEU R 307      54.478  34.812  38.039  1.00  0.00           H   
ATOM   3882 HD23 LEU R 307      54.572  33.081  37.724  1.00  0.00           H   
ATOM   3883  N   VAL R 308      53.135  32.088  33.311  1.00  0.00           N   
ATOM   3884  CA  VAL R 308      53.816  31.274  32.304  1.00  0.00           C   
ATOM   3885  C   VAL R 308      52.765  30.486  31.501  1.00  0.00           C   
ATOM   3886  O   VAL R 308      51.806  30.015  32.053  1.00  0.00           O   
ATOM   3887  CB  VAL R 308      54.926  30.393  32.804  1.00  0.00           C   
ATOM   3888  CG1 VAL R 308      54.488  29.616  34.096  1.00  0.00           C   
ATOM   3889  CG2 VAL R 308      55.481  29.436  31.712  1.00  0.00           C   
ATOM   3890  H   VAL R 308      52.517  31.589  33.914  1.00  0.00           H   
ATOM   3891  HA  VAL R 308      54.276  31.988  31.636  1.00  0.00           H   
ATOM   3892  HB  VAL R 308      55.733  31.087  33.125  1.00  0.00           H   
ATOM   3893 HG11 VAL R 308      55.288  29.025  34.590  1.00  0.00           H   
ATOM   3894 HG12 VAL R 308      54.156  30.249  34.947  1.00  0.00           H   
ATOM   3895 HG13 VAL R 308      53.632  28.925  33.940  1.00  0.00           H   
ATOM   3896 HG21 VAL R 308      55.631  30.044  30.794  1.00  0.00           H   
ATOM   3897 HG22 VAL R 308      56.391  29.031  32.205  1.00  0.00           H   
ATOM   3898 HG23 VAL R 308      54.730  28.655  31.464  1.00  0.00           H   
ATOM   3899  N   THR R 309      52.943  30.351  30.176  1.00  0.00           N   
ATOM   3900  CA  THR R 309      52.209  29.447  29.319  1.00  0.00           C   
ATOM   3901  C   THR R 309      52.659  28.011  29.546  1.00  0.00           C   
ATOM   3902  O   THR R 309      53.892  27.666  29.390  1.00  0.00           O   
ATOM   3903  CB  THR R 309      52.309  29.693  27.768  1.00  0.00           C   
ATOM   3904  CG2 THR R 309      51.373  28.742  27.025  1.00  0.00           C   
ATOM   3905  OG1 THR R 309      51.959  31.031  27.378  1.00  0.00           O   
ATOM   3906  H   THR R 309      53.738  30.821  29.803  1.00  0.00           H   
ATOM   3907  HA  THR R 309      51.161  29.571  29.549  1.00  0.00           H   
ATOM   3908  HB  THR R 309      53.296  29.403  27.347  1.00  0.00           H   
ATOM   3909  HG1 THR R 309      52.715  31.483  27.760  1.00  0.00           H   
ATOM   3910 HG21 THR R 309      51.583  28.691  25.936  1.00  0.00           H   
ATOM   3911 HG22 THR R 309      51.563  27.672  27.256  1.00  0.00           H   
ATOM   3912 HG23 THR R 309      50.339  29.040  27.305  1.00  0.00           H   
ATOM   3913  N   ILE R 310      51.587  27.220  29.876  1.00  0.00           N   
ATOM   3914  CA  ILE R 310      51.605  25.779  30.130  1.00  0.00           C   
ATOM   3915  C   ILE R 310      50.462  25.287  29.200  1.00  0.00           C   
ATOM   3916  O   ILE R 310      49.352  25.829  29.339  1.00  0.00           O   
ATOM   3917  CB  ILE R 310      51.356  25.447  31.567  1.00  0.00           C   
ATOM   3918  CG1 ILE R 310      52.322  26.227  32.523  1.00  0.00           C   
ATOM   3919  CG2 ILE R 310      51.469  23.944  31.843  1.00  0.00           C   
ATOM   3920  CD1 ILE R 310      53.784  25.717  32.442  1.00  0.00           C   
ATOM   3921  H   ILE R 310      50.683  27.597  30.058  1.00  0.00           H   
ATOM   3922  HA  ILE R 310      52.563  25.341  29.892  1.00  0.00           H   
ATOM   3923  HB  ILE R 310      50.327  25.729  31.875  1.00  0.00           H   
ATOM   3924 HG12 ILE R 310      51.880  26.168  33.541  1.00  0.00           H   
ATOM   3925 HG13 ILE R 310      52.312  27.318  32.311  1.00  0.00           H   
ATOM   3926 HG21 ILE R 310      51.395  23.648  32.911  1.00  0.00           H   
ATOM   3927 HG22 ILE R 310      50.676  23.433  31.257  1.00  0.00           H   
ATOM   3928 HG23 ILE R 310      52.407  23.534  31.410  1.00  0.00           H   
ATOM   3929 HD11 ILE R 310      54.384  26.483  32.977  1.00  0.00           H   
ATOM   3930 HD12 ILE R 310      53.912  24.780  33.027  1.00  0.00           H   
ATOM   3931 HD13 ILE R 310      54.193  25.781  31.411  1.00  0.00           H   
ATOM   3932  N   PRO R 311      50.722  24.314  28.299  1.00  0.00           N   
ATOM   3933  CA  PRO R 311      49.762  23.547  27.519  1.00  0.00           C   
ATOM   3934  C   PRO R 311      48.508  22.987  28.175  1.00  0.00           C   
ATOM   3935  O   PRO R 311      48.598  22.742  29.382  1.00  0.00           O   
ATOM   3936  CB  PRO R 311      50.592  22.425  26.977  1.00  0.00           C   
ATOM   3937  CG  PRO R 311      51.916  23.113  26.721  1.00  0.00           C   
ATOM   3938  CD  PRO R 311      52.074  23.815  28.046  1.00  0.00           C   
ATOM   3939  HA  PRO R 311      49.414  24.226  26.755  1.00  0.00           H   
ATOM   3940  HB2 PRO R 311      50.168  22.072  26.013  1.00  0.00           H   
ATOM   3941  HB3 PRO R 311      50.516  21.481  27.557  1.00  0.00           H   
ATOM   3942  HG2 PRO R 311      52.022  23.741  25.811  1.00  0.00           H   
ATOM   3943  HG3 PRO R 311      52.691  22.332  26.573  1.00  0.00           H   
ATOM   3944  HD2 PRO R 311      52.797  24.658  28.027  1.00  0.00           H   
ATOM   3945  HD3 PRO R 311      52.482  23.106  28.798  1.00  0.00           H   
ATOM   3946  N   GLU R 312      47.450  22.681  27.395  1.00  0.00           N   
ATOM   3947  CA  GLU R 312      46.302  22.070  27.972  1.00  0.00           C   
ATOM   3948  C   GLU R 312      46.314  20.569  28.115  1.00  0.00           C   
ATOM   3949  O   GLU R 312      46.751  19.834  27.249  1.00  0.00           O   
ATOM   3950  CB  GLU R 312      45.033  22.497  27.230  1.00  0.00           C   
ATOM   3951  CG  GLU R 312      44.595  23.913  27.738  1.00  0.00           C   
ATOM   3952  CD  GLU R 312      43.274  24.298  27.254  1.00  0.00           C   
ATOM   3953  OE1 GLU R 312      42.366  23.427  27.203  1.00  0.00           O   
ATOM   3954  OE2 GLU R 312      43.050  25.494  26.839  1.00  0.00           O 1-
ATOM   3955  H   GLU R 312      47.497  22.941  26.433  1.00  0.00           H   
ATOM   3956  HA  GLU R 312      46.131  22.403  28.985  1.00  0.00           H   
ATOM   3957  HB2 GLU R 312      44.199  21.805  27.477  1.00  0.00           H   
ATOM   3958  HB3 GLU R 312      45.229  22.440  26.138  1.00  0.00           H   
ATOM   3959  HG2 GLU R 312      45.301  24.744  27.525  1.00  0.00           H   
ATOM   3960  HG3 GLU R 312      44.444  23.808  28.834  1.00  0.00           H   
ATOM   3961  N   THR R 313      45.984  20.137  29.347  1.00  0.00           N   
ATOM   3962  CA  THR R 313      46.068  18.745  29.740  1.00  0.00           C   
ATOM   3963  C   THR R 313      44.881  18.406  30.637  1.00  0.00           C   
ATOM   3964  O   THR R 313      44.309  19.261  31.290  1.00  0.00           O   
ATOM   3965  CB  THR R 313      47.393  18.312  30.262  1.00  0.00           C   
ATOM   3966  CG2 THR R 313      48.488  18.376  29.271  1.00  0.00           C   
ATOM   3967  OG1 THR R 313      47.849  19.027  31.403  1.00  0.00           O   
ATOM   3968  H   THR R 313      45.579  20.799  29.974  1.00  0.00           H   
ATOM   3969  HA  THR R 313      45.905  18.204  28.820  1.00  0.00           H   
ATOM   3970  HB  THR R 313      47.255  17.264  30.603  1.00  0.00           H   
ATOM   3971  HG1 THR R 313      48.451  18.534  31.965  1.00  0.00           H   
ATOM   3972 HG21 THR R 313      48.695  19.430  28.988  1.00  0.00           H   
ATOM   3973 HG22 THR R 313      49.442  17.934  29.632  1.00  0.00           H   
ATOM   3974 HG23 THR R 313      48.277  17.876  28.302  1.00  0.00           H   
ATOM   3975  N   THR R 314      44.393  17.174  30.518  1.00  0.00           N   
ATOM   3976  CA  THR R 314      43.388  16.646  31.410  1.00  0.00           C   
ATOM   3977  C   THR R 314      43.847  16.647  32.858  1.00  0.00           C   
ATOM   3978  O   THR R 314      43.008  16.950  33.769  1.00  0.00           O   
ATOM   3979  CB  THR R 314      42.928  15.183  31.031  1.00  0.00           C   
ATOM   3980  CG2 THR R 314      43.375  13.972  31.804  1.00  0.00           C   
ATOM   3981  OG1 THR R 314      41.530  15.032  30.928  1.00  0.00           O   
ATOM   3982  H   THR R 314      44.833  16.519  29.908  1.00  0.00           H   
ATOM   3983  HA  THR R 314      42.452  17.184  31.451  1.00  0.00           H   
ATOM   3984  HB  THR R 314      43.363  15.047  30.017  1.00  0.00           H   
ATOM   3985  HG1 THR R 314      41.228  14.904  31.830  1.00  0.00           H   
ATOM   3986 HG21 THR R 314      44.483  13.893  31.793  1.00  0.00           H   
ATOM   3987 HG22 THR R 314      42.988  13.954  32.845  1.00  0.00           H   
ATOM   3988 HG23 THR R 314      43.085  13.000  31.350  1.00  0.00           H   
ATOM   3989  N   PHE R 315      45.136  16.393  33.125  1.00  0.00           N   
ATOM   3990  CA  PHE R 315      45.661  16.417  34.523  1.00  0.00           C   
ATOM   3991  C   PHE R 315      45.635  17.832  35.168  1.00  0.00           C   
ATOM   3992  O   PHE R 315      45.510  18.061  36.336  1.00  0.00           O   
ATOM   3993  CB  PHE R 315      47.125  15.833  34.606  1.00  0.00           C   
ATOM   3994  CG  PHE R 315      47.621  15.869  36.026  1.00  0.00           C   
ATOM   3995  CD1 PHE R 315      46.999  15.040  36.978  1.00  0.00           C   
ATOM   3996  CD2 PHE R 315      48.740  16.710  36.368  1.00  0.00           C   
ATOM   3997  CE1 PHE R 315      47.450  15.116  38.322  1.00  0.00           C   
ATOM   3998  CE2 PHE R 315      49.105  16.784  37.737  1.00  0.00           C   
ATOM   3999  CZ  PHE R 315      48.480  15.940  38.715  1.00  0.00           C   
ATOM   4000  H   PHE R 315      45.662  15.795  32.525  1.00  0.00           H   
ATOM   4001  HA  PHE R 315      44.940  15.832  35.073  1.00  0.00           H   
ATOM   4002  HB2 PHE R 315      47.823  16.455  34.007  1.00  0.00           H   
ATOM   4003  HB3 PHE R 315      47.268  14.847  34.113  1.00  0.00           H   
ATOM   4004  HD1 PHE R 315      46.138  14.420  36.777  1.00  0.00           H   
ATOM   4005  HD2 PHE R 315      49.237  17.325  35.633  1.00  0.00           H   
ATOM   4006  HE1 PHE R 315      47.023  14.362  38.965  1.00  0.00           H   
ATOM   4007  HE2 PHE R 315      50.005  17.308  38.023  1.00  0.00           H   
ATOM   4008  HZ  PHE R 315      48.773  16.126  39.737  1.00  0.00           H   
ATOM   4009  N   GLN R 316      45.758  18.858  34.313  1.00  0.00           N   
ATOM   4010  CA  GLN R 316      45.385  20.276  34.717  1.00  0.00           C   
ATOM   4011  C   GLN R 316      43.868  20.561  34.989  1.00  0.00           C   
ATOM   4012  O   GLN R 316      43.394  21.298  35.857  1.00  0.00           O   
ATOM   4013  CB  GLN R 316      45.881  21.286  33.792  1.00  0.00           C   
ATOM   4014  CG  GLN R 316      47.391  21.533  33.951  1.00  0.00           C   
ATOM   4015  CD  GLN R 316      47.910  22.415  32.751  1.00  0.00           C   
ATOM   4016  NE2 GLN R 316      48.554  21.653  31.792  1.00  0.00           N   
ATOM   4017  OE1 GLN R 316      47.538  23.560  32.594  1.00  0.00           O   
ATOM   4018  H   GLN R 316      46.086  18.743  33.378  1.00  0.00           H   
ATOM   4019  HA  GLN R 316      45.875  20.444  35.665  1.00  0.00           H   
ATOM   4020  HB2 GLN R 316      45.389  22.276  33.901  1.00  0.00           H   
ATOM   4021  HB3 GLN R 316      45.705  20.872  32.776  1.00  0.00           H   
ATOM   4022  HG2 GLN R 316      47.998  20.617  34.108  1.00  0.00           H   
ATOM   4023  HG3 GLN R 316      47.495  22.151  34.868  1.00  0.00           H   
ATOM   4024 HE21 GLN R 316      48.631  20.661  31.698  1.00  0.00           H   
ATOM   4025 HE22 GLN R 316      48.701  22.092  30.905  1.00  0.00           H   
ATOM   4026  N   THR R 317      42.931  19.828  34.269  1.00  0.00           N   
ATOM   4027  CA  THR R 317      41.455  19.823  34.543  1.00  0.00           C   
ATOM   4028  C   THR R 317      41.271  19.298  35.913  1.00  0.00           C   
ATOM   4029  O   THR R 317      40.514  19.812  36.758  1.00  0.00           O   
ATOM   4030  CB  THR R 317      40.624  18.984  33.592  1.00  0.00           C   
ATOM   4031  CG2 THR R 317      39.095  19.029  33.785  1.00  0.00           C   
ATOM   4032  OG1 THR R 317      40.784  19.459  32.305  1.00  0.00           O   
ATOM   4033  H   THR R 317      43.219  19.176  33.571  1.00  0.00           H   
ATOM   4034  HA  THR R 317      41.115  20.848  34.547  1.00  0.00           H   
ATOM   4035  HB  THR R 317      40.815  17.892  33.673  1.00  0.00           H   
ATOM   4036  HG1 THR R 317      40.752  20.403  32.477  1.00  0.00           H   
ATOM   4037 HG21 THR R 317      38.463  18.706  32.929  1.00  0.00           H   
ATOM   4038 HG22 THR R 317      38.727  18.529  34.707  1.00  0.00           H   
ATOM   4039 HG23 THR R 317      38.701  20.049  33.982  1.00  0.00           H   
ATOM   4040  N   VAL R 318      41.842  18.132  36.210  1.00  0.00           N   
ATOM   4041  CA  VAL R 318      41.774  17.429  37.500  1.00  0.00           C   
ATOM   4042  C   VAL R 318      42.249  18.344  38.601  1.00  0.00           C   
ATOM   4043  O   VAL R 318      41.649  18.521  39.627  1.00  0.00           O   
ATOM   4044  CB  VAL R 318      42.561  16.120  37.489  1.00  0.00           C   
ATOM   4045  CG1 VAL R 318      42.663  15.584  38.909  1.00  0.00           C   
ATOM   4046  CG2 VAL R 318      41.926  15.163  36.450  1.00  0.00           C   
ATOM   4047  H   VAL R 318      42.253  17.579  35.489  1.00  0.00           H   
ATOM   4048  HA  VAL R 318      40.745  17.159  37.685  1.00  0.00           H   
ATOM   4049  HB  VAL R 318      43.563  16.304  37.048  1.00  0.00           H   
ATOM   4050 HG11 VAL R 318      41.655  15.619  39.374  1.00  0.00           H   
ATOM   4051 HG12 VAL R 318      43.005  14.526  38.905  1.00  0.00           H   
ATOM   4052 HG13 VAL R 318      43.360  16.238  39.476  1.00  0.00           H   
ATOM   4053 HG21 VAL R 318      41.028  14.574  36.737  1.00  0.00           H   
ATOM   4054 HG22 VAL R 318      41.774  15.711  35.497  1.00  0.00           H   
ATOM   4055 HG23 VAL R 318      42.753  14.468  36.191  1.00  0.00           H   
ATOM   4056  N   SER R 319      43.458  18.940  38.333  1.00  0.00           N   
ATOM   4057  CA  SER R 319      44.142  19.920  39.237  1.00  0.00           C   
ATOM   4058  C   SER R 319      43.234  21.099  39.579  1.00  0.00           C   
ATOM   4059  O   SER R 319      43.303  21.590  40.667  1.00  0.00           O   
ATOM   4060  CB  SER R 319      45.537  20.378  38.672  1.00  0.00           C   
ATOM   4061  OG  SER R 319      46.442  19.310  38.804  1.00  0.00           O   
ATOM   4062  H   SER R 319      43.761  18.734  37.405  1.00  0.00           H   
ATOM   4063  HA  SER R 319      44.343  19.404  40.165  1.00  0.00           H   
ATOM   4064  HB2 SER R 319      45.894  21.233  39.283  1.00  0.00           H   
ATOM   4065  HB3 SER R 319      45.297  20.744  37.651  1.00  0.00           H   
ATOM   4066  HG  SER R 319      46.254  18.679  38.105  1.00  0.00           H   
ATOM   4067  N   TRP R 320      42.601  21.716  38.583  1.00  0.00           N   
ATOM   4068  CA  TRP R 320      41.678  22.853  38.651  1.00  0.00           C   
ATOM   4069  C   TRP R 320      40.472  22.577  39.497  1.00  0.00           C   
ATOM   4070  O   TRP R 320      40.237  23.265  40.525  1.00  0.00           O   
ATOM   4071  CB  TRP R 320      41.378  23.271  37.152  1.00  0.00           C   
ATOM   4072  CG  TRP R 320      40.089  24.067  36.798  1.00  0.00           C   
ATOM   4073  CD1 TRP R 320      38.816  23.559  36.515  1.00  0.00           C   
ATOM   4074  CD2 TRP R 320      39.870  25.476  36.654  1.00  0.00           C   
ATOM   4075  CE2 TRP R 320      38.560  25.752  36.157  1.00  0.00           C   
ATOM   4076  CE3 TRP R 320      40.745  26.560  36.849  1.00  0.00           C   
ATOM   4077  NE1 TRP R 320      37.914  24.509  36.241  1.00  0.00           N   
ATOM   4078  CZ2 TRP R 320      38.112  27.051  35.969  1.00  0.00           C   
ATOM   4079  CZ3 TRP R 320      40.319  27.846  36.544  1.00  0.00           C   
ATOM   4080  CH2 TRP R 320      38.989  28.087  36.188  1.00  0.00           C   
ATOM   4081  H   TRP R 320      42.716  21.353  37.661  1.00  0.00           H   
ATOM   4082  HA  TRP R 320      42.130  23.660  39.208  1.00  0.00           H   
ATOM   4083  HB2 TRP R 320      41.274  22.335  36.563  1.00  0.00           H   
ATOM   4084  HB3 TRP R 320      42.279  23.703  36.667  1.00  0.00           H   
ATOM   4085  HD1 TRP R 320      38.662  22.494  36.413  1.00  0.00           H   
ATOM   4086  HE1 TRP R 320      37.004  24.321  35.941  1.00  0.00           H   
ATOM   4087  HE3 TRP R 320      41.769  26.456  37.176  1.00  0.00           H   
ATOM   4088  HZ2 TRP R 320      37.137  27.177  35.522  1.00  0.00           H   
ATOM   4089  HZ3 TRP R 320      41.096  28.595  36.517  1.00  0.00           H   
ATOM   4090  HH2 TRP R 320      38.797  29.117  35.925  1.00  0.00           H   
ATOM   4091  N   HSE R 321      39.765  21.445  39.318  1.00  0.00           N   
ATOM   4092  CA  HSE R 321      38.774  21.005  40.246  1.00  0.00           C   
ATOM   4093  C   HSE R 321      39.332  20.579  41.567  1.00  0.00           C   
ATOM   4094  O   HSE R 321      38.639  20.787  42.544  1.00  0.00           O   
ATOM   4095  CB  HSE R 321      38.075  19.829  39.582  1.00  0.00           C   
ATOM   4096  CG  HSE R 321      37.167  20.145  38.405  1.00  0.00           C   
ATOM   4097  CD2 HSE R 321      37.180  19.649  37.174  1.00  0.00           C   
ATOM   4098  ND1 HSE R 321      36.183  21.099  38.590  1.00  0.00           N   
ATOM   4099  CE1 HSE R 321      35.575  21.121  37.382  1.00  0.00           C   
ATOM   4100  NE2 HSE R 321      36.175  20.300  36.505  1.00  0.00           N   
ATOM   4101  H   HSE R 321      39.868  20.777  38.585  1.00  0.00           H   
ATOM   4102  HA  HSE R 321      38.094  21.823  40.432  1.00  0.00           H   
ATOM   4103  HB2 HSE R 321      37.309  19.342  40.221  1.00  0.00           H   
ATOM   4104  HB3 HSE R 321      38.884  19.157  39.225  1.00  0.00           H   
ATOM   4105  HD2 HSE R 321      37.883  18.987  36.685  1.00  0.00           H   
ATOM   4106  HE1 HSE R 321      34.732  21.752  37.101  1.00  0.00           H   
ATOM   4107  HE2 HSE R 321      35.836  20.031  35.604  1.00  0.00           H   
ATOM   4108  N   PHE R 322      40.495  19.963  41.658  1.00  0.00           N   
ATOM   4109  CA  PHE R 322      41.164  19.634  42.883  1.00  0.00           C   
ATOM   4110  C   PHE R 322      41.430  20.777  43.847  1.00  0.00           C   
ATOM   4111  O   PHE R 322      41.068  20.795  45.022  1.00  0.00           O   
ATOM   4112  CB  PHE R 322      42.419  18.659  42.652  1.00  0.00           C   
ATOM   4113  CG  PHE R 322      43.353  18.589  43.700  1.00  0.00           C   
ATOM   4114  CD1 PHE R 322      43.358  17.529  44.633  1.00  0.00           C   
ATOM   4115  CD2 PHE R 322      44.330  19.549  43.828  1.00  0.00           C   
ATOM   4116  CE1 PHE R 322      44.281  17.425  45.633  1.00  0.00           C   
ATOM   4117  CE2 PHE R 322      45.140  19.500  44.950  1.00  0.00           C   
ATOM   4118  CZ  PHE R 322      45.182  18.430  45.860  1.00  0.00           C   
ATOM   4119  H   PHE R 322      40.971  19.747  40.808  1.00  0.00           H   
ATOM   4120  HA  PHE R 322      40.504  19.011  43.469  1.00  0.00           H   
ATOM   4121  HB2 PHE R 322      42.990  19.157  41.839  1.00  0.00           H   
ATOM   4122  HB3 PHE R 322      42.061  17.661  42.321  1.00  0.00           H   
ATOM   4123  HD1 PHE R 322      42.641  16.724  44.602  1.00  0.00           H   
ATOM   4124  HD2 PHE R 322      44.294  20.394  43.158  1.00  0.00           H   
ATOM   4125  HE1 PHE R 322      44.180  16.521  46.215  1.00  0.00           H   
ATOM   4126  HE2 PHE R 322      45.728  20.356  45.247  1.00  0.00           H   
ATOM   4127  HZ  PHE R 322      45.909  18.354  46.655  1.00  0.00           H   
ATOM   4128  N   CYS R 323      41.938  21.907  43.347  1.00  0.00           N   
ATOM   4129  CA  CYS R 323      42.054  23.209  44.043  1.00  0.00           C   
ATOM   4130  C   CYS R 323      40.707  23.788  44.515  1.00  0.00           C   
ATOM   4131  O   CYS R 323      40.547  24.126  45.665  1.00  0.00           O   
ATOM   4132  CB  CYS R 323      42.893  24.181  43.243  1.00  0.00           C   
ATOM   4133  SG  CYS R 323      44.664  23.517  42.805  1.00  0.00           S   
ATOM   4134  H   CYS R 323      42.377  21.848  42.454  1.00  0.00           H   
ATOM   4135  HA  CYS R 323      42.585  23.018  44.965  1.00  0.00           H   
ATOM   4136  HB2 CYS R 323      43.052  25.155  43.753  1.00  0.00           H   
ATOM   4137  HB3 CYS R 323      42.313  24.334  42.307  1.00  0.00           H   
ATOM   4138  HG  CYS R 323      44.382  22.690  41.809  1.00  0.00           H   
ATOM   4139  N   ILE R 324      39.722  23.784  43.619  1.00  0.00           N   
ATOM   4140  CA  ILE R 324      38.365  24.281  43.871  1.00  0.00           C   
ATOM   4141  C   ILE R 324      37.636  23.413  44.911  1.00  0.00           C   
ATOM   4142  O   ILE R 324      36.895  23.913  45.739  1.00  0.00           O   
ATOM   4143  CB  ILE R 324      37.486  24.288  42.519  1.00  0.00           C   
ATOM   4144  CG1 ILE R 324      38.107  25.327  41.567  1.00  0.00           C   
ATOM   4145  CG2 ILE R 324      36.068  24.611  42.811  1.00  0.00           C   
ATOM   4146  CD1 ILE R 324      38.035  26.786  42.100  1.00  0.00           C   
ATOM   4147  H   ILE R 324      39.845  23.497  42.673  1.00  0.00           H   
ATOM   4148  HA  ILE R 324      38.410  25.281  44.278  1.00  0.00           H   
ATOM   4149  HB  ILE R 324      37.479  23.272  42.069  1.00  0.00           H   
ATOM   4150 HG12 ILE R 324      37.616  25.252  40.574  1.00  0.00           H   
ATOM   4151 HG13 ILE R 324      39.160  25.032  41.372  1.00  0.00           H   
ATOM   4152 HG21 ILE R 324      36.038  25.644  43.220  1.00  0.00           H   
ATOM   4153 HG22 ILE R 324      35.441  24.684  41.898  1.00  0.00           H   
ATOM   4154 HG23 ILE R 324      35.532  24.012  43.578  1.00  0.00           H   
ATOM   4155 HD11 ILE R 324      38.346  26.899  43.161  1.00  0.00           H   
ATOM   4156 HD12 ILE R 324      38.695  27.401  41.452  1.00  0.00           H   
ATOM   4157 HD13 ILE R 324      36.991  27.153  42.004  1.00  0.00           H   
ATOM   4158  N   ALA R 325      37.966  22.073  44.859  1.00  0.00           N   
ATOM   4159  CA  ALA R 325      37.443  21.006  45.733  1.00  0.00           C   
ATOM   4160  C   ALA R 325      38.047  20.908  47.129  1.00  0.00           C   
ATOM   4161  O   ALA R 325      37.439  20.332  48.019  1.00  0.00           O   
ATOM   4162  CB  ALA R 325      37.408  19.617  44.959  1.00  0.00           C   
ATOM   4163  H   ALA R 325      38.503  21.636  44.141  1.00  0.00           H   
ATOM   4164  HA  ALA R 325      36.409  21.245  45.935  1.00  0.00           H   
ATOM   4165  HB1 ALA R 325      38.431  19.281  44.688  1.00  0.00           H   
ATOM   4166  HB2 ALA R 325      37.061  18.792  45.619  1.00  0.00           H   
ATOM   4167  HB3 ALA R 325      36.902  19.645  43.971  1.00  0.00           H   
ATOM   4168  N   LEU R 326      39.256  21.452  47.310  1.00  0.00           N   
ATOM   4169  CA  LEU R 326      39.878  21.864  48.566  1.00  0.00           C   
ATOM   4170  C   LEU R 326      39.180  23.005  49.281  1.00  0.00           C   
ATOM   4171  O   LEU R 326      39.002  22.996  50.480  1.00  0.00           O   
ATOM   4172  CB  LEU R 326      41.383  22.194  48.350  1.00  0.00           C   
ATOM   4173  CG  LEU R 326      42.232  20.844  48.274  1.00  0.00           C   
ATOM   4174  CD1 LEU R 326      43.547  21.193  47.626  1.00  0.00           C   
ATOM   4175  CD2 LEU R 326      42.335  20.409  49.688  1.00  0.00           C   
ATOM   4176  H   LEU R 326      39.758  21.593  46.460  1.00  0.00           H   
ATOM   4177  HA  LEU R 326      39.697  20.972  49.148  1.00  0.00           H   
ATOM   4178  HB2 LEU R 326      41.890  22.823  49.112  1.00  0.00           H   
ATOM   4179  HB3 LEU R 326      41.512  22.754  47.399  1.00  0.00           H   
ATOM   4180  HG  LEU R 326      41.699  20.029  47.739  1.00  0.00           H   
ATOM   4181 HD11 LEU R 326      44.138  20.311  47.298  1.00  0.00           H   
ATOM   4182 HD12 LEU R 326      43.348  21.783  46.706  1.00  0.00           H   
ATOM   4183 HD13 LEU R 326      44.184  21.863  48.242  1.00  0.00           H   
ATOM   4184 HD21 LEU R 326      42.774  21.171  50.365  1.00  0.00           H   
ATOM   4185 HD22 LEU R 326      41.394  20.087  50.183  1.00  0.00           H   
ATOM   4186 HD23 LEU R 326      42.949  19.489  49.787  1.00  0.00           H   
ATOM   4187  N   GLY R 327      38.609  23.918  48.484  1.00  0.00           N   
ATOM   4188  CA  GLY R 327      37.827  25.011  48.895  1.00  0.00           C   
ATOM   4189  C   GLY R 327      36.425  24.705  49.323  1.00  0.00           C   
ATOM   4190  O   GLY R 327      36.095  25.106  50.422  1.00  0.00           O   
ATOM   4191  H   GLY R 327      38.650  23.930  47.488  1.00  0.00           H   
ATOM   4192  HA2 GLY R 327      37.641  25.510  47.956  1.00  0.00           H   
ATOM   4193  HA3 GLY R 327      38.358  25.606  49.622  1.00  0.00           H   
ATOM   4194  N   TYR R 328      35.711  23.752  48.602  1.00  0.00           N   
ATOM   4195  CA  TYR R 328      34.552  22.988  49.134  1.00  0.00           C   
ATOM   4196  C   TYR R 328      34.922  22.172  50.412  1.00  0.00           C   
ATOM   4197  O   TYR R 328      34.226  22.143  51.439  1.00  0.00           O   
ATOM   4198  CB  TYR R 328      33.782  22.199  48.051  1.00  0.00           C   
ATOM   4199  CG  TYR R 328      33.117  23.237  47.129  1.00  0.00           C   
ATOM   4200  CD1 TYR R 328      33.474  23.122  45.748  1.00  0.00           C   
ATOM   4201  CD2 TYR R 328      32.233  24.336  47.490  1.00  0.00           C   
ATOM   4202  CE1 TYR R 328      32.963  24.111  44.821  1.00  0.00           C   
ATOM   4203  CE2 TYR R 328      31.627  25.151  46.523  1.00  0.00           C   
ATOM   4204  CZ  TYR R 328      32.053  25.050  45.193  1.00  0.00           C   
ATOM   4205  OH  TYR R 328      31.489  25.836  44.242  1.00  0.00           O   
ATOM   4206  H   TYR R 328      35.970  23.534  47.664  1.00  0.00           H   
ATOM   4207  HA  TYR R 328      33.879  23.728  49.543  1.00  0.00           H   
ATOM   4208  HB2 TYR R 328      32.929  21.731  48.588  1.00  0.00           H   
ATOM   4209  HB3 TYR R 328      34.509  21.547  47.522  1.00  0.00           H   
ATOM   4210  HD1 TYR R 328      34.035  22.263  45.412  1.00  0.00           H   
ATOM   4211  HD2 TYR R 328      32.066  24.406  48.554  1.00  0.00           H   
ATOM   4212  HE1 TYR R 328      33.319  24.078  43.802  1.00  0.00           H   
ATOM   4213  HE2 TYR R 328      30.831  25.816  46.824  1.00  0.00           H   
ATOM   4214  HH  TYR R 328      30.707  26.146  44.705  1.00  0.00           H   
ATOM   4215  N   THR R 329      36.062  21.510  50.451  1.00  0.00           N   
ATOM   4216  CA  THR R 329      36.425  20.644  51.552  1.00  0.00           C   
ATOM   4217  C   THR R 329      36.767  21.380  52.861  1.00  0.00           C   
ATOM   4218  O   THR R 329      36.496  20.874  53.979  1.00  0.00           O   
ATOM   4219  CB  THR R 329      37.580  19.615  51.153  1.00  0.00           C   
ATOM   4220  CG2 THR R 329      38.313  18.979  52.348  1.00  0.00           C   
ATOM   4221  OG1 THR R 329      37.154  18.647  50.290  1.00  0.00           O   
ATOM   4222  H   THR R 329      36.700  21.562  49.686  1.00  0.00           H   
ATOM   4223  HA  THR R 329      35.600  19.995  51.805  1.00  0.00           H   
ATOM   4224  HB  THR R 329      38.353  20.131  50.544  1.00  0.00           H   
ATOM   4225  HG1 THR R 329      36.805  19.038  49.487  1.00  0.00           H   
ATOM   4226 HG21 THR R 329      39.034  18.184  52.062  1.00  0.00           H   
ATOM   4227 HG22 THR R 329      38.846  19.777  52.909  1.00  0.00           H   
ATOM   4228 HG23 THR R 329      37.586  18.538  53.064  1.00  0.00           H   
ATOM   4229  N   ASN R 330      37.180  22.687  52.791  1.00  0.00           N   
ATOM   4230  CA  ASN R 330      37.389  23.464  53.974  1.00  0.00           C   
ATOM   4231  C   ASN R 330      36.158  23.708  54.807  1.00  0.00           C   
ATOM   4232  O   ASN R 330      36.243  23.568  56.000  1.00  0.00           O   
ATOM   4233  CB  ASN R 330      37.991  24.844  53.399  1.00  0.00           C   
ATOM   4234  CG  ASN R 330      38.453  25.872  54.467  1.00  0.00           C   
ATOM   4235  ND2 ASN R 330      38.623  25.510  55.735  1.00  0.00           N   
ATOM   4236  OD1 ASN R 330      38.393  27.068  54.190  1.00  0.00           O   
ATOM   4237  H   ASN R 330      37.416  23.150  51.941  1.00  0.00           H   
ATOM   4238  HA  ASN R 330      38.129  22.996  54.606  1.00  0.00           H   
ATOM   4239  HB2 ASN R 330      37.235  25.353  52.763  1.00  0.00           H   
ATOM   4240  HB3 ASN R 330      38.880  24.593  52.783  1.00  0.00           H   
ATOM   4241 HD21 ASN R 330      38.425  24.610  56.122  1.00  0.00           H   
ATOM   4242 HD22 ASN R 330      38.838  26.219  56.407  1.00  0.00           H   
ATOM   4243  N   SER R 331      35.048  24.085  54.223  1.00  0.00           N   
ATOM   4244  CA  SER R 331      33.723  24.074  54.863  1.00  0.00           C   
ATOM   4245  C   SER R 331      33.302  22.827  55.574  1.00  0.00           C   
ATOM   4246  O   SER R 331      32.732  22.914  56.661  1.00  0.00           O   
ATOM   4247  CB  SER R 331      32.589  24.539  53.886  1.00  0.00           C   
ATOM   4248  OG  SER R 331      32.853  25.774  53.257  1.00  0.00           O   
ATOM   4249  H   SER R 331      35.043  24.245  53.238  1.00  0.00           H   
ATOM   4250  HA  SER R 331      33.803  24.943  55.500  1.00  0.00           H   
ATOM   4251  HB2 SER R 331      31.612  24.758  54.368  1.00  0.00           H   
ATOM   4252  HB3 SER R 331      32.512  23.764  53.095  1.00  0.00           H   
ATOM   4253  HG  SER R 331      33.007  26.424  53.947  1.00  0.00           H   
ATOM   4254  N   CYS R 332      33.598  21.647  54.985  1.00  0.00           N   
ATOM   4255  CA  CYS R 332      33.138  20.385  55.544  1.00  0.00           C   
ATOM   4256  C   CYS R 332      34.144  19.889  56.605  1.00  0.00           C   
ATOM   4257  O   CYS R 332      33.682  19.359  57.666  1.00  0.00           O   
ATOM   4258  CB  CYS R 332      32.986  19.438  54.334  1.00  0.00           C   
ATOM   4259  SG  CYS R 332      32.606  17.696  54.677  1.00  0.00           S   
ATOM   4260  H   CYS R 332      33.941  21.511  54.058  1.00  0.00           H   
ATOM   4261  HA  CYS R 332      32.173  20.584  55.983  1.00  0.00           H   
ATOM   4262  HB2 CYS R 332      33.882  19.520  53.681  1.00  0.00           H   
ATOM   4263  HB3 CYS R 332      32.193  19.869  53.687  1.00  0.00           H   
ATOM   4264  HG  CYS R 332      33.791  17.533  55.246  1.00  0.00           H   
ATOM   4265  N   LEU R 333      35.452  20.292  56.549  1.00  0.00           N   
ATOM   4266  CA  LEU R 333      36.485  20.085  57.610  1.00  0.00           C   
ATOM   4267  C   LEU R 333      36.142  20.918  58.873  1.00  0.00           C   
ATOM   4268  O   LEU R 333      36.234  20.311  59.971  1.00  0.00           O   
ATOM   4269  CB  LEU R 333      37.860  20.347  57.032  1.00  0.00           C   
ATOM   4270  CG  LEU R 333      39.060  20.488  58.067  1.00  0.00           C   
ATOM   4271  CD1 LEU R 333      39.167  19.156  58.803  1.00  0.00           C   
ATOM   4272  CD2 LEU R 333      40.266  20.785  57.245  1.00  0.00           C   
ATOM   4273  H   LEU R 333      35.771  20.768  55.734  1.00  0.00           H   
ATOM   4274  HA  LEU R 333      36.346  19.127  58.091  1.00  0.00           H   
ATOM   4275  HB2 LEU R 333      37.750  21.370  56.611  1.00  0.00           H   
ATOM   4276  HB3 LEU R 333      38.143  19.622  56.239  1.00  0.00           H   
ATOM   4277  HG  LEU R 333      38.815  21.287  58.798  1.00  0.00           H   
ATOM   4278 HD11 LEU R 333      40.061  19.253  59.456  1.00  0.00           H   
ATOM   4279 HD12 LEU R 333      38.397  18.957  59.579  1.00  0.00           H   
ATOM   4280 HD13 LEU R 333      39.229  18.258  58.151  1.00  0.00           H   
ATOM   4281 HD21 LEU R 333      41.198  20.885  57.841  1.00  0.00           H   
ATOM   4282 HD22 LEU R 333      40.385  19.987  56.482  1.00  0.00           H   
ATOM   4283 HD23 LEU R 333      40.157  21.819  56.850  1.00  0.00           H   
ATOM   4284  N   ASN R 334      35.710  22.157  58.748  1.00  0.00           N   
ATOM   4285  CA  ASN R 334      35.544  23.179  59.819  1.00  0.00           C   
ATOM   4286  C   ASN R 334      34.643  22.739  61.011  1.00  0.00           C   
ATOM   4287  O   ASN R 334      35.025  22.936  62.185  1.00  0.00           O   
ATOM   4288  CB  ASN R 334      35.007  24.548  59.375  1.00  0.00           C   
ATOM   4289  CG  ASN R 334      36.122  25.356  58.697  1.00  0.00           C   
ATOM   4290  ND2 ASN R 334      35.745  26.347  57.811  1.00  0.00           N   
ATOM   4291  OD1 ASN R 334      37.274  24.982  58.880  1.00  0.00           O   
ATOM   4292  H   ASN R 334      35.574  22.401  57.791  1.00  0.00           H   
ATOM   4293  HA  ASN R 334      36.485  23.394  60.303  1.00  0.00           H   
ATOM   4294  HB2 ASN R 334      34.764  25.234  60.214  1.00  0.00           H   
ATOM   4295  HB3 ASN R 334      34.098  24.434  58.747  1.00  0.00           H   
ATOM   4296 HD21 ASN R 334      34.812  26.695  57.727  1.00  0.00           H   
ATOM   4297 HD22 ASN R 334      36.456  26.711  57.210  1.00  0.00           H   
ATOM   4298  N   PRO R 335      33.422  22.248  60.834  1.00  0.00           N   
ATOM   4299  CA  PRO R 335      32.543  21.982  61.990  1.00  0.00           C   
ATOM   4300  C   PRO R 335      33.078  20.826  62.791  1.00  0.00           C   
ATOM   4301  O   PRO R 335      32.975  20.843  64.034  1.00  0.00           O   
ATOM   4302  CB  PRO R 335      31.197  21.652  61.430  1.00  0.00           C   
ATOM   4303  CG  PRO R 335      31.547  21.201  59.988  1.00  0.00           C   
ATOM   4304  CD  PRO R 335      32.696  22.167  59.598  1.00  0.00           C   
ATOM   4305  HA  PRO R 335      32.541  22.778  62.718  1.00  0.00           H   
ATOM   4306  HB2 PRO R 335      30.516  22.528  61.387  1.00  0.00           H   
ATOM   4307  HB3 PRO R 335      30.706  20.797  61.942  1.00  0.00           H   
ATOM   4308  HG2 PRO R 335      30.628  21.287  59.370  1.00  0.00           H   
ATOM   4309  HG3 PRO R 335      31.778  20.116  59.931  1.00  0.00           H   
ATOM   4310  HD2 PRO R 335      32.382  23.183  59.275  1.00  0.00           H   
ATOM   4311  HD3 PRO R 335      33.199  21.597  58.789  1.00  0.00           H   
ATOM   4312  N   VAL R 336      33.747  19.876  62.106  1.00  0.00           N   
ATOM   4313  CA  VAL R 336      34.408  18.819  62.819  1.00  0.00           C   
ATOM   4314  C   VAL R 336      35.572  19.366  63.739  1.00  0.00           C   
ATOM   4315  O   VAL R 336      35.697  18.988  64.897  1.00  0.00           O   
ATOM   4316  CB  VAL R 336      34.891  17.703  61.968  1.00  0.00           C   
ATOM   4317  CG1 VAL R 336      35.771  16.731  62.789  1.00  0.00           C   
ATOM   4318  CG2 VAL R 336      33.689  16.966  61.196  1.00  0.00           C   
ATOM   4319  H   VAL R 336      33.841  19.893  61.113  1.00  0.00           H   
ATOM   4320  HA  VAL R 336      33.706  18.370  63.506  1.00  0.00           H   
ATOM   4321  HB  VAL R 336      35.567  18.113  61.187  1.00  0.00           H   
ATOM   4322 HG11 VAL R 336      36.760  17.153  63.066  1.00  0.00           H   
ATOM   4323 HG12 VAL R 336      35.219  16.298  63.650  1.00  0.00           H   
ATOM   4324 HG13 VAL R 336      35.982  15.821  62.187  1.00  0.00           H   
ATOM   4325 HG21 VAL R 336      33.174  16.286  61.908  1.00  0.00           H   
ATOM   4326 HG22 VAL R 336      32.956  17.722  60.843  1.00  0.00           H   
ATOM   4327 HG23 VAL R 336      34.167  16.287  60.459  1.00  0.00           H   
ATOM   4328  N   LEU R 337      36.438  20.192  63.123  1.00  0.00           N   
ATOM   4329  CA  LEU R 337      37.549  20.920  63.652  1.00  0.00           C   
ATOM   4330  C   LEU R 337      37.197  21.740  64.833  1.00  0.00           C   
ATOM   4331  O   LEU R 337      37.890  21.691  65.865  1.00  0.00           O   
ATOM   4332  CB  LEU R 337      38.185  21.819  62.561  1.00  0.00           C   
ATOM   4333  CG  LEU R 337      39.388  22.664  62.967  1.00  0.00           C   
ATOM   4334  CD1 LEU R 337      40.581  21.707  63.097  1.00  0.00           C   
ATOM   4335  CD2 LEU R 337      39.635  23.804  61.913  1.00  0.00           C   
ATOM   4336  H   LEU R 337      36.359  20.128  62.132  1.00  0.00           H   
ATOM   4337  HA  LEU R 337      38.283  20.158  63.865  1.00  0.00           H   
ATOM   4338  HB2 LEU R 337      37.478  22.548  62.112  1.00  0.00           H   
ATOM   4339  HB3 LEU R 337      38.530  21.168  61.729  1.00  0.00           H   
ATOM   4340  HG  LEU R 337      39.284  23.123  63.974  1.00  0.00           H   
ATOM   4341 HD11 LEU R 337      41.538  22.217  63.340  1.00  0.00           H   
ATOM   4342 HD12 LEU R 337      40.518  21.041  63.984  1.00  0.00           H   
ATOM   4343 HD13 LEU R 337      40.734  21.032  62.228  1.00  0.00           H   
ATOM   4344 HD21 LEU R 337      40.262  24.573  62.412  1.00  0.00           H   
ATOM   4345 HD22 LEU R 337      40.193  23.443  61.023  1.00  0.00           H   
ATOM   4346 HD23 LEU R 337      38.740  24.424  61.695  1.00  0.00           H   
ATOM   4347  N   TYR R 338      36.075  22.515  64.860  1.00  0.00           N   
ATOM   4348  CA  TYR R 338      35.637  23.208  66.018  1.00  0.00           C   
ATOM   4349  C   TYR R 338      35.356  22.374  67.264  1.00  0.00           C   
ATOM   4350  O   TYR R 338      35.654  22.820  68.409  1.00  0.00           O   
ATOM   4351  CB  TYR R 338      34.392  24.061  65.562  1.00  0.00           C   
ATOM   4352  CG  TYR R 338      34.563  24.969  64.365  1.00  0.00           C   
ATOM   4353  CD1 TYR R 338      35.738  25.627  64.061  1.00  0.00           C   
ATOM   4354  CD2 TYR R 338      33.398  25.372  63.652  1.00  0.00           C   
ATOM   4355  CE1 TYR R 338      35.731  26.672  63.087  1.00  0.00           C   
ATOM   4356  CE2 TYR R 338      33.424  26.391  62.703  1.00  0.00           C   
ATOM   4357  CZ  TYR R 338      34.641  27.007  62.383  1.00  0.00           C   
ATOM   4358  OH  TYR R 338      34.691  27.971  61.345  1.00  0.00           O   
ATOM   4359  H   TYR R 338      35.505  22.651  64.053  1.00  0.00           H   
ATOM   4360  HA  TYR R 338      36.421  23.904  66.281  1.00  0.00           H   
ATOM   4361  HB2 TYR R 338      33.972  24.691  66.375  1.00  0.00           H   
ATOM   4362  HB3 TYR R 338      33.626  23.269  65.417  1.00  0.00           H   
ATOM   4363  HD1 TYR R 338      36.730  25.374  64.407  1.00  0.00           H   
ATOM   4364  HD2 TYR R 338      32.427  24.955  63.868  1.00  0.00           H   
ATOM   4365  HE1 TYR R 338      36.656  27.199  62.905  1.00  0.00           H   
ATOM   4366  HE2 TYR R 338      32.549  26.646  62.125  1.00  0.00           H   
ATOM   4367  HH  TYR R 338      33.870  27.876  60.857  1.00  0.00           H   
ATOM   4368  N   ALA R 339      34.682  21.178  67.160  1.00  0.00           N   
ATOM   4369  CA  ALA R 339      34.395  20.265  68.272  1.00  0.00           C   
ATOM   4370  C   ALA R 339      35.579  19.285  68.563  1.00  0.00           C   
ATOM   4371  O   ALA R 339      35.566  18.661  69.587  1.00  0.00           O   
ATOM   4372  CB  ALA R 339      33.196  19.567  67.804  1.00  0.00           C   
ATOM   4373  H   ALA R 339      34.574  20.761  66.262  1.00  0.00           H   
ATOM   4374  HA  ALA R 339      34.285  20.789  69.210  1.00  0.00           H   
ATOM   4375  HB1 ALA R 339      32.325  20.256  67.779  1.00  0.00           H   
ATOM   4376  HB2 ALA R 339      33.308  19.111  66.798  1.00  0.00           H   
ATOM   4377  HB3 ALA R 339      32.831  18.849  68.570  1.00  0.00           H   
ATOM   4378  N   PHE R 340      36.580  19.155  67.726  1.00  0.00           N   
ATOM   4379  CA  PHE R 340      37.934  18.599  68.032  1.00  0.00           C   
ATOM   4380  C   PHE R 340      38.728  19.535  68.946  1.00  0.00           C   
ATOM   4381  O   PHE R 340      39.628  19.073  69.685  1.00  0.00           O   
ATOM   4382  CB  PHE R 340      38.741  18.323  66.705  1.00  0.00           C   
ATOM   4383  CG  PHE R 340      39.999  17.433  67.070  1.00  0.00           C   
ATOM   4384  CD1 PHE R 340      41.193  18.100  67.300  1.00  0.00           C   
ATOM   4385  CD2 PHE R 340      39.891  16.094  66.995  1.00  0.00           C   
ATOM   4386  CE1 PHE R 340      42.348  17.323  67.766  1.00  0.00           C   
ATOM   4387  CE2 PHE R 340      41.024  15.277  67.300  1.00  0.00           C   
ATOM   4388  CZ  PHE R 340      42.222  15.918  67.726  1.00  0.00           C   
ATOM   4389  H   PHE R 340      36.489  19.463  66.782  1.00  0.00           H   
ATOM   4390  HA  PHE R 340      37.692  17.703  68.587  1.00  0.00           H   
ATOM   4391  HB2 PHE R 340      39.157  19.180  66.134  1.00  0.00           H   
ATOM   4392  HB3 PHE R 340      38.144  17.664  66.040  1.00  0.00           H   
ATOM   4393  HD1 PHE R 340      41.202  19.179  67.289  1.00  0.00           H   
ATOM   4394  HD2 PHE R 340      38.953  15.700  66.633  1.00  0.00           H   
ATOM   4395  HE1 PHE R 340      43.303  17.802  67.920  1.00  0.00           H   
ATOM   4396  HE2 PHE R 340      40.928  14.207  67.192  1.00  0.00           H   
ATOM   4397  HZ  PHE R 340      43.052  15.268  67.963  1.00  0.00           H   
ATOM   4398  N   LEU R 341      38.528  20.850  68.955  1.00  0.00           N   
ATOM   4399  CA  LEU R 341      39.281  21.749  69.755  1.00  0.00           C   
ATOM   4400  C   LEU R 341      38.558  22.065  71.034  1.00  0.00           C   
ATOM   4401  O   LEU R 341      38.929  21.571  72.147  1.00  0.00           O   
ATOM   4402  CB  LEU R 341      39.561  22.933  68.864  1.00  0.00           C   
ATOM   4403  CG  LEU R 341      40.556  22.671  67.774  1.00  0.00           C   
ATOM   4404  CD1 LEU R 341      40.381  23.821  66.837  1.00  0.00           C   
ATOM   4405  CD2 LEU R 341      42.006  22.580  68.234  1.00  0.00           C   
ATOM   4406  H   LEU R 341      37.944  21.285  68.273  1.00  0.00           H   
ATOM   4407  HA  LEU R 341      40.231  21.276  69.956  1.00  0.00           H   
ATOM   4408  HB2 LEU R 341      39.957  23.788  69.455  1.00  0.00           H   
ATOM   4409  HB3 LEU R 341      38.548  23.275  68.560  1.00  0.00           H   
ATOM   4410  HG  LEU R 341      40.304  21.681  67.338  1.00  0.00           H   
ATOM   4411 HD11 LEU R 341      40.594  24.743  67.418  1.00  0.00           H   
ATOM   4412 HD12 LEU R 341      41.005  23.895  65.921  1.00  0.00           H   
ATOM   4413 HD13 LEU R 341      39.295  23.965  66.651  1.00  0.00           H   
ATOM   4414 HD21 LEU R 341      42.723  22.454  67.396  1.00  0.00           H   
ATOM   4415 HD22 LEU R 341      42.347  23.491  68.770  1.00  0.00           H   
ATOM   4416 HD23 LEU R 341      42.032  21.686  68.893  1.00  0.00           H   
ATOM   4417  N   ASP R 342      37.449  22.886  70.996  1.00  0.00           N   
ATOM   4418  CA  ASP R 342      36.804  23.232  72.259  1.00  0.00           C   
ATOM   4419  C   ASP R 342      35.719  22.228  72.506  1.00  0.00           C   
ATOM   4420  O   ASP R 342      34.756  21.966  71.742  1.00  0.00           O   
ATOM   4421  CB  ASP R 342      36.206  24.703  72.289  1.00  0.00           C   
ATOM   4422  CG  ASP R 342      35.726  25.177  73.621  1.00  0.00           C   
ATOM   4423  OD1 ASP R 342      35.191  26.261  73.734  1.00  0.00           O   
ATOM   4424  OD2 ASP R 342      35.945  24.470  74.672  1.00  0.00           O 1-
ATOM   4425  H   ASP R 342      37.018  23.216  70.160  1.00  0.00           H   
ATOM   4426  HA  ASP R 342      37.541  23.199  73.048  1.00  0.00           H   
ATOM   4427  HB2 ASP R 342      35.309  24.842  71.649  1.00  0.00           H   
ATOM   4428  HB3 ASP R 342      37.049  25.298  71.875  1.00  0.00           H   
ATOM   4429  N   GLU R 343      35.797  21.674  73.775  1.00  0.00           N   
ATOM   4430  CA  GLU R 343      34.946  20.720  74.357  1.00  0.00           C   
ATOM   4431  C   GLU R 343      33.554  21.254  74.654  1.00  0.00           C   
ATOM   4432  O   GLU R 343      32.570  20.488  74.672  1.00  0.00           O   
ATOM   4433  CB  GLU R 343      35.441  20.091  75.631  1.00  0.00           C   
ATOM   4434  CG  GLU R 343      36.732  19.307  75.407  1.00  0.00           C   
ATOM   4435  CD  GLU R 343      37.035  18.534  76.653  1.00  0.00           C   
ATOM   4436  OE1 GLU R 343      37.740  18.980  77.577  1.00  0.00           O   
ATOM   4437  OE2 GLU R 343      36.556  17.354  76.651  1.00  0.00           O 1-
ATOM   4438  H   GLU R 343      36.489  21.954  74.436  1.00  0.00           H   
ATOM   4439  HA  GLU R 343      34.857  19.908  73.650  1.00  0.00           H   
ATOM   4440  HB2 GLU R 343      34.751  19.288  75.970  1.00  0.00           H   
ATOM   4441  HB3 GLU R 343      35.499  20.879  76.412  1.00  0.00           H   
ATOM   4442  HG2 GLU R 343      37.588  19.966  75.150  1.00  0.00           H   
ATOM   4443  HG3 GLU R 343      36.611  18.668  74.506  1.00  0.00           H   
ATOM   4444  N   ASN R 344      33.378  22.586  74.781  1.00  0.00           N   
ATOM   4445  CA  ASN R 344      32.096  23.194  74.928  1.00  0.00           C   
ATOM   4446  C   ASN R 344      31.126  23.006  73.750  1.00  0.00           C   
ATOM   4447  O   ASN R 344      29.960  22.597  73.890  1.00  0.00           O   
ATOM   4448  CB  ASN R 344      32.201  24.721  75.077  1.00  0.00           C   
ATOM   4449  CG  ASN R 344      32.946  24.998  76.398  1.00  0.00           C   
ATOM   4450  ND2 ASN R 344      33.906  25.947  76.278  1.00  0.00           N   
ATOM   4451  OD1 ASN R 344      32.800  24.389  77.461  1.00  0.00           O   
ATOM   4452  H   ASN R 344      34.252  23.062  74.843  1.00  0.00           H   
ATOM   4453  HA  ASN R 344      31.542  22.696  75.711  1.00  0.00           H   
ATOM   4454  HB2 ASN R 344      31.274  25.333  75.066  1.00  0.00           H   
ATOM   4455  HB3 ASN R 344      32.788  25.061  74.198  1.00  0.00           H   
ATOM   4456 HD21 ASN R 344      34.449  26.300  77.041  1.00  0.00           H   
ATOM   4457 HD22 ASN R 344      34.307  26.087  75.373  1.00  0.00           H   
ATOM   4458  N   PHE R 345      31.532  23.159  72.478  1.00  0.00           N   
ATOM   4459  CA  PHE R 345      30.878  22.693  71.293  1.00  0.00           C   
ATOM   4460  C   PHE R 345      30.544  21.219  71.362  1.00  0.00           C   
ATOM   4461  O   PHE R 345      29.373  20.918  71.189  1.00  0.00           O   
ATOM   4462  CB  PHE R 345      31.784  22.990  70.002  1.00  0.00           C   
ATOM   4463  CG  PHE R 345      31.717  24.422  69.573  1.00  0.00           C   
ATOM   4464  CD1 PHE R 345      32.813  25.243  69.698  1.00  0.00           C   
ATOM   4465  CD2 PHE R 345      30.518  24.800  68.949  1.00  0.00           C   
ATOM   4466  CE1 PHE R 345      32.742  26.596  69.353  1.00  0.00           C   
ATOM   4467  CE2 PHE R 345      30.489  26.129  68.557  1.00  0.00           C   
ATOM   4468  CZ  PHE R 345      31.569  27.024  68.768  1.00  0.00           C   
ATOM   4469  H   PHE R 345      32.393  23.630  72.307  1.00  0.00           H   
ATOM   4470  HA  PHE R 345      29.887  23.118  71.230  1.00  0.00           H   
ATOM   4471  HB2 PHE R 345      31.264  22.537  69.132  1.00  0.00           H   
ATOM   4472  HB3 PHE R 345      32.814  22.616  70.184  1.00  0.00           H   
ATOM   4473  HD1 PHE R 345      33.754  24.907  70.108  1.00  0.00           H   
ATOM   4474  HD2 PHE R 345      29.690  24.106  68.943  1.00  0.00           H   
ATOM   4475  HE1 PHE R 345      33.575  27.259  69.533  1.00  0.00           H   
ATOM   4476  HE2 PHE R 345      29.504  26.383  68.192  1.00  0.00           H   
ATOM   4477  HZ  PHE R 345      31.433  28.031  68.405  1.00  0.00           H   
ATOM   4478  N   LYS R 346      31.454  20.322  71.777  1.00  0.00           N   
ATOM   4479  CA  LYS R 346      31.149  18.916  71.943  1.00  0.00           C   
ATOM   4480  C   LYS R 346      30.013  18.615  72.891  1.00  0.00           C   
ATOM   4481  O   LYS R 346      29.108  17.827  72.549  1.00  0.00           O   
ATOM   4482  CB  LYS R 346      32.452  18.197  72.413  1.00  0.00           C   
ATOM   4483  CG  LYS R 346      32.291  16.715  72.344  1.00  0.00           C   
ATOM   4484  CD  LYS R 346      33.584  15.974  72.399  1.00  0.00           C   
ATOM   4485  CE  LYS R 346      33.354  14.504  72.814  1.00  0.00           C   
ATOM   4486  NZ  LYS R 346      33.069  14.318  74.122  1.00  0.00           N 1+
ATOM   4487  H   LYS R 346      32.373  20.625  72.014  1.00  0.00           H   
ATOM   4488  HA  LYS R 346      30.856  18.561  70.965  1.00  0.00           H   
ATOM   4489  HB2 LYS R 346      32.768  18.604  73.397  1.00  0.00           H   
ATOM   4490  HB3 LYS R 346      33.232  18.437  71.659  1.00  0.00           H   
ATOM   4491  HG2 LYS R 346      31.744  16.349  71.449  1.00  0.00           H   
ATOM   4492  HG3 LYS R 346      31.735  16.514  73.284  1.00  0.00           H   
ATOM   4493  HD2 LYS R 346      34.308  16.466  73.082  1.00  0.00           H   
ATOM   4494  HD3 LYS R 346      34.041  16.000  71.386  1.00  0.00           H   
ATOM   4495  HE2 LYS R 346      34.297  13.921  72.731  1.00  0.00           H   
ATOM   4496  HE3 LYS R 346      32.594  14.057  72.138  1.00  0.00           H   
ATOM   4497  HZ1 LYS R 346      33.481  13.436  74.487  1.00  0.00           H   
ATOM   4498  HZ2 LYS R 346      33.498  15.056  74.717  1.00  0.00           H   
ATOM   4499  HZ3 LYS R 346      32.064  14.433  74.364  1.00  0.00           H   
ATOM   4500  N   ARG R 347      30.075  19.114  74.105  1.00  0.00           N   
ATOM   4501  CA  ARG R 347      29.153  18.961  75.192  1.00  0.00           C   
ATOM   4502  C   ARG R 347      27.840  19.402  74.804  1.00  0.00           C   
ATOM   4503  O   ARG R 347      26.824  18.771  75.082  1.00  0.00           O   
ATOM   4504  CB  ARG R 347      29.650  19.859  76.441  1.00  0.00           C   
ATOM   4505  CG  ARG R 347      28.671  20.183  77.572  1.00  0.00           C   
ATOM   4506  CD  ARG R 347      28.330  18.994  78.434  1.00  0.00           C   
ATOM   4507  NE  ARG R 347      27.508  19.427  79.545  1.00  0.00           N   
ATOM   4508  CZ  ARG R 347      26.444  18.741  80.079  1.00  0.00           C   
ATOM   4509  NH1 ARG R 347      26.051  17.572  79.674  1.00  0.00           N 1+
ATOM   4510  NH2 ARG R 347      25.635  19.277  80.963  1.00  0.00           N   
ATOM   4511  H   ARG R 347      30.961  19.537  74.276  1.00  0.00           H   
ATOM   4512  HA  ARG R 347      29.054  17.941  75.532  1.00  0.00           H   
ATOM   4513  HB2 ARG R 347      30.022  20.816  76.017  1.00  0.00           H   
ATOM   4514  HB3 ARG R 347      30.619  19.473  76.824  1.00  0.00           H   
ATOM   4515  HG2 ARG R 347      27.755  20.686  77.193  1.00  0.00           H   
ATOM   4516  HG3 ARG R 347      29.116  21.040  78.122  1.00  0.00           H   
ATOM   4517  HD2 ARG R 347      29.222  18.492  78.867  1.00  0.00           H   
ATOM   4518  HD3 ARG R 347      27.791  18.224  77.842  1.00  0.00           H   
ATOM   4519  HE  ARG R 347      27.629  20.348  79.916  1.00  0.00           H   
ATOM   4520 HH11 ARG R 347      26.591  17.072  78.997  1.00  0.00           H   
ATOM   4521 HH12 ARG R 347      25.285  17.055  80.057  1.00  0.00           H   
ATOM   4522 HH21 ARG R 347      25.787  20.248  81.143  1.00  0.00           H   
ATOM   4523 HH22 ARG R 347      24.760  18.899  81.267  1.00  0.00           H   
ATOM   4524  N   CYS R 348      27.765  20.533  74.091  1.00  0.00           N   
ATOM   4525  CA  CYS R 348      26.566  21.049  73.557  1.00  0.00           C   
ATOM   4526  C   CYS R 348      25.975  20.129  72.471  1.00  0.00           C   
ATOM   4527  O   CYS R 348      24.777  19.851  72.406  1.00  0.00           O   
ATOM   4528  CB  CYS R 348      26.785  22.468  72.855  1.00  0.00           C   
ATOM   4529  SG  CYS R 348      26.891  23.793  74.023  1.00  0.00           S   
ATOM   4530  H   CYS R 348      28.597  21.071  73.972  1.00  0.00           H   
ATOM   4531  HA  CYS R 348      25.789  21.178  74.296  1.00  0.00           H   
ATOM   4532  HB2 CYS R 348      25.819  22.728  72.372  1.00  0.00           H   
ATOM   4533  HB3 CYS R 348      27.578  22.379  72.082  1.00  0.00           H   
ATOM   4534  HG  CYS R 348      28.193  23.770  74.261  1.00  0.00           H   
ATOM   4535  N   PHE R 349      26.886  19.581  71.680  1.00  0.00           N   
ATOM   4536  CA  PHE R 349      26.516  18.581  70.704  1.00  0.00           C   
ATOM   4537  C   PHE R 349      25.966  17.301  71.251  1.00  0.00           C   
ATOM   4538  O   PHE R 349      25.011  16.678  70.857  1.00  0.00           O   
ATOM   4539  CB  PHE R 349      27.561  18.194  69.625  1.00  0.00           C   
ATOM   4540  CG  PHE R 349      28.058  19.252  68.684  1.00  0.00           C   
ATOM   4541  CD1 PHE R 349      29.212  19.029  67.851  1.00  0.00           C   
ATOM   4542  CD2 PHE R 349      27.409  20.584  68.637  1.00  0.00           C   
ATOM   4543  CE1 PHE R 349      29.656  20.007  67.025  1.00  0.00           C   
ATOM   4544  CE2 PHE R 349      28.015  21.623  67.858  1.00  0.00           C   
ATOM   4545  CZ  PHE R 349      29.162  21.374  67.052  1.00  0.00           C   
ATOM   4546  H   PHE R 349      27.858  19.726  71.846  1.00  0.00           H   
ATOM   4547  HA  PHE R 349      25.677  19.040  70.203  1.00  0.00           H   
ATOM   4548  HB2 PHE R 349      27.311  17.281  69.043  1.00  0.00           H   
ATOM   4549  HB3 PHE R 349      28.504  18.038  70.192  1.00  0.00           H   
ATOM   4550  HD1 PHE R 349      29.654  18.043  67.881  1.00  0.00           H   
ATOM   4551  HD2 PHE R 349      26.597  20.907  69.272  1.00  0.00           H   
ATOM   4552  HE1 PHE R 349      30.485  19.790  66.368  1.00  0.00           H   
ATOM   4553  HE2 PHE R 349      27.540  22.584  67.734  1.00  0.00           H   
ATOM   4554  HZ  PHE R 349      29.444  22.052  66.260  1.00  0.00           H   
ATOM   4555  N   ARG R 350      26.462  16.873  72.432  1.00  0.00           N   
ATOM   4556  CA  ARG R 350      25.918  15.845  73.304  1.00  0.00           C   
ATOM   4557  C   ARG R 350      24.542  16.181  73.877  1.00  0.00           C   
ATOM   4558  O   ARG R 350      23.619  15.381  73.781  1.00  0.00           O   
ATOM   4559  CB  ARG R 350      26.842  15.391  74.486  1.00  0.00           C   
ATOM   4560  CG  ARG R 350      26.350  14.084  75.252  1.00  0.00           C   
ATOM   4561  CD  ARG R 350      25.721  13.018  74.332  1.00  0.00           C   
ATOM   4562  NE  ARG R 350      25.017  12.066  75.289  1.00  0.00           N   
ATOM   4563  CZ  ARG R 350      24.704  10.853  74.908  1.00  0.00           C   
ATOM   4564  NH1 ARG R 350      24.883  10.371  73.730  1.00  0.00           N 1+
ATOM   4565  NH2 ARG R 350      24.151  10.105  75.819  1.00  0.00           N   
ATOM   4566  H   ARG R 350      27.211  17.289  72.942  1.00  0.00           H   
ATOM   4567  HA  ARG R 350      25.825  15.088  72.539  1.00  0.00           H   
ATOM   4568  HB2 ARG R 350      27.108  16.252  75.136  1.00  0.00           H   
ATOM   4569  HB3 ARG R 350      27.843  15.188  74.050  1.00  0.00           H   
ATOM   4570  HG2 ARG R 350      25.659  14.462  76.035  1.00  0.00           H   
ATOM   4571  HG3 ARG R 350      27.251  13.693  75.772  1.00  0.00           H   
ATOM   4572  HD2 ARG R 350      26.556  12.505  73.809  1.00  0.00           H   
ATOM   4573  HD3 ARG R 350      25.037  13.364  73.527  1.00  0.00           H   
ATOM   4574  HE  ARG R 350      24.865  12.322  76.243  1.00  0.00           H   
ATOM   4575 HH11 ARG R 350      24.978  11.011  72.967  1.00  0.00           H   
ATOM   4576 HH12 ARG R 350      24.511   9.446  73.652  1.00  0.00           H   
ATOM   4577 HH21 ARG R 350      23.952  10.584  76.674  1.00  0.00           H   
ATOM   4578 HH22 ARG R 350      23.730   9.256  75.501  1.00  0.00           H   
ATOM   4579  N   GLU R 351      24.331  17.426  74.425  1.00  0.00           N   
ATOM   4580  CA  GLU R 351      23.028  17.970  74.789  1.00  0.00           C   
ATOM   4581  C   GLU R 351      22.053  18.052  73.583  1.00  0.00           C   
ATOM   4582  O   GLU R 351      20.928  17.663  73.818  1.00  0.00           O   
ATOM   4583  CB  GLU R 351      23.090  19.308  75.535  1.00  0.00           C   
ATOM   4584  CG  GLU R 351      23.300  19.241  77.055  1.00  0.00           C   
ATOM   4585  CD  GLU R 351      22.837  20.582  77.709  1.00  0.00           C   
ATOM   4586  OE1 GLU R 351      21.760  20.596  78.411  1.00  0.00           O   
ATOM   4587  OE2 GLU R 351      23.518  21.627  77.526  1.00  0.00           O 1-
ATOM   4588  H   GLU R 351      25.073  18.070  74.594  1.00  0.00           H   
ATOM   4589  HA  GLU R 351      22.552  17.235  75.422  1.00  0.00           H   
ATOM   4590  HB2 GLU R 351      22.126  19.849  75.426  1.00  0.00           H   
ATOM   4591  HB3 GLU R 351      23.867  19.886  74.990  1.00  0.00           H   
ATOM   4592  HG2 GLU R 351      24.356  19.026  77.326  1.00  0.00           H   
ATOM   4593  HG3 GLU R 351      22.709  18.477  77.604  1.00  0.00           H   
ATOM   4594  N   PHE R 352      22.392  18.557  72.380  1.00  0.00           N   
ATOM   4595  CA  PHE R 352      21.646  18.482  71.165  1.00  0.00           C   
ATOM   4596  C   PHE R 352      21.295  17.067  70.903  1.00  0.00           C   
ATOM   4597  O   PHE R 352      20.119  16.782  70.697  1.00  0.00           O   
ATOM   4598  CB  PHE R 352      22.309  19.163  69.961  1.00  0.00           C   
ATOM   4599  CG  PHE R 352      21.319  19.262  68.743  1.00  0.00           C   
ATOM   4600  CD1 PHE R 352      21.516  18.517  67.590  1.00  0.00           C   
ATOM   4601  CD2 PHE R 352      20.174  20.032  68.869  1.00  0.00           C   
ATOM   4602  CE1 PHE R 352      20.540  18.573  66.533  1.00  0.00           C   
ATOM   4603  CE2 PHE R 352      19.203  20.010  67.937  1.00  0.00           C   
ATOM   4604  CZ  PHE R 352      19.361  19.319  66.794  1.00  0.00           C   
ATOM   4605  H   PHE R 352      23.294  18.975  72.304  1.00  0.00           H   
ATOM   4606  HA  PHE R 352      20.692  18.988  71.210  1.00  0.00           H   
ATOM   4607  HB2 PHE R 352      23.234  18.676  69.586  1.00  0.00           H   
ATOM   4608  HB3 PHE R 352      22.476  20.209  70.295  1.00  0.00           H   
ATOM   4609  HD1 PHE R 352      22.305  17.792  67.458  1.00  0.00           H   
ATOM   4610  HD2 PHE R 352      20.019  20.662  69.732  1.00  0.00           H   
ATOM   4611  HE1 PHE R 352      20.682  17.948  65.663  1.00  0.00           H   
ATOM   4612  HE2 PHE R 352      18.296  20.575  68.089  1.00  0.00           H   
ATOM   4613  HZ  PHE R 352      18.591  19.335  66.036  1.00  0.00           H   
ATOM   4614  N   CYS R 353      22.205  16.111  71.023  1.00  0.00           N   
ATOM   4615  CA  CYS R 353      22.018  14.743  70.421  1.00  0.00           C   
ATOM   4616  C   CYS R 353      21.785  13.740  71.494  1.00  0.00           C   
ATOM   4617  O   CYS R 353      22.043  12.541  71.326  1.00  0.00           O   
ATOM   4618  CB  CYS R 353      23.176  14.352  69.504  1.00  0.00           C   
ATOM   4619  SG  CYS R 353      23.489  15.624  68.269  1.00  0.00           S   
ATOM   4620  H   CYS R 353      23.129  16.371  71.291  1.00  0.00           H   
ATOM   4621  HA  CYS R 353      21.077  14.687  69.895  1.00  0.00           H   
ATOM   4622  HB2 CYS R 353      22.883  13.392  69.030  1.00  0.00           H   
ATOM   4623  HB3 CYS R 353      24.132  14.158  70.036  1.00  0.00           H   
ATOM   4624  HG  CYS R 353      24.194  16.393  69.086  1.00  0.00           H   
ATOM   4625  N   ILE R 354      21.424  14.064  72.741  1.00  0.00           N   
ATOM   4626  CA  ILE R 354      21.286  13.263  73.971  1.00  0.00           C   
ATOM   4627  C   ILE R 354      20.498  11.922  73.873  1.00  0.00           C   
ATOM   4628  O   ILE R 354      19.587  11.727  73.054  1.00  0.00           O   
ATOM   4629  CB  ILE R 354      20.596  14.168  74.948  1.00  0.00           C   
ATOM   4630  CG1 ILE R 354      20.573  13.735  76.401  1.00  0.00           C   
ATOM   4631  CG2 ILE R 354      19.172  14.470  74.545  1.00  0.00           C   
ATOM   4632  CD1 ILE R 354      21.996  13.855  76.972  1.00  0.00           C   
ATOM   4633  OXT ILE R 354      20.990  10.939  74.617  1.00  0.00           O 1-
ATOM   4634  H   ILE R 354      21.414  15.037  72.959  1.00  0.00           H   
ATOM   4635  HA  ILE R 354      22.258  12.966  74.336  1.00  0.00           H   
ATOM   4636  HB  ILE R 354      21.172  15.117  74.918  1.00  0.00           H   
ATOM   4637 HG12 ILE R 354      20.350  12.646  76.409  1.00  0.00           H   
ATOM   4638 HG13 ILE R 354      19.775  14.319  76.906  1.00  0.00           H   
ATOM   4639 HG21 ILE R 354      18.519  13.578  74.651  1.00  0.00           H   
ATOM   4640 HG22 ILE R 354      18.699  15.102  75.327  1.00  0.00           H   
ATOM   4641 HG23 ILE R 354      19.079  14.961  73.553  1.00  0.00           H   
ATOM   4642 HD11 ILE R 354      22.082  13.381  77.973  1.00  0.00           H   
ATOM   4643 HD12 ILE R 354      22.771  13.478  76.270  1.00  0.00           H   
ATOM   4644 HD13 ILE R 354      22.319  14.916  77.041  1.00  0.00           H   
ATOM   4645  H2  ILE R 354      20.576  10.108  74.376  1.00  0.00           H   
TER    4645      ILE R 354 
END
END
